# Supplementary material for: Exploring genetic resistance to infectious salmon anaemia virus in Atlantic salmon by genome-wide association and RNA sequencing
Source: BMC Genomics. 2021 May 13;22:345. doi: 10.1186/s12864-021-07671-6 (PMC8117317; doi:10.1186/s12864-021-07671-6)
Supplement: Supplementary file 3 — Additional file 3. [file 12864_2021_7671_MOESM3_ESM.xlsx]

## Sheet: heart_C_vs_7dpi_DE
Supplementary Table 2. RNA-Seq comparisons between infected and control samples. Positive fold changes indicate up-regulation in infected samples.
GeneID: salmon genome NCBI gene ID; Transcript ID: salmon genome NCBI transcript ID; Protein ID: salmon genome NCBI protein ID; CHR, Start and End: Location of the gene in the NCBI Atlantic salmon genome; Strand: strandness of the gene in the Atlantic salmon NCBI genome; basemean: the average of the normalized count values, dividing by size factors, taken over all samples; log2FoldChange: effect …
GeneID	Transcript ID	Protein ID	CHR	Start	Stop	Strand	baseMean	log2FoldChange	padj	Protein.name
106606381	XM_014202536.1	XP_014058011.1	NC_027305.1	6685126	6862840	+	32.7436	-3.47738	1.97865e-16	PREDICTED: BAH and coiled-coil domain-containing protein 1-like, partial
106613676	XM_014216184.1	XP_014071658.1	NC_027309.1	16471040	16473873	-	1665.05	1.09915	1.73428e-15	PREDICTED: nicotinamide riboside kinase 2-like
106568483	XM_014138859.1	XP_013994336.1	NC_027312.1	99139451	99250251	+	271.5	-2.03027	4.98793e-15	PREDICTED: E3 ubiquitin-protein ligase NEDD4-like isoform X9
106589722	XM_014179994.1	XP_014035469.1	NC_027327.1	21796353	21849535	+	125.729	-1.87111	1.59713e-12	PREDICTED: endothelial PAS domain-containing protein 1 isoform X1
106592266	XM_014183588.1	XP_014039063.1	NW_012347924.1	4049	13884	-	64.4676	-3.11522	5.11256e-12	PREDICTED: calmodulin-binding transcription activator 2-like, partial
106586223	XM_014173261.1	XP_014028738.1	NC_027324.1	14283920	14301784	-	2780.8	0.734858	9.99525e-12	PREDICTED: calcium-binding mitochondrial carrier protein Aralar1-like isoform X3
100195240	NM_001140269.1	NP_001133741.1	NC_027317.1	10105249	10106729	+	3702.99	-0.827971	5.75543e-11	Butyrate response factor 2
106603727	XM_014197764.1	XP_014053239.1	NC_027303.1	63085794	63094968	-	366.643	1.9229	5.75543e-11	PREDICTED: ubiquitin carboxyl-terminal hydrolase 2-like
100136533	XM_014158174.1	NP_001117108.1	NC_027318.1	43987365	44014648	+	13896.6	0.48127	7.50418e-11	glutamate dehydrogenase
106610732	XM_014210252.1	XP_014065724.1	NC_027308.1	12243598	12259145	-	67.0643	-1.98947	1.33264e-10	PREDICTED: consortin-like isoform X1
106606789	XM_014203146.1	XP_014058622.1	NC_027305.1	20479777	20486083	-	583.344	0.592497	1.80089e-10	PREDICTED: nucleus accumbens-associated protein 1-like
XR_001318688.1	#N/A	#N/A	NA	NA	NA	NA	38.3426	-3.81182	2.37027e-10	NA
106603948	XM_014198203.1	XP_014053678.1	NC_027303.1	76301349	76315491	+	13942.7	1.1298	2.56489e-10	PREDICTED: heat shock protein beta-1-like
106580924	XM_014162484.1	XP_014017959.1	NC_027319.1	51964794	52049737	-	19.278	-2.20427	5.85781e-10	PREDICTED: sortilin-related receptor isoform X2
106562977	XM_014128176.1	XP_013983651.1	NC_027300.1	11301250	11306343	-	693.509	0.58966	1.60129e-09	PREDICTED: heterogeneous nuclear ribonucleoprotein R
106588786	XM_014178199.1	XP_014033674.1	NC_027326.1	22380625	22411346	+	74.5029	-1.52095	2.19374e-09	PREDICTED: triple functional domain protein-like
106592645	XM_014183985.1	XP_014039460.1	NW_012348578.1	5448	14814	-	57.6193	-1.98484	2.19374e-09	PREDICTED: dorsal-ventral patterning tolloid-like protein 1, partial
100195517	NM_001140546.1	NP_001134018.1	NW_012351790.1	4243	12388	-	739.082	0.580283	3.1148e-09	tubulin-specific chaperone D
106585850	XM_014172566.1	XP_014028024.1	NC_027301.1	42158653	42174357	-	1401.49	0.984321	3.34015e-09	PREDICTED: UTP--glucose-1-phosphate uridylyltransferase-like isoform X1
106588008	XM_014176670.1	XP_014032145.1	NC_027325.1	43416500	43427100	-	6.06587	-6.12371	5.2971e-09	PREDICTED: ras-related protein Rab-11A
106572925	XM_014147512.1	XP_014002987.1	NC_027314.1	100316453	100349727	+	19.8083	-3.32503	6.52835e-09	PREDICTED: histone deacetylase 6, partial
106600095	XM_014191439.1	XP_014046914.1	NC_027302.1	37134999	37145304	-	1372.3	0.634172	6.80967e-09	PREDICTED: mitogen-activated protein kinase kinase kinase MLT-like
XR_001328653.1	#N/A	#N/A	NA	NA	NA	NA	621.368	1.0232	1.28131e-08	NA
106574692	XM_014150703.1	XP_014006180.1	NC_027315.1	75831710	75839903	+	38.5003	-2.51995	1.54251e-08	PREDICTED: BCL-6 corepressor-like isoform X4
106611720	XM_014212223.1	XP_014067698.1	NC_027308.1	64886182	64890851	-	5566.9	0.96005	1.8377e-08	PREDICTED: four and a half LIM domains protein 1-like isoform X2
106574119	XM_014149725.1	XP_014005201.1	NC_027315.1	50750803	50784454	+	77.8904	-1.55194	1.90305e-08	PREDICTED: ubiquitin-protein ligase E3A-like isoform X1
106613934	XM_014216773.1	XP_014072248.1	NC_027309.1	27561602	27569731	+	2067.59	0.389265	2.05419e-08	PREDICTED: methylcrotonoyl-CoA carboxylase subunit alpha, mitochondrial-like
106585945	XM_014172695.1	XP_014028171.1	NC_027323.1	44384646	44421235	-	33.4499	-1.43571	2.13182e-08	PREDICTED: ras-GEF domain-containing family member 1B-A-like
106581340	XM_014163339.1	XP_014018814.1	NC_027319.1	69559898	69594277	+	38.1936	-2.37158	2.44345e-08	PREDICTED: phosphatidylinositol 3,4,5-trisphosphate 5-phosphatase 2A-like, partial
106595633	XM_014186999.1	XP_014042474.1	NW_012356522.1	7	3516	-	19.8523	-2.47249	2.44345e-08	PREDICTED: balbiani ring protein 6-like, partial
XR_001323305.1	#N/A	#N/A	NA	NA	NA	NA	57.0919	-1.26973	2.44345e-08	NA
106572142	XM_014146026.1	XP_014001501.1	NC_027314.1	69816937	69831563	-	2546.29	0.711375	2.92921e-08	PREDICTED: cytochrome c1-like
106585093	XM_014170918.1	XP_014026393.1	NC_027323.1	11485250	11511935	-	830.018	0.794009	2.92921e-08	PREDICTED: thioredoxin reductase 2, mitochondrial
106605880	XM_014201874.1	XP_014057349.1	NC_027304.1	71669289	71675538	+	297.687	-2.3669	2.92921e-08	PREDICTED: histone-lysine N-methyltransferase ASH1L
106568584	XM_014139032.1	XP_013994507.1	NC_027312.1	105174033	105181762	+	151.368	-1.79057	3.43962e-08	PREDICTED: paralemmin-2-like
106594175	XM_014185543.1	XP_014041018.1	NW_012352026.1	7182	8246	+	37.4761	-1.7043	4.15916e-08	PREDICTED: gastrula zinc finger protein XlCGF8.2DB-like
106564373	XM_014130432.1	XP_013985907.1	NC_027311.1	9519886	9541091	-	142.154	-1.93287	4.35022e-08	PREDICTED: UPF0668 protein C10orf76 homolog
XR_001327154.1	#N/A	#N/A	NA	NA	NA	NA	87.4094	-2.68144	4.90945e-08	NA
100286647	NM_001146586.1	NP_001140058.1	NC_027305.1	55034196	55046146	+	3783.55	-2.61193	4.97783e-08	Cell division cycle 2-like protein kinase 6
106567419	XM_014136641.1	XP_013992116.1	NC_027312.1	49525836	49532758	-	1363.7	0.937058	5.13761e-08	PREDICTED: cysteine-rich and transmembrane domain-containing protein 1-like
106571505	XM_014144678.1	XP_014000160.1	NC_027300.1	149904724	149962241	+	154.984	-2.23346	5.3687e-08	PREDICTED: mitogen-activated protein kinase kinase kinase 1 isoform X2
106594956	XM_014186344.1	XP_014041819.1	NW_012354152.1	1339	10190	+	16.1845	-3.4977	5.3687e-08	PREDICTED: E3 ubiquitin-protein ligase RBBP6-like, partial
100136395	NM_001123547.1	NP_001117019.1	NC_027303.1	16967816	16979031	-	5678.15	1.34636	6.62167e-08	alkaline phosphatase
106611591	XM_014211969.1	XP_014067445.1	NC_027308.1	57275251	57353472	+	3569.13	0.5739	8.16454e-08	PREDICTED: E3 ubiquitin-protein ligase RNF130 isoform X3
106606843	XM_014203226.1	XP_014058701.1	NC_027305.1	23014357	23015352	-	66.5322	23.3839	8.41647e-08	PREDICTED: DNA-directed RNA polymerase II subunit RPB1-like
106581009	XM_014162665.1	XP_014018140.1	NC_027301.1	23277056	23305965	-	28.6326	-2.9545	9.06518e-08	PREDICTED: tyrosine-protein phosphatase non-receptor type 23-like
106611966	XM_014212683.1	XP_014068158.1	NC_027308.1	74719342	74735065	-	20519	0.833517	9.06518e-08	PREDICTED: MICOS complex subunit MIC60
106596522	XM_014187809.1	XP_014043284.1	NW_012360636.1	3142	6336	-	76.8974	-1.95628	1.00279e-07	PREDICTED: dual specificity protein phosphatase 16-like
106569150	XM_014140186.1	XP_013995661.1	NC_027313.1	29469630	29505855	-	35.1494	-4.81785	1.19775e-07	PREDICTED: myosin light chain kinase 2, skeletal/cardiac muscle-like isoform X4
XR_001320298.1	#N/A	#N/A	NA	NA	NA	NA	23.4697	23.135	1.19775e-07	NA
106593794	XM_014185185.1	XP_014040660.1	NW_012350991.1	1363	9417	+	30.0629	-2.53468	1.22049e-07	PREDICTED: zinc finger protein 598-like, partial
106586338	XM_014173520.1	XP_014028994.1	NC_027324.1	20292076	20305974	+	97.2303	1.78959	1.33657e-07	PREDICTED: cyclin-Y-like protein 1 isoform X1
106571085	XM_014143752.1	XP_013999227.1	NC_027314.1	18288790	18356511	+	24.8613	-2.30729	2.19136e-07	PREDICTED: signal-induced proliferation-associated 1-like protein 1 isoform X1
106600984	XM_014192800.1	XP_014048275.1	NC_027302.1	59108101	59111078	-	177.921	0.89139	2.19136e-07	PREDICTED: ADP-ribosylation factor-like protein 5B
106611643	XM_014212068.1	XP_014067543.1	NC_027300.1	99333104	99353803	-	4013.96	-0.580469	2.21229e-07	PREDICTED: annexin A11-like
100194645	NM_001139730.1	NP_001133202.1	NC_027300.1	130183455	130186796	+	28688.9	1.35733	2.26157e-07	phosphoglycerate mutase 2-2 (muscle)
106575568	XM_014152152.1	XP_014007627.1	NC_027316.1	18866294	18898358	-	66.035	-1.55533	2.26157e-07	PREDICTED: tensin-like, partial
XR_001326233.1	#N/A	#N/A	NA	NA	NA	NA	92.1523	-2.43919	2.26157e-07	NA
XR_001328944.1	#N/A	#N/A	NA	NA	NA	NA	48.6455	-2.78128	2.60942e-07	NA
106581600	XM_014163723.1	XP_014019204.1	NC_027319.1	85556088	85586439	+	67.1014	-2.16019	2.95377e-07	PREDICTED: glioma tumor suppressor candidate region gene 1 protein-like isoform X7
106569297	XM_014140499.1	XP_013995974.1	NC_027313.1	32933413	32934570	-	1067	-1.40017	3.36036e-07	PREDICTED: transcription factor SOX-4-like
106584530	XM_014169930.1	XP_014025405.1	NC_027322.1	36139078	36152689	+	5078.62	0.846311	3.36036e-07	PREDICTED: AFG3-like protein 1
106569192	XM_014140291.1	XP_013995770.1	NC_027313.1	26686258	26813352	+	264.267	-0.72526	3.47437e-07	PREDICTED: histone-lysine N-methyltransferase 2C-like isoform X4
106568520	XM_014138941.1	XP_013994416.1	NC_027312.1	101193757	101220506	+	42.9384	-2.2088	4.20215e-07	PREDICTED: protein Shroom3-like, partial
100137052	XM_014154820.1	XP_014010295.1	NC_027317.1	24412255	24436359	+	13822.7	0.607126	4.5143e-07	PREDICTED: reticulon-4 isoform X1
100196412	XM_014157467.1	XP_014012942.1	NC_027318.1	16764710	16768981	-	2573.65	0.950785	4.90695e-07	PREDICTED: Krueppel-like factor 6
106609340	XM_014208072.1	XP_014063547.1	NC_027306.1	40795036	40848860	+	231.847	-1.32435	5.54534e-07	PREDICTED: USP6 N-terminal-like protein isoform X3
106573266	XM_014148179.1	XP_014003654.1	NC_027301.1	1295172	1300035	+	20.3946	-2.46729	6.5742e-07	PREDICTED: metastasis suppressor protein 1-like, partial
106601940	XM_014194378.1	XP_014049853.1	NC_027302.1	87081665	87098484	+	237.299	-2.67031	6.5742e-07	PREDICTED: BAH and coiled-coil domain-containing protein 1-like
106593054	XM_014184403.1	XP_014039878.1	NC_027301.1	65151393	65152970	-	145.976	-0.794008	9.37618e-07	PREDICTED: gastrula zinc finger protein XlCGF57.1-like
106566430	XM_014134459.1	XP_013989934.1	NC_027312.1	7027412	7027877	+	100.477	1.9608	9.45949e-07	PREDICTED: myelin transcription factor 1-like
106562278	XM_014127049.1	XP_013982525.1	NC_027310.1	22117362	22156218	-	127.245	2.20966	9.54404e-07	PREDICTED: dysbindin domain-containing protein 1-like isoform X2
106589552	XM_014179673.1	XP_014035147.1	NC_027327.1	14637490	14666095	+	133.198	-1.17597	1.01402e-06	PREDICTED: MKL/myocardin-like protein 2
106606137	XM_014202263.1	XP_014057738.1	NC_027304.1	78271836	78281313	-	19.0267	2.26311	1.03331e-06	PREDICTED: thyroglobulin-like
100194564	NM_001139650.1	NP_001133122.1	NC_027303.1	34159071	34170509	+	40769.5	0.96116	1.04358e-06	glycogen phosphorylase, muscle form
106593155	XM_014184491.1	XP_014039966.1	NW_012349520.1	917	6554	-	158.769	-3.04242	1.19623e-06	PREDICTED: serine/arginine repetitive matrix protein 2-like, partial
106609984	XM_014209073.1	XP_014064548.1	NC_027300.1	76580792	76585772	+	14901.7	0.622713	1.27868e-06	PREDICTED: cytochrome b-c1 complex subunit 2, mitochondrial-like
106575876	XM_014152583.1	XP_014008058.1	NC_027316.1	28136574	28146239	+	50.1388	-1.79347	1.35626e-06	PREDICTED: transmembrane and coiled-coil domain-containing protein 3-like, partial
106601244	XM_014193295.1	XP_014048767.1	NC_027302.1	65643291	65664565	+	400.842	-1.21971	1.37436e-06	PREDICTED: histone acetyltransferase p300-like isoform X2
106562446	XM_014127337.1	XP_013982812.1	NC_027310.1	31500898	31533132	+	41.2517	-1.58029	1.57338e-06	PREDICTED: nuclear factor of activated T-cells, cytoplasmic 3-like isoform X1
106587174	XM_014175254.1	XP_014030729.1	NC_027325.1	15218644	15220549	+	107.433	-1.8969	1.57338e-06	PREDICTED: zinc finger protein SNAI2-like
106589103	XM_014178800.1	XP_014034275.1	NC_027326.1	40154961	40181233	+	166.025	-1.88264	1.57338e-06	PREDICTED: FH1/FH2 domain-containing protein 3-like, partial
106582918	XM_014166544.1	XP_014022019.1	NC_027321.1	17096454	17104968	+	7343.43	1.02983	1.62204e-06	PREDICTED: cytochrome b-c1 complex subunit 1, mitochondrial-like
106569400	XM_014140734.1	XP_013996209.1	NC_027313.1	33632230	33650475	+	640.531	0.668381	1.71087e-06	PREDICTED: importin-13-like
100194620	NM_001139705.1	NP_001133177.1	NC_027305.1	62161621	62174828	+	4694.73	0.716802	1.74181e-06	adenylosuccinate synthetase isozyme 1 B
106583316	XM_014167371.1	XP_014022853.1	NC_027301.1	30794800	30818166	+	28202.8	0.57367	1.74181e-06	PREDICTED: sodium/potassium-transporting ATPase subunit alpha-3-like isoform X2
106609809	XM_014208832.1	XP_014064307.1	NC_027306.1	56770047	56798960	-	181.502	-1.87438	1.74181e-06	PREDICTED: receptor-type tyrosine-protein phosphatase beta-like
106610046	XM_014209168.1	XP_014064644.1	NC_027307.1	8014179	8016242	+	187.017	-0.610973	1.74181e-06	PREDICTED: zinc finger protein 583-like isoform X2
106589061	XM_014178737.1	XP_014034212.1	NC_027326.1	37397141	37398301	-	187.441	-0.86237	1.76506e-06	PREDICTED: transcription factor SOX-4-like
106565146	XM_014131939.1	XP_013987414.1	NC_027311.1	45328751	45339580	-	177.288	-0.65286	1.77505e-06	PREDICTED: uncharacterized protein LOC106565146 isoform X1
XR_001328117.1	#N/A	#N/A	NA	NA	NA	NA	5.97401	21.262	1.77505e-06	NA
106575628	XM_014152238.1	XP_014007713.1	NC_027316.1	20541125	20546685	+	792.639	0.524535	1.98168e-06	PREDICTED: angio-associated migratory cell protein-like
106612202	XM_014213167.1	XP_014068642.1	NC_027308.1	82902487	82903491	-	11.4147	-2.70573	2.02537e-06	PREDICTED: leucine-rich repeat extensin-like protein 5
106582085	XM_014164817.1	XP_014020292.1	NC_027320.1	30215534	30216715	+	1252.19	1.35099	2.03182e-06	PREDICTED: protein FAM46C-like
106590850	XM_014182029.1	XP_014037504.1	NC_027301.1	58806626	58814784	-	130.637	1.15449	2.03182e-06	PREDICTED: synaptogyrin-1-like isoform X1
106589589	XM_014179742.1	XP_014035217.1	NC_027327.1	15714431	15749782	-	1853.24	-0.49337	2.04286e-06	PREDICTED: cytohesin-3
106569894	XM_014141609.1	XP_013997084.1	NC_027313.1	61046642	61058972	+	355.542	-0.421181	2.27338e-06	PREDICTED: CREB-regulated transcription coactivator 2-like
106560671	XM_014123773.1	XP_013979249.1	NC_027309.1	52576982	52586450	-	3325.88	0.4873	2.32948e-06	PREDICTED: lissencephaly-1 homolog B-like isoform X1
106564301	XM_014130338.1	XP_013985813.1	NC_027311.1	8291293	8314526	-	96.2061	-2.2358	2.41235e-06	PREDICTED: tuberin-like, partial
106576874	XM_014154376.1	XP_014009851.1	NC_027317.1	3451703	3479448	-	392.708	0.734581	2.41235e-06	PREDICTED: mitochondrial ribosome-associated GTPase 1
106592091	XM_014183396.1	XP_014038871.1	NW_012347639.1	2062	24069	-	430.563	-2.0953	2.41235e-06	PREDICTED: probable JmjC domain-containing histone demethylation protein 2C
100195375	NM_001140404.1	NP_001133876.1	NC_027310.1	80864164	80871827	+	1179.33	0.952142	2.51006e-06	dipeptidyl peptidase 3
106573267	XM_014148176.1	XP_014003651.1	NC_027315.1	15422380	15425315	-	18.2861	-3.09236	2.51006e-06	PREDICTED: zinc finger CCCH domain-containing protein 13-like
106561944	XM_014126401.1	XP_013981877.1	NC_027310.1	9323951	9337147	-	126934	-3.44247	2.71027e-06	PREDICTED: lysosomal acid phosphatase-like isoform X2
106560885	XM_014124276.1	XP_013979751.1	NC_027309.1	76962764	77064008	+	606.916	-1.10398	2.79157e-06	PREDICTED: zinc finger protein ZFPM1 isoform X2
XR_001321859.1	#N/A	#N/A	NA	NA	NA	NA	204.083	-0.710561	2.79157e-06	NA
106564864	XM_014131336.1	XP_013986811.1	NC_027311.1	25926019	25982042	+	347.928	-0.64587	2.81448e-06	PREDICTED: nucleosome-remodeling factor subunit BPTF-like isoform X4
106580780	XM_014162186.1	XP_014017661.1	NC_027319.1	46838318	46858661	+	1293.64	1.67928	2.82797e-06	PREDICTED: smoothelin-like protein 2
106589437	XM_014179425.1	XP_014034899.1	NC_027327.1	8701521	8703058	-	825.15	0.735108	2.90934e-06	PREDICTED: mitochondrial import inner membrane translocase subunit Tim23-like isoform X1
XR_001329317.1	#N/A	#N/A	NA	NA	NA	NA	104.185	-0.720267	3.03715e-06	NA
106560870	XM_014124256.1	XP_013979730.1	NC_027309.1	77720931	78226330	-	2029.72	0.906499	3.10878e-06	PREDICTED: cadherin-13-like isoform X1
106566981	XM_014135697.1	XP_013991173.1	NC_027312.1	32399267	32416225	+	873.319	1.1232	3.1397e-06	PREDICTED: solute carrier family 41 member 1-like
106591863	XM_014183133.1	XP_014038608.1	NW_012347326.1	7451	22004	+	49.7246	-2.60309	3.23533e-06	PREDICTED: E3 ubiquitin-protein ligase RNF216-like
106577683	XM_014156001.1	XP_014011475.1	NC_027317.1	54961133	54966931	-	298935	-3.44064	3.40253e-06	PREDICTED: CUGBP Elav-like family member 4 isoform X1
106566847	XM_014135321.1	XP_013990798.1	NC_027312.1	26077230	26100184	+	751.362	0.574657	3.46305e-06	PREDICTED: AMP deaminase 1-like isoform X2
106590610	XM_014181736.1	XP_014037211.1	NC_027328.1	31977094	31982880	-	5224.14	0.895167	3.46305e-06	PREDICTED: T-complex protein 1 subunit epsilon-like
106561860	XM_014126127.1	XP_013981602.1	NC_027309.1	115580433	115606474	-	152.805	-1.86264	3.48893e-06	PREDICTED: von Willebrand factor-like, partial
106586232	XM_014173317.1	XP_014028792.1	NC_027300.1	27617588	27634505	+	73.456	-1.73081	3.48893e-06	PREDICTED: nesprin-2-like
106575606	XM_014152217.1	XP_014007692.1	NC_027316.1	19835299	19850633	+	26.1503	-2.10526	3.53933e-06	PREDICTED: striated muscle preferentially expressed protein kinase-like
106565994	XM_014133740.1	XP_013989216.1	NC_027311.1	76450095	76470111	+	224.322	0.852613	3.65539e-06	PREDICTED: ephrin type-A receptor 2-like isoform X2
100306749	NM_001165288.1	NP_001158760.1	NC_027311.1	52333096	52337137	+	598.748	0.67212	3.81993e-06	Inositol polyphosphate 1-phosphatase
106568146	XM_014138221.1	XP_013993696.1	NC_027312.1	90404753	90405382	-	7588.87	1.29723	4.02502e-06	PREDICTED: heat shock protein beta-11-like
106587658	XM_014176242.1	XP_014031719.1	NC_027325.1	33052220	33060787	+	371.694	0.95075	4.0343e-06	PREDICTED: cytoplasmic polyadenylation element-binding protein 1-like isoform X3
106591875	XM_014183145.1	XP_014038620.1	NW_012347336.1	28538	30211	-	13.2535	-2.50654	4.19878e-06	PREDICTED: protein numb homolog
106568521	XM_014138942.1	XP_013994417.1	NC_027312.1	101124236	101126071	-	47.1123	-3.35622	4.40964e-06	PREDICTED: cuticle protein LPCP-23-like
106582746	XM_014166134.1	XP_014021609.1	NC_027321.1	9852912	9858171	-	102.019	1.2494	4.40964e-06	PREDICTED: leiomodin-1-like isoform X2
106608671	XM_014206766.1	XP_014062242.1	NC_027306.1	12012233	12015919	-	235.101	1.34857	4.40964e-06	PREDICTED: Y-box-binding protein 2-A-like isoform X2
106560567	XM_014123565.1	XP_013979040.1	NC_027309.1	49048617	49112142	-	74.3533	-0.888781	4.52361e-06	PREDICTED: insulin receptor-like
106603858	XM_014198057.1	XP_014053532.1	NC_027303.1	71630273	71634371	-	418.26	2.70682	4.52799e-06	PREDICTED: putative fibroblast growth factor 1
XR_001318987.1	#N/A	#N/A	NA	NA	NA	NA	21.2318	-2.40035	4.63499e-06	NA
106594621	XM_014186026.1	XP_014041501.1	NW_012353185.1	2856	11123	+	21.0038	-2.97483	4.6902e-06	PREDICTED: trinucleotide repeat-containing gene 6A protein-like
106567766	XM_014137476.1	XP_013992951.1	NC_027312.1	82092129	82111996	+	14504.7	0.664142	4.82523e-06	PREDICTED: apoptosis-inducing factor 1, mitochondrial isoform X3
106610249	XM_014209516.1	XP_014064983.1	NC_027300.1	77647157	77651709	+	259.493	1.69134	5.29134e-06	PREDICTED: monocarboxylate transporter 4-like isoform X2
XR_001320873.1	#N/A	#N/A	NA	NA	NA	NA	40.4256	-1.16553	5.35784e-06	NA
106574905	XM_014151036.1	XP_014006511.1	NC_027315.1	80604538	80610526	-	347.982	1.15598	5.69817e-06	PREDICTED: immunoglobulin-like domain-containing receptor 2
106601769	XM_014194120.1	XP_014049597.1	NC_027302.1	80737500	80749699	+	77.6398	-3.0489	5.69817e-06	PREDICTED: centrosomal protein of 112 kDa-like isoform X3
106567176	XM_014136182.1	XP_013991657.1	NC_027312.1	39948556	39957084	+	9192.43	0.611661	6.0288e-06	PREDICTED: citrate synthase, mitochondrial
106609558	XM_014208489.1	XP_014063964.1	NC_027306.1	46619606	46621649	+	498.435	0.751556	6.29554e-06	PREDICTED: malonyl-CoA-acyl carrier protein transacylase, mitochondrial-like
106584787	XM_014170366.1	XP_014025841.1	NC_027322.1	45957886	45981719	-	80.3564	-1.54143	6.30759e-06	PREDICTED: protein phosphatase 1 regulatory subunit 12A-like isoform X2
100380753	XM_014215904.1	XP_014071379.1	NC_027309.1	11141848	11200752	-	1119.2	0.45823	6.49018e-06	PREDICTED: single-stranded DNA-binding protein 3 isoform X3
100286446	NM_001146385.1	NP_001139857.1	NC_027302.1	67938901	67946185	-	2155.4	1.62605	6.56839e-06	calponin-1
106560763	XM_014123984.1	XP_013979459.1	NC_027309.1	63803296	63848660	-	51.0147	-1.46343	6.6105e-06	PREDICTED: activating molecule in BECN1-regulated autophagy protein 1-like isoform X2
106589879	XM_014180291.1	XP_014035766.1	NC_027327.1	32005425	32110146	+	266.498	-0.962276	6.96122e-06	PREDICTED: histone acetyltransferase KAT6B-like
106588668	XM_014177877.1	XP_014033353.1	NC_027326.1	19843632	19851302	+	83.9799	-2.75423	7.04152e-06	PREDICTED: nuclear receptor subfamily 1 group D member 2-like isoform X2
106603345	XM_014196906.1	XP_014052381.1	NC_027303.1	44835778	44843408	-	844.674	0.647506	7.13095e-06	PREDICTED: diablo homolog, mitochondrial-like
106576577	XM_014153804.1	XP_014009279.1	NC_027316.1	54045819	54258338	-	300.496	-1.01251	7.1614e-06	PREDICTED: probable E3 ubiquitin-protein ligase HERC1, partial
100380499	XM_014206807.1	NP_001167255.1	NC_027306.1	18697914	18698510	+	1249.02	-0.573159	7.65545e-06	TRAF2-binding protein
106577634	XM_014155928.1	XP_014011403.1	NC_027317.1	53454390	53459107	-	190.48	3.97788	7.87376e-06	PREDICTED: uncharacterized protein LOC106577634
106563467	XM_014129082.1	XP_013984557.1	NC_027300.1	117214719	117215339	-	2419.83	2.42619	8.04359e-06	PREDICTED: heat shock protein beta-11-like
106601921	XM_014194357.1	XP_014049838.1	NC_027300.1	34852670	35017987	+	1233.25	0.589289	8.48352e-06	PREDICTED: A-kinase anchor protein 6
106611471	XM_014211710.1	XP_014067185.1	NC_027308.1	47332099	47362090	-	430.55	-0.965834	8.50861e-06	PREDICTED: vam6/Vps39-like protein isoform X2
106576546	XM_014153766.1	XP_014009241.1	NC_027316.1	52805438	52809570	-	1777.71	0.688157	8.52026e-06	PREDICTED: mitochondrial-processing peptidase subunit beta-like isoform X2
106611772	XM_014212329.1	XP_014067804.1	NC_027308.1	62922666	62927302	+	2166.79	0.879155	8.52026e-06	PREDICTED: histidine--tRNA ligase, cytoplasmic-like isoform X2
106582560	XM_014165762.1	XP_014021237.1	NC_027320.1	56490560	56492020	-	71.3902	-1.42457	8.6911e-06	PREDICTED: small ubiquitin-related modifier 3
106571960	XM_014145572.1	XP_014001047.1	NC_027314.1	62439685	62445002	-	6076.21	0.380725	8.7312e-06	PREDICTED: protein slowmo homolog 2-like isoform X1
106574231	XM_014149945.1	XP_014005414.1	NC_027315.1	66125687	66157879	+	960.545	-1.04613	8.7312e-06	PREDICTED: bromodomain adjacent to zinc finger domain protein 2B-like isoform X3
106591178	XM_014182377.1	XP_014037852.1	NW_012343532.1	38146	51815	+	12.0752	-2.85682	8.7312e-06	PREDICTED: serine/threonine-protein kinase WNK1-like, partial
106591638	XM_014182844.1	XP_014038319.1	NW_012344912.1	18441	34313	-	1420.43	0.656316	8.7312e-06	PREDICTED: mitochondrial import receptor subunit TOM70-like, partial
106591971	XM_014183249.1	XP_014038724.1	NW_012347470.1	1567	7004	+	1513.83	1.87654	8.7312e-06	PREDICTED: desmin-like
106596108	XM_014187430.1	XP_014042905.1	NW_012358426.1	1024	4417	+	11.6227	-6.89836	8.7312e-06	PREDICTED: metastasis-associated in colon cancer protein 1-like
106607770	XM_014205109.1	XP_014060584.1	NC_027305.1	56424688	56447998	-	82.7174	-1.12649	8.9646e-06	PREDICTED: probable E3 ubiquitin-protein ligase RNF217
106577897	XM_014156332.1	XP_014011807.1	NC_027317.1	60656406	60659684	-	833.263	3.33805	9.05867e-06	PREDICTED: plasminogen activator inhibitor 1-like
XR_001325240.1	#N/A	#N/A	NA	NA	NA	NA	9476.82	0.7559	9.31252e-06	NA
106574363	XM_014150222.1	XP_014005697.1	NC_027315.1	61873620	61925435	+	96.3624	-1.70739	9.33697e-06	PREDICTED: ras-associated and pleckstrin homology domains-containing protein 1-like
XR_001328367.1	#N/A	#N/A	NA	NA	NA	NA	121.404	0.680063	9.33697e-06	NA
106562165	XM_014126850.1	XP_013982326.1	NC_027310.1	15141642	15182453	+	828.072	0.819077	9.48814e-06	PREDICTED: acyl-CoA synthetase family member 3, mitochondrial isoform X1
100195257	NM_001140286.1	XP_013986587.1	NC_027311.1	26409344	26424971	+	1787.67	0.77243	9.52781e-06	PREDICTED: UTP--glucose-1-phosphate uridylyltransferase isoform X1
106561021	XM_014124569.1	XP_013980044.1	NC_027309.1	70551583	70558632	+	12659	0.659683	9.52781e-06	PREDICTED: dihydrolipoyl dehydrogenase, mitochondrial-like
106561647	XM_014125804.1	XP_013981279.1	NC_027309.1	107651835	107656262	-	177.163	0.706782	9.52781e-06	PREDICTED: troponin T, cardiac muscle isoforms-like
106565806	XM_014133361.1	XP_013988836.1	NC_027311.1	69225845	69235643	-	36311.2	0.565186	9.52781e-06	PREDICTED: cytochrome b-c1 complex subunit 1, mitochondrial-like
106581769	XM_014164055.1	XP_014019530.1	NC_027320.1	16488920	16507778	-	3242.76	0.660458	9.52781e-06	PREDICTED: calcium-binding mitochondrial carrier protein Aralar1-like
106589696	XM_014179970.1	XP_014035445.1	NC_027327.1	20775593	20855533	-	3806.21	1.03026	9.52781e-06	PREDICTED: leucine-rich PPR motif-containing protein, mitochondrial
106597625	XM_014188787.1	XP_014044262.1	NW_012367163.1	1087	1941	+	10.0553	-2.72906	9.52781e-06	PREDICTED: B9 domain-containing protein 1
106606175	XM_014202307.1	XP_014057782.1	NC_027304.1	80221311	80236492	-	32.088	-1.98369	9.52781e-06	PREDICTED: metastasis suppressor protein 1-like, partial
106562167	XM_014126860.1	XP_013982334.1	NC_027310.1	15009541	15055016	-	50.6971	-1.29453	9.62618e-06	PREDICTED: protein CBFA2T3-like isoform X5
XR_001325014.1	#N/A	#N/A	NA	NA	NA	NA	119.765	1.39553	9.74282e-06	NA
106592551	XM_014183893.1	XP_014039368.1	NW_012348404.1	4545	16232	+	18.3015	-2.04669	1.00564e-05	PREDICTED: protein numb homolog
106600664	XM_014192181.1	XP_014047656.1	NC_027302.1	50452860	50475265	+	9.02246	-3.65998	1.00564e-05	PREDICTED: uncharacterized protein LOC106600664
106571646	XM_014144953.1	XP_014000428.1	NC_027314.1	43612510	43614638	-	510.789	4.40841	1.02301e-05	PREDICTED: actin, alpha cardiac muscle 1-like
106578489	XM_014157345.1	XP_014012821.1	NC_027318.1	13938218	13947368	-	2516.01	1.54041	1.03205e-05	PREDICTED: tissue factor-like isoform X3
106599005	XM_014190044.1	XP_014045522.1	NC_027302.1	13503492	13536205	+	121.477	-0.811267	1.05748e-05	PREDICTED: phosphatidylinositol 3-kinase regulatory subunit gamma-like isoform X1
106584217	XM_014169255.1	XP_014024730.1	NC_027322.1	21431692	21443515	+	600.381	0.441148	1.06175e-05	PREDICTED: F-box/LRR-repeat protein 5-like
106583684	XM_014168177.1	XP_014023652.1	NC_027321.1	51631904	51633786	+	4.47506	-4.06578	1.07114e-05	PREDICTED: N-acetyltransferase 8-like
106600996	XM_014192834.1	XP_014048309.1	NC_027300.1	34213918	34214790	-	1282.02	1.25431	1.15577e-05	PREDICTED: ankyrin repeat domain-containing protein 9-like
100136416	XM_014184620.1	XP_014040095.1	NW_012349813.1	459	9820	+	720.924	0.596803	1.22252e-05	PREDICTED: carnitine O-palmitoyltransferase 1, liver isoform isoform X1
106563208	XM_014128554.1	XP_013984029.1	NC_027310.1	71935653	71937704	-	725.163	0.718437	1.22252e-05	PREDICTED: 14-3-3 protein eta-like
106561312	XM_014125130.1	XP_013980605.1	NC_027309.1	90041122	90042405	-	205.781	0.930135	1.24154e-05	PREDICTED: four-jointed box protein 1
106593698	XM_014185069.1	XP_014040544.1	NW_012350759.1	4	4818	+	500.733	-1.52391	1.28425e-05	PREDICTED: WAS/WASL-interacting protein family member 1-like, partial
106570325	XM_014142518.1	XP_013997993.1	NC_027313.1	70710294	70712282	+	1568.93	0.764846	1.40318e-05	PREDICTED: uncharacterized protein LOC106570325
106573712	XM_014149013.1	XP_014004488.1	NC_027315.1	31433974	31442943	+	1886.84	1.13413	1.4149e-05	PREDICTED: protein-glutamine gamma-glutamyltransferase 2-like
106600715	XM_014192284.1	XP_014047760.1	NC_027302.1	50715467	50721863	+	705.194	1.08729	1.4149e-05	PREDICTED: serine-aspartate repeat-containing protein F-like isoform X2
106580627	XM_014161886.1	XP_014017361.1	NC_027319.1	40727147	40730983	-	1640.49	0.589952	1.42767e-05	PREDICTED: neural proliferation differentiation and control protein 1-like
106593044	XM_014184387.1	XP_014039862.1	NW_012349319.1	269	7811	+	16097.9	0.61723	1.42767e-05	PREDICTED: malate dehydrogenase, cytoplasmic-like
106571326	XM_014144264.1	XP_013999739.1	NC_027314.1	29214490	29215665	-	277.815	0.786324	1.43441e-05	PREDICTED: NADH dehydrogenase
106579007	XM_014158398.1	XP_014013872.1	NC_027318.1	47810087	47816845	+	8012.78	-0.795005	1.43441e-05	PREDICTED: protein split ends-like
106585787	XM_014172406.1	XP_014027881.1	NC_027323.1	32458222	32459576	+	296.841	1.08695	1.43441e-05	PREDICTED: endonuclease G, mitochondrial
106560578	XM_014123591.1	XP_013979066.1	NC_027309.1	47787774	47795114	+	5763.59	1.03218	1.48998e-05	PREDICTED: prohibitin-2-like
106603170	XM_014196484.1	XP_014051959.1	NC_027303.1	38041961	38050279	+	1432.56	0.395207	1.52005e-05	PREDICTED: FUN14 domain-containing protein 1A-like isoform X1
106562896	XM_014127968.1	XP_013983444.1	NC_027310.1	49118837	49191482	+	41.5149	-1.38912	1.52232e-05	PREDICTED: mitogen-activated protein kinase kinase kinase 1-like isoform X2
106612447	XM_014213574.1	XP_014069049.1	NC_027308.1	96700213	96717176	+	3503.4	0.76075	1.55868e-05	PREDICTED: RNA-binding protein FUS-like isoform X1
106561124	XM_014124767.1	XP_013980242.1	NC_027309.1	71771661	71772515	+	1260.05	1.07641	1.56277e-05	PREDICTED: leucine-rich repeat-containing protein 10-like
106576270	XM_014153354.1	XP_014008829.1	NC_027316.1	44492528	44504514	+	5411.66	1.18346	1.58106e-05	PREDICTED: transcription factor Spi-C-like isoform X2
106587356	XM_014175697.1	XP_014031172.1	NC_027325.1	21676475	21686460	-	67.3825	-2.18987	1.60615e-05	PREDICTED: LOW QUALITY PROTEIN: genetic suppressor element 1-like
106569212	XM_014140348.1	XP_013995823.1	NC_027313.1	25580722	25581533	-	795.921	0.617694	1.61672e-05	PREDICTED: cytochrome c oxidase assembly factor 1 homolog
106594246	XM_014185622.1	XP_014041097.1	NW_012352236.1	2531	8339	-	60.6929	-2.44073	1.61672e-05	PREDICTED: trinucleotide repeat-containing gene 18 protein-like
106611334	XM_014211460.1	XP_014066935.1	NC_027308.1	40069421	40078989	+	19765.5	0.459816	1.66565e-05	PREDICTED: trifunctional enzyme subunit alpha, mitochondrial-like
XR_001324278.1	#N/A	#N/A	NA	NA	NA	NA	43.5333	-1.88007	1.69156e-05	NA
106576630	XM_014153874.1	XP_014009349.1	NC_027316.1	55994554	55996177	-	28.853	-2.02896	1.70589e-05	PREDICTED: uncharacterized threonine-rich GPI-anchored glycoprotein PJ4664.02-like, partial
106579618	XM_014159708.1	XP_014015183.1	NC_027318.1	74402414	74404922	-	3848.04	1.09347	1.73953e-05	PREDICTED: fat storage-inducing transmembrane protein 1-like
106603064	XM_014196209.1	XP_014051684.1	NC_027303.1	35242170	35252524	+	3431.98	0.498959	1.75397e-05	PREDICTED: pyruvate dehydrogenase E1 component subunit alpha, somatic form, mitochondrial-like isoform X1
106584477	XM_014169846.1	XP_014025321.1	NC_027322.1	33447394	33456652	-	29.2259	-3.38917	1.79843e-05	PREDICTED: overexpressed in colon carcinoma 1 protein homolog isoform X2
106583785	XM_014168354.1	XP_014023829.1	NC_027321.1	58904634	59031465	-	1586.22	0.802608	1.84786e-05	PREDICTED: isoleucine--tRNA ligase, cytoplasmic
106599981	XM_014191309.1	XP_014046784.1	NC_027302.1	38886074	38957016	-	139.625	-0.961664	1.84786e-05	PREDICTED: potassium/sodium hyperpolarization-activated cyclic nucleotide-gated channel 2-like
106571168	XM_014143920.1	XP_013999395.1	NC_027314.1	22972612	22983965	-	2068.04	0.736462	1.88234e-05	PREDICTED: reticulon-4-interacting protein 1 homolog, mitochondrial-like
106608924	XM_014207167.1	XP_014062622.1	NC_027300.1	74128037	74149860	-	311.666	-0.843404	1.88234e-05	PREDICTED: histone acetyltransferase p300-like isoform X1
106567954	XM_014137873.1	XP_013993348.1	NC_027312.1	75042375	75062278	-	238.933	-0.842269	1.96295e-05	PREDICTED: C2 domain-containing protein 2-like
106563689	XM_014129492.1	XP_013984967.1	NC_027310.1	81415850	81417934	+	52.0171	1.33273	2.12513e-05	PREDICTED: endosialin-like
106562509	XM_014127425.1	XP_013982900.1	NC_027310.1	33151939	33175281	-	230.205	-1.38339	2.17429e-05	PREDICTED: protein FAM214A-like, partial
106571648	XM_014144954.1	XP_014000429.1	NC_027314.1	43609735	43611110	-	28.5609	6.08552	2.17429e-05	PREDICTED: gap junction delta-2 protein-like
106586514	XM_014173901.1	XP_014029376.1	NC_027324.1	28655291	28658437	+	32.0711	1.56639	2.19437e-05	PREDICTED: transcription cofactor vestigial-like protein 3
106599117	XM_014190191.1	XP_014045666.1	NC_027302.1	15229374	15259412	-	6278.35	0.598046	2.21243e-05	PREDICTED: glycogen debranching enzyme-like isoform X2
106585690	XM_014172179.1	XP_014027655.1	NC_027323.1	30870412	30934261	+	73.0438	-1.29627	2.22476e-05	PREDICTED: vacuolar protein sorting-associated protein 13A isoform X2
106601949	XM_014194390.1	XP_014049865.1	NC_027302.1	87524371	87532049	-	1290.73	0.946203	2.23745e-05	PREDICTED: glycogen
106566638	XM_014134851.1	XP_013990326.1	NC_027312.1	17565240	17571502	-	2367.03	0.562931	2.34506e-05	PREDICTED: glutamine--tRNA ligase
100196456	NM_001141485.1	NP_001134957.1	NC_027310.1	8151687	8156184	+	26921.8	1.13485	2.35608e-05	cysteine and glycine-rich protein 3
100195065	NM_001140094.1	NP_001133566.1	NC_027316.1	51975179	51980729	-	3875.42	0.548764	2.38144e-05	Nucleosome assembly protein 1-like 1
106591916	XM_014183185.1	XP_014038660.1	NW_012347395.1	7888	22856	-	25.2242	-2.6063	2.38144e-05	PREDICTED: SH3 and multiple ankyrin repeat domains protein 3-like
100195049	NM_001140078.1	NP_001133550.1	NC_027309.1	79136162	79150144	-	1600.76	0.924053	2.38771e-05	alanine--tRNA ligase, cytoplasmic
100286711	XM_014162783.1	XP_014018258.1	NC_027319.1	60601575	60605286	-	11950.9	0.951579	2.38771e-05	PREDICTED: heat shock cognate 71 kDa protein isoform X1
106580487	XM_014161608.1	XP_014017083.1	NC_027319.1	32747065	32812148	+	4300.91	0.502073	2.38771e-05	PREDICTED: armadillo repeat protein deleted in velo-cardio-facial syndrome-like
106592756	XM_014184082.1	XP_014039587.1	NC_027301.1	64121393	64123280	+	208.695	1.24922	2.38771e-05	PREDICTED: nucleoredoxin-like protein 1
106610313	XM_014209597.1	XP_014065072.1	NC_027307.1	18444736	18494082	-	807.886	0.734418	2.38771e-05	PREDICTED: nephronectin-like
106585876	XM_014172596.1	XP_014028071.1	NC_027323.1	40833006	40836149	-	27.9596	-2.20332	2.47766e-05	PREDICTED: protein phosphatase 1F
106579456	XM_014159381.1	XP_014014856.1	NC_027318.1	66872281	66876548	+	28.5381	-1.28587	2.54141e-05	PREDICTED: extensin-2-like isoform X2
100196500	XM_014173546.1	NP_001135001.1	NC_027324.1	21854615	21861616	+	821.38	0.851797	2.60119e-05	PHS1 protein
106562504	XM_014127420.1	XP_013982895.1	NC_027310.1	32885972	32908628	-	17229.4	0.587652	2.60119e-05	PREDICTED: NAD(P) transhydrogenase, mitochondrial-like
106580010	XM_014160546.1	XP_014016021.1	NC_027319.1	17616528	17619246	+	825.659	1.16467	2.60119e-05	PREDICTED: fibroblast growth factor 17-like isoform X2
106598385	XM_014189423.1	XP_014044898.1	NW_012377548.1	185	385	-	7.45525	-2.89459	2.60119e-05	PREDICTED: trinucleotide repeat-containing gene 18 protein-like, partial
106598508	XM_014189553.1	XP_014045028.1	NW_012379651.1	3278	3478	+	7.45525	-2.89459	2.60119e-05	PREDICTED: trinucleotide repeat-containing gene 18 protein-like, partial
106571249	XM_014144057.1	XP_013999532.1	NC_027314.1	25992469	26076047	-	286.927	-0.919682	2.62577e-05	PREDICTED: AT-rich interactive domain-containing protein 1B-like isoform X4
106612021	XM_014212794.1	XP_014068268.1	NC_027308.1	75077347	75096859	-	393.419	2.01495	2.62577e-05	PREDICTED: PDZ and LIM domain protein 3 isoform X2
100306811	XM_014197655.1	XP_014053127.1	NC_027303.1	63794097	63813641	+	8704.59	-0.634054	2.62664e-05	PREDICTED: SH3 and PX domain-containing protein 2B isoform X1
XR_001329930.1	#N/A	#N/A	NA	NA	NA	NA	74.9033	-0.741391	2.62664e-05	NA
106606779	XM_014203137.1	XP_014058612.1	NC_027305.1	21156795	21158229	-	582.178	0.873531	2.68198e-05	PREDICTED: uncharacterized protein C19orf52-like
106608490	XM_014206428.1	XP_014061903.1	NC_027306.1	3384436	3406123	-	273.31	-1.05247	2.68198e-05	PREDICTED: uncharacterized protein LOC106608490
106562460	XM_014127355.1	XP_013982830.1	NC_027310.1	31725688	31740412	-	10715.4	0.730993	2.70967e-05	PREDICTED: NAD(P) transhydrogenase, mitochondrial-like
106590859	XM_014182036.1	XP_014037511.1	NW_012342271.1	42658	59037	+	32.0756	1.82099	2.77059e-05	PREDICTED: uncharacterized protein LOC106590859
106581757	XM_014164026.1	XP_014019501.1	NC_027320.1	16775848	16813561	+	5004.27	0.826753	2.789e-05	PREDICTED: mitogen-activated protein kinase kinase kinase MLT-like isoform X1
106591647	XM_014182867.1	XP_014038342.1	NC_027301.1	61888765	61892934	-	572.202	-1.18606	2.80795e-05	PREDICTED: uncharacterized protein LOC106591647
106586209	XM_014173228.1	XP_014028703.1	NC_027324.1	13929204	13931677	+	104.039	2.55067	2.88609e-05	PREDICTED: kelch-like protein 41b
XR_001321538.1	#N/A	#N/A	NA	NA	NA	NA	11.0256	-1.95943	2.8918e-05	NA
106575660	XM_014152279.1	XP_014007754.1	NC_027316.1	22046886	22051821	-	19.3029	-2.72957	3.1491e-05	PREDICTED: BCL-6 corepressor-like
106583344	XM_014167429.1	XP_014022904.1	NC_027321.1	34409380	34412493	+	618.788	1.85978	3.1491e-05	PREDICTED: probable nuclear hormone receptor HR38
106598837	XM_014189846.1	XP_014045321.1	NC_027302.1	11319254	11328903	-	51.2111	1.47	3.16854e-05	PREDICTED: procollagen galactosyltransferase 2-like
106562788	XM_014127802.1	XP_013983275.1	NC_027310.1	43351639	43360524	-	265.415	1.35404	3.18761e-05	PREDICTED: cytoplasmic polyadenylation element-binding protein 1-like isoform X1
106608721	XM_014206822.1	XP_014062296.1	NC_027306.1	18939784	19063414	-	51.1292	-0.883205	3.24563e-05	PREDICTED: fibroblast growth factor 11-like
106602735	XM_014195560.1	XP_014051035.1	NC_027303.1	23467533	23475033	+	23521	0.59411	3.26861e-05	PREDICTED: myozenin-2 isoform X1
106613392	XM_014215576.1	XP_014071051.1	NC_027308.1	139258838	139267690	-	262.568	-1.65785	3.33608e-05	PREDICTED: B-cell CLL/lymphoma 9-like protein
106603127	XM_014196401.1	XP_014051876.1	NC_027303.1	37116051	37131617	-	4204.68	0.484926	3.35496e-05	PREDICTED: stress-induced-phosphoprotein 1-like
106573080	XM_014147755.1	XP_014003229.1	NC_027315.1	4441292	4461217	-	2094.27	0.521301	3.36002e-05	PREDICTED: dynamin-1-like protein isoform X1
106605401	XM_014201002.1	XP_014056476.1	NC_027304.1	60823740	60838230	-	1347.17	0.726316	3.38585e-05	PREDICTED: valine--tRNA ligase-like isoform X2
XR_001327725.1	#N/A	#N/A	NA	NA	NA	NA	34.8086	-1.95987	3.38585e-05	NA
106591769	XM_014182977.1	XP_014038452.1	NW_012347184.1	30657	33488	+	12.7992	-2.81116	3.39513e-05	PREDICTED: trinucleotide repeat-containing gene 18 protein-like
106560983	XM_014124487.1	XP_013979962.1	NC_027309.1	73135335	73151130	+	4713.38	0.895867	3.42296e-05	PREDICTED: beta-parvin isoform X2
106585762	XM_014172347.1	XP_014027822.1	NC_027323.1	34827980	34837057	+	214.523	0.493129	3.42296e-05	PREDICTED: protein kish-A-like
106596448	XM_014187731.1	XP_014043206.1	NW_012360205.1	3140	3563	+	3501.43	0.732928	3.42296e-05	PREDICTED: aconitate hydratase, mitochondrial-like
106609246	XM_014207813.1	XP_014063288.1	NC_027300.1	74166319	74166742	+	3501.43	0.732928	3.42296e-05	PREDICTED: aconitate hydratase, mitochondrial-like
106586896	XM_014174631.1	XP_014030106.1	NC_027324.1	47752921	47754376	+	6.05721	-2.45386	3.44212e-05	PREDICTED: FTS and Hook-interacting protein, partial
106570202	XM_014142281.1	XP_013997756.1	NC_027313.1	63450895	63475901	+	442.183	1.1465	3.562e-05	PREDICTED: metaxin-1 isoform X2
106563660	XM_014129429.1	XP_013984904.1	NC_027310.1	80313578	80328169	-	2298.64	1.60864	3.57309e-05	PREDICTED: glycogen phosphorylase, muscle form-like
106579238	XM_014158956.1	XP_014014433.1	NC_027318.1	53024452	53035038	+	2360.38	0.736282	3.57309e-05	PREDICTED: protein kinase C and casein kinase substrate in neurons protein 2-like isoform X2
XR_001321500.1	#N/A	#N/A	NA	NA	NA	NA	167478	-3.34748	3.69499e-05	NA
106575161	XM_014151402.1	XP_014006875.1	NC_027316.1	8921651	8952620	+	755.948	-1.09758	3.69542e-05	PREDICTED: bromodomain adjacent to zinc finger domain protein 2B-like isoform X1
106585173	XM_014171089.1	XP_014026564.1	NC_027323.1	7038843	7044988	-	399.971	1.21605	3.97446e-05	PREDICTED: BAG family molecular chaperone regulator 4-like
106590891	XM_014182068.1	XP_014037543.1	NW_012342649.1	4961	5871	+	11.6279	-1.79404	3.99706e-05	PREDICTED: angiopoietin-2-like, partial
106593493	XM_014184822.1	XP_014040297.1	NW_012350286.1	8880	14322	-	7.99295	-2.50344	4.12525e-05	PREDICTED: low-density lipoprotein receptor-related protein 6-like, partial
101448017	NM_001279038.1	NP_001265967.1	NC_027312.1	46936702	46948166	-	2094.24	0.425345	4.16613e-05	Histone deacetylase complex subunit SAP30L
106588318	XM_014177169.1	XP_014032644.1	NC_027326.1	12466758	12489956	+	1483.44	0.99388	4.16613e-05	PREDICTED: synaptotagmin-11-like isoform X2
106589600	XM_014179778.1	XP_014035253.1	NC_027327.1	15784274	15794919	+	11243.8	0.678661	4.28432e-05	PREDICTED: cytochrome b-c1 complex subunit 2, mitochondrial
106599153	XM_014190264.1	XP_014045739.1	NC_027302.1	16036171	16043859	+	3552.58	0.980131	4.31121e-05	PREDICTED: 39S ribosomal protein L37, mitochondrial
106605275	XM_014200735.1	XP_014056210.1	NC_027304.1	55575069	55581987	-	277.114	-0.804	4.43613e-05	PREDICTED: bromodomain-containing protein 2-like isoform X2
106603720	XM_014197749.1	XP_014053225.1	NC_027303.1	62862953	62870467	-	5273.93	0.545411	4.5038e-05	PREDICTED: 14-3-3 protein epsilon isoform X2
106578428	XM_014157194.1	XP_014012670.1	NC_027318.1	11906169	11925076	-	126.22	-0.704044	4.56248e-05	PREDICTED: F-box only protein 15 isoform X2
106582383	XM_014165447.1	XP_014020922.1	NC_027320.1	45683791	45783916	+	247.905	-1.40902	4.56248e-05	PREDICTED: LOW QUALITY PROTEIN: rab3 GTPase-activating protein catalytic subunit
100196375	NM_001141404.2	NP_001134876.1	NC_027322.1	4337886	4348837	-	10020.9	0.630362	4.57646e-05	prohibitin 2
106563893	XM_014129830.1	XP_013985305.1	NC_027310.1	89431034	89461854	+	9.71594	-3.18951	4.61058e-05	PREDICTED: splicing factor, arginine/serine-rich 15-like, partial
100136430	XM_014165271.1	XP_014020746.1	NC_027320.1	43350644	43354963	-	3225.04	1.504	4.7512e-05	PREDICTED: 60 kDa heat shock protein, mitochondrial isoform X2
106585100	XM_014170932.1	XP_014026409.1	NC_027323.1	11066699	11096478	-	342.193	-0.915998	4.8185e-05	PREDICTED: histone acetyltransferase KAT6A-like isoform X1
106600575	XM_014192046.1	XP_014047521.1	NC_027302.1	43653109	43664720	-	1204.6	0.812035	4.94265e-05	PREDICTED: eukaryotic translation initiation factor 4E type 2 isoform X2
106566960	XM_014135659.1	XP_013991134.1	NC_027312.1	31487669	31488592	+	230.106	-0.546351	5.0352e-05	PREDICTED: uncharacterized protein LOC106566960
106581146	XM_014162989.1	XP_014018466.1	NC_027319.1	60407815	60431096	-	33.0122	1.27315	5.0352e-05	PREDICTED: endothelial cell-selective adhesion molecule-like isoform X3
106576153	XM_014153086.1	XP_014008561.1	NC_027316.1	39999368	40004390	-	4777.8	0.753074	5.10979e-05	PREDICTED: sorting and assembly machinery component 50 homolog B
106584280	XM_014169347.1	XP_014024821.1	NC_027322.1	23128458	23129432	+	284.539	1.79784	5.17763e-05	PREDICTED: transcription factor AP-1-like isoform X1
106609902	XM_014208950.1	XP_014064425.1	NC_027307.1	860756	866953	-	6427.19	0.589979	5.28757e-05	PREDICTED: NADH dehydrogenase
106567574	XM_014137047.1	XP_013992524.1	NC_027312.1	60543353	60592884	+	1790.5	1.11356	5.30326e-05	PREDICTED: ubiquitin carboxyl-terminal hydrolase 2-like isoform X1
100194920	NM_001139949.1	NP_001133421.1	NC_027305.1	64013422	64019280	+	382.042	0.992237	5.40295e-05	Acetyl-CoA acetyltransferase, cytosolic
106607498	XM_014204499.1	XP_014059974.1	NC_027305.1	40391607	40403676	-	391.997	-0.582377	5.43691e-05	PREDICTED: protein CASC3-like
106599971	XM_014191304.1	XP_014046777.1	NC_027302.1	38992452	39067245	+	869.381	0.697979	5.75348e-05	PREDICTED: serine/threonine-protein kinase STK11-like
106608327	XM_014206212.1	XP_014061687.1	NC_027305.1	83929273	83936687	+	239.579	-2.12864	5.75348e-05	PREDICTED: sorting nexin-17-like, partial
106576228	XM_014153274.1	XP_014008749.1	NC_027316.1	43417301	43431361	-	475.929	-0.576055	5.76164e-05	PREDICTED: ankyrin repeat and SOCS box protein 13-like isoform X2
106578072	XM_014156650.1	XP_014012125.1	NC_027317.1	65935138	65948909	+	8286.39	0.636442	5.78323e-05	PREDICTED: T-complex protein 1 subunit eta
106609324	XM_014208014.1	XP_014063489.1	NC_027306.1	37767649	37773987	-	8579.42	0.798087	5.78323e-05	PREDICTED: sorting and assembly machinery component 50 homolog B-like
100196752	NM_001141774.1	NP_001135246.1	NC_027326.1	12028604	12037543	-	4118.05	0.652902	5.78408e-05	T-complex protein 1 subunit gamma
106605038	XM_014200275.1	XP_014055750.1	NC_027304.1	46497546	46516414	-	1456.66	0.431885	5.79734e-05	PREDICTED: ubiquinone biosynthesis O-methyltransferase, mitochondrial-like
106604783	XM_014199813.1	XP_014055290.1	NC_027304.1	34884651	34923404	-	424.701	1.85732	5.85951e-05	PREDICTED: amyloid beta A4 precursor protein-binding family B member 2 isoform X4
100194739	NM_001139768.1	NP_001133240.1	NC_027303.1	8344161	8348402	-	1713.5	0.704196	5.95604e-05	ATP-binding cassette sub-family E member 1
106585259	XM_014171270.1	XP_014026764.1	NC_027323.1	16886652	16894533	-	3246.78	0.552872	5.97891e-05	PREDICTED: uncharacterized protein LOC106585259 isoform X18
106562800	XM_014127817.1	XP_013983292.1	NC_027310.1	43637470	43654303	+	64.9851	-1.7311	6.22309e-05	PREDICTED: eukaryotic translation initiation factor 5B-like
106589946	XM_014180471.1	XP_014035946.1	NC_027301.1	55563261	55703939	+	4179.67	0.229041	6.22936e-05	PREDICTED: nuclear factor 1 X-type-like isoform X10
106591232	XM_014182446.1	XP_014037921.1	NW_012343588.1	7460	43248	-	19.1592	-2.09032	6.23942e-05	PREDICTED: lysine-specific demethylase PHF2, partial
106610180	XM_014209371.1	XP_014064846.1	NC_027307.1	12672030	12687122	+	378.561	0.750742	6.32067e-05	PREDICTED: glutamyl-tRNA(Gln) amidotransferase subunit B, mitochondrial isoform X1
106601599	XM_014193968.1	XP_014049443.1	NC_027300.1	4339557	4433802	+	112.597	-0.699479	6.41367e-05	PREDICTED: son of sevenless homolog 2
106569199	XM_014140312.1	XP_013995787.1	NC_027313.1	26178758	26180540	-	7944.34	-1.30456	6.48021e-05	PREDICTED: glutamine synthetase-like
106583631	XM_014168030.1	XP_014023508.1	NC_027321.1	48200325	48220417	-	297.836	-0.995342	6.48021e-05	PREDICTED: SET domain-containing protein 5-like isoform X5
106586944	XM_014174703.1	XP_014030178.1	NC_027324.1	50555494	50562726	-	31.418	-1.46235	6.48021e-05	PREDICTED: bone morphogenetic protein receptor type-2-like
106589708	XM_014179981.1	XP_014035456.1	NC_027327.1	21932020	21937033	+	1215.18	5.22752	6.48021e-05	PREDICTED: ankyrin repeat domain-containing protein 1-like
106612556	XM_014213809.1	XP_014069284.1	NC_027308.1	107770543	107780394	-	2922.38	0.711391	6.50865e-05	PREDICTED: succinate dehydrogenase
106608873	XM_014207063.1	XP_014062537.1	NC_027306.1	21450971	21458252	+	317.348	0.463956	6.51941e-05	PREDICTED: protein TEX261 isoform X1
100194572	NM_001139658.1	NP_001133130.1	NC_027322.1	8895646	8911037	+	8961.24	0.742632	6.59437e-05	phosphoglucomutase-1
XR_001327361.1	#N/A	#N/A	NA	NA	NA	NA	38.9712	-1.09041	6.64423e-05	NA
106567094	XM_014135980.1	XP_013991455.1	NC_027312.1	36363992	36365440	-	362.987	1.08074	6.77126e-05	PREDICTED: fat storage-inducing transmembrane protein 2-like
106565839	XM_014133412.1	XP_013988889.1	NC_027311.1	67501332	67573877	+	636.627	0.88272	6.95846e-05	PREDICTED: S-adenosylmethionine mitochondrial carrier protein isoform X3
106590113	XM_014180694.1	XP_014036169.1	NC_027328.1	10635732	10637108	+	376.482	2.01897	6.98069e-05	PREDICTED: OTU domain-containing protein 1-like
106566301	XM_014134205.1	XP_013989680.1	NC_027312.1	372960	424820	-	707.36	-1.25799	7.05763e-05	PREDICTED: arginine-glutamic acid dipeptide repeats protein-like
106593674	XM_014185047.1	XP_014040522.1	NW_012350678.1	199	11495	-	1814.47	0.679949	7.05763e-05	PREDICTED: tRNA-splicing ligase RtcB homolog
100195316	XM_014197649.1	XP_014053123.1	NC_027303.1	63817513	63830766	+	1086.17	0.741339	7.08704e-05	PREDICTED: Williams-Beuren syndrome chromosomal region 16 protein isoform X1
100306866	NM_001165405.1	NP_001158877.1	NC_027300.1	136893354	136899320	-	1486.78	0.606023	7.08704e-05	Beta-centractin
106567870	XM_014137701.1	XP_013993176.1	NC_027312.1	78066936	78069996	-	767.112	-0.497576	7.08704e-05	PREDICTED: E3 ubiquitin-protein ligase RNF167-like
106581410	XM_014163457.1	XP_014018935.1	NC_027319.1	74861906	74878000	+	642.592	0.479751	7.08704e-05	PREDICTED: protein NLRC3-like isoform X1
106612095	XM_014212947.1	XP_014068422.1	NC_027300.1	95593977	95597145	-	48.2837	-1.14003	7.08704e-05	PREDICTED: chromobox protein homolog 2-like
106586421	XM_014173655.1	XP_014029130.1	NC_027324.1	22538147	22584228	-	128.946	-0.764317	7.10859e-05	PREDICTED: sterol 26-hydroxylase, mitochondrial-like
106595449	XM_014186821.1	XP_014042296.1	NW_012355748.1	221	9369	-	17.0126	-1.84673	7.10859e-05	PREDICTED: E3 ubiquitin-protein ligase HECW2-like, partial
106567421	XM_014136653.1	XP_013992126.1	NC_027312.1	49662820	49671894	+	1540.23	0.775624	7.13844e-05	PREDICTED: heterogeneous nuclear ribonucleoprotein H-like isoform X3
106594629	XM_014186032.1	XP_014041507.1	NW_012353214.1	2110	8051	+	46.5652	-1.62425	7.48359e-05	PREDICTED: probable JmjC domain-containing histone demethylation protein 2C, partial
106589958	XM_014180423.1	XP_014035901.1	NC_027327.1	36333958	36363119	+	2221.21	0.72902	7.55702e-05	PREDICTED: calpain-1 catalytic subunit-like
106584548	XM_014169966.1	XP_014025441.1	NC_027322.1	36831123	36843858	-	9090.91	0.633299	7.57554e-05	PREDICTED: dihydrolipoyl dehydrogenase, mitochondrial-like
XR_001320100.1	#N/A	#N/A	NA	NA	NA	NA	165.96	0.568513	7.57554e-05	NA
106591948	XM_014183217.1	XP_014038692.1	NW_012347442.1	16332	23526	+	96.9653	-0.845426	8.34627e-05	PREDICTED: constitutive coactivator of PPAR-gamma-like protein 2 isoform X1
106607983	XM_014205528.1	XP_014061003.1	NC_027300.1	68636638	68644875	-	672.953	0.593502	8.37974e-05	PREDICTED: polyribonucleotide nucleotidyltransferase 1, mitochondrial-like
106609866	XM_014208889.1	XP_014064364.1	NC_027307.1	1139319	1157245	-	99.3681	-0.853193	8.41131e-05	PREDICTED: palmitoyltransferase ZDHHC5-like
106564802	XM_014131210.1	XP_013986684.1	NC_027311.1	28840378	28860432	-	120.149	-0.753396	8.42967e-05	PREDICTED: REST corepressor 3-like isoform X2
106592447	XM_014183791.1	XP_014039266.1	NW_012348231.1	10214	14937	-	103.894	-1.24224	8.45156e-05	PREDICTED: NF-kappa-B essential modulator-like
106563886	XM_014129824.1	XP_013985298.1	NC_027310.1	89340870	89376663	-	19.4991	-1.64578	8.47012e-05	PREDICTED: synaptojanin-1 isoform X7
106585083	XM_014170870.1	XP_014026345.1	NC_027323.1	12080942	12458620	-	333.682	-1.06886	8.5116e-05	PREDICTED: autism susceptibility gene 2 protein-like isoform X2
106576013	XM_014152806.1	XP_014008281.1	NC_027316.1	34311438	34312448	-	7.88376	-3.92107	8.59021e-05	PREDICTED: uncharacterized protein LOC106576013
106578241	XM_014156891.1	XP_014012366.1	NC_027317.1	70584701	70608079	-	15686.9	0.564271	8.60505e-05	PREDICTED: mitochondrial 2-oxoglutarate/malate carrier protein isoform X1
106577796	XM_014156143.1	XP_014011620.1	NC_027317.1	57097911	57105771	-	357.407	-0.604797	8.61359e-05	PREDICTED: embryonal Fyn-associated substrate-like
106584529	XM_014169929.1	XP_014025404.1	NC_027322.1	36155729	36260206	-	601.895	0.689698	8.6384e-05	PREDICTED: voltage-dependent calcium channel subunit alpha-2/delta-4-like
106600411	XM_014191729.1	XP_014047204.1	NC_027302.1	34309854	34310804	+	1501.41	1.90407	8.6476e-05	PREDICTED: transcription factor AP-1
106610609	XM_014210012.1	XP_014065487.1	NC_027308.1	3977861	3984980	+	263.662	1.98448	8.6476e-05	PREDICTED: fos-related antigen 2 isoform X1
106579129	XM_014158716.1	XP_014014191.1	NC_027318.1	57440421	57445435	+	798.587	-0.412829	8.73232e-05	PREDICTED: tRNA pseudouridine(38/39) synthase
100136553	NM_001123650.1	NP_001117122.1	NC_027314.1	88177580	88180753	-	492.129	-0.983975	8.81238e-05	IGF binding protein 6 precursor
106566270	XM_014134159.1	XP_013989635.1	NC_027311.1	91210808	91224768	+	583.228	0.6158	8.82215e-05	PREDICTED: cleavage stimulation factor subunit 1
106569884	XM_014141597.1	XP_013997072.1	NC_027313.1	61367479	61373592	-	1324.68	0.889901	8.82215e-05	PREDICTED: interleukin enhancer-binding factor 2 homolog
106591110	XM_014182302.1	XP_014037777.1	NC_027301.1	59547876	59551426	-	12250	0.590738	8.82215e-05	PREDICTED: cyclic AMP-dependent transcription factor ATF-4-like
106595988	XM_014187322.1	XP_014042797.1	NW_012357865.1	3219	6316	-	8.96876	-3.05465	8.82215e-05	PREDICTED: vegetative cell wall protein gp1-like
106598511	XM_014189566.1	XP_014045067.1	NC_027300.1	26920493	26932013	-	6485.87	0.534704	9.07152e-05	PREDICTED: reticulon-1-A-like isoform X2
106564867	XM_014131345.1	XP_013986820.1	NC_027311.1	26076595	26083233	+	5147.08	0.818137	9.14617e-05	PREDICTED: T-complex protein 1 subunit delta
106604232	XM_014198695.1	XP_014054170.1	NC_027304.1	8292627	8295612	-	28061.7	0.558101	9.14617e-05	PREDICTED: cyclin-G1-like isoform X1
XR_001323338.1	#N/A	#N/A	NA	NA	NA	NA	37.3338	-1.94929	9.22566e-05	NA
106593588	XM_014184938.1	XP_014040413.1	NW_012350505.1	3053	14038	+	68.3558	-1.75378	9.31169e-05	PREDICTED: CREB-binding protein-like, partial
106578594	XM_014157589.1	XP_014013064.1	NC_027318.1	25395648	25455889	+	656.346	0.636686	9.32072e-05	PREDICTED: phenylalanine--tRNA ligase, mitochondrial-like
100195460	XM_014126625.1	XP_013982099.1	NC_027310.1	17428306	17446002	-	11912	0.823379	9.42225e-05	PREDICTED: pyruvate kinase muscle isozyme isoform X1
106584737	XM_014170274.1	XP_014025749.1	NC_027322.1	44089402	44108563	+	16.4351	-1.68139	9.42225e-05	PREDICTED: DNA-binding protein RFX7-like
106581016	XM_014162694.1	XP_014018157.1	NC_027301.1	23253852	23273970	+	69.3235	-1.38998	9.5088e-05	PREDICTED: sterol regulatory element-binding protein cleavage-activating protein-like isoform X2
XR_001319512.1	#N/A	#N/A	NA	NA	NA	NA	186.217	1.30055	9.65403e-05	NA
106585147	XM_014171039.1	XP_014026514.1	NC_027301.1	38618232	38636120	+	494.681	0.727634	9.65811e-05	PREDICTED: transmembrane protein 178A-like
106607556	XM_014204595.1	XP_014060070.1	NC_027305.1	45310321	45373949	+	549.183	0.984805	9.65811e-05	PREDICTED: prolyl endopeptidase-like
106577478	XM_014155494.1	XP_014010969.1	NC_027301.1	12257878	12260782	-	2083.31	1.05024	9.67397e-05	PREDICTED: mitochondrial import receptor subunit TOM40 homolog
106583900	XM_014168535.1	XP_014024011.1	NC_027322.1	2446012	2462905	+	46.1674	-2.0129	9.67397e-05	PREDICTED: SH2B adapter protein 1-like
106600676	XM_014192201.1	XP_014047678.1	NC_027302.1	49532374	49538692	+	5304.66	0.553271	9.67397e-05	PREDICTED: 28S ribosomal protein S34, mitochondrial
106601018	XM_014192866.1	XP_014048341.1	NC_027302.1	60024190	60026124	-	348.438	2.13384	9.6985e-05	PREDICTED: heat shock 70 kDa protein-like
100194918	NM_001139947.1	NP_001133419.1	NC_027305.1	5372770	5376243	-	782.652	0.496346	9.71403e-05	Hsp70-binding protein 1
106569338	XM_014140585.1	XP_013996060.1	NC_027313.1	31524222	31526011	-	594.705	0.56964	9.85612e-05	PREDICTED: putative transferase CAF17, mitochondrial
100196671	NM_001141700.1	NP_001135172.1	NC_027317.1	69813303	69825149	+	15278.1	1.37837	9.89964e-05	enolase 3-1
106562235	XM_014126975.1	XP_013982452.1	NC_027310.1	21219144	21221158	-	420.086	0.694175	9.89964e-05	PREDICTED: glucose-fructose oxidoreductase domain-containing protein 2-like
106578535	XM_014157460.1	XP_014012940.1	NC_027318.1	16629584	16666762	+	6023.83	0.917193	9.89964e-05	PREDICTED: ATP-dependent 6-phosphofructokinase, platelet type-like isoform X6
106595108	XM_014186482.1	XP_014041957.1	NW_012354650.1	8619	9867	-	572.19	0.437245	9.89964e-05	PREDICTED: voltage-dependent calcium channel gamma-5 subunit-like, partial
106597194	XM_014188416.1	XP_014043891.1	NW_012364155.1	8	5031	-	11.9426	-3.94659	9.89964e-05	PREDICTED: mRNA-decapping enzyme 1B-like
106601342	XM_014193482.1	XP_014048956.1	NC_027302.1	68403025	68417425	-	36.6729	-1.50171	9.89964e-05	PREDICTED: protein Wiz-like isoform X1
106608027	XM_014205668.1	XP_014061143.1	NC_027305.1	67633356	67634137	-	338.397	0.787582	9.89964e-05	PREDICTED: coiled-coil domain-containing protein 167
106613394	XM_014215579.1	XP_014071055.1	NC_027308.1	139290367	139315015	+	31.2153	-2.60079	9.89964e-05	PREDICTED: probable ATP-dependent RNA helicase DDX6
106592021	XM_014183321.1	XP_014038796.1	NW_012347545.1	20901	24890	+	57.8958	-2.69596	9.90578e-05	PREDICTED: uncharacterized protein LOC106592021, partial
106605355	XM_014200876.1	XP_014056351.1	NC_027304.1	58064821	58065780	+	358.797	0.635221	9.95642e-05	PREDICTED: uncharacterized protein LOC106605355
106592235	XM_014183554.1	XP_014039029.1	NW_012347864.1	4987	19052	-	25.9409	-1.35233	0.000100618	PREDICTED: receptor-type tyrosine-protein phosphatase beta-like isoform X2
106560218	XM_014122853.1	XP_013978328.1	NC_027309.1	29527436	29559956	+	13.262	-1.58787	0.000100856	PREDICTED: LOW QUALITY PROTEIN: uncharacterized protein K02A2.6-like
106602745	XM_014195617.1	XP_014051092.1	NC_027300.1	4498697	4500212	+	555.763	-2.82872	0.000101499	PREDICTED: uncharacterized protein LOC106602745
106562448	XM_014127340.1	XP_013982815.1	NC_027310.1	31379758	31470456	-	500.923	0.844076	0.000105328	PREDICTED: LOW QUALITY PROTEIN: talin-2-like
106602183	XM_014194665.1	XP_014050140.1	NC_027303.1	4790566	4799640	-	136.318	-0.569095	0.000105328	PREDICTED: uncharacterized protein LOC106602183
106590556	XM_014181667.1	XP_014037142.1	NC_027328.1	29052771	29076827	+	270.371	-0.702075	0.000105588	PREDICTED: uncharacterized protein LOC106590556
106566285	XM_014134175.1	XP_013989650.1	NC_027311.1	91820296	91863307	-	9836.35	0.725479	0.000106053	PREDICTED: acyl-CoA dehydrogenase family member 9, mitochondrial
106565643	XM_014132970.1	XP_013988445.1	NC_027311.1	60176720	60178513	-	1473.18	0.920853	0.000106366	PREDICTED: 39S ribosomal protein L20, mitochondrial
106585180	XM_014171102.1	XP_014026577.1	NC_027323.1	6866813	6875184	+	559.604	-0.58203	0.000107662	PREDICTED: zinc finger protein 366-like
106608947	XM_014207192.1	XP_014062667.1	NC_027306.1	23206521	23211770	-	173.721	1.35087	0.000107662	PREDICTED: plasminogen activator inhibitor 1-like
106571213	XM_014144000.1	XP_013999474.1	NC_027314.1	24640775	24659376	+	73.318	-1.09649	0.000107926	PREDICTED: melanoma inhibitory activity protein 3-like isoform X2
106591578	XM_014182793.1	XP_014038268.1	NW_012344650.1	34318	38451	+	6.13639	-2.96145	0.000109232	PREDICTED: N-alpha-acetyltransferase 60-like
106604312	XM_014198827.1	XP_014054302.1	NC_027304.1	12270179	12297767	+	536.167	-1.26934	0.000109232	PREDICTED: ankyrin repeat and KH domain-containing protein 1-like, partial
106611056	XM_014210901.1	XP_014066376.1	NC_027308.1	22133251	22144564	-	3132.61	0.601531	0.000109698	PREDICTED: dihydrolipoyllysine-residue succinyltransferase component of 2-oxoglutarate dehydrogenase complex, mitochondrial isoform X1
106591060	XM_014182244.1	XP_014037719.1	NW_012343389.1	5604	31315	-	93.1399	1.3885	0.000110999	PREDICTED: ankyrin-2-like
106583561	XM_014167887.1	XP_014023365.1	NC_027321.1	37008782	37029502	-	563.355	-1.08245	0.000114851	PREDICTED: arginine-glutamic acid dipeptide repeats protein-like isoform X5
106600691	XM_014192265.1	XP_014047740.1	NC_027300.1	29411210	29462855	+	1375.33	0.70889	0.000114872	PREDICTED: decaprenyl-diphosphate synthase subunit 2 isoform X3
106608836	XM_014207007.1	XP_014062482.1	NC_027306.1	20336592	20341957	-	2157.06	0.647834	0.000115755	PREDICTED: mitochondrial inner membrane protein OXA1L-like
106585522	XM_014171825.1	XP_014027299.1	NC_027323.1	22947419	22979961	+	408.556	-0.358838	0.000116011	PREDICTED: E1A-binding protein p400-like isoform X1
106568945	XM_014139811.1	XP_013995286.1	NC_027313.1	13175055	13175960	-	1331.5	1.58973	0.000116651	PREDICTED: transcription factor jun-D-like
106579957	XM_014160407.1	XP_014015882.1	NC_027319.1	18887965	18932151	+	71428.3	0.565005	0.000116651	PREDICTED: sarcoplasmic/endoplasmic reticulum calcium ATPase 2 isoform X1
106610375	XM_014209707.1	XP_014065182.1	NC_027300.1	77155453	77167051	-	143.492	-0.658212	0.000118248	PREDICTED: protein FAM104A-like
100380717	XM_014213201.1	XP_014068677.1	NC_027308.1	83765878	83776624	-	1464.67	1.38598	0.00012044	PREDICTED: heat shock 70 kDa protein 4 isoform X2
106587557	XM_014176058.1	XP_014031533.1	NC_027325.1	28448720	28465297	+	1014.18	0.915476	0.00012044	PREDICTED: threonine--tRNA ligase, cytoplasmic-like
106577608	XM_014155813.1	XP_014011289.1	NC_027317.1	49866174	49896950	+	33.0297	1.1152	0.000121407	PREDICTED: coiled-coil domain-containing protein 149-like isoform X2
106595880	XM_014187223.1	XP_014042698.1	NW_012357448.1	456	8275	+	15.4136	-2.12537	0.000121407	PREDICTED: zinc finger protein 598-like, partial
106612541	XM_014213774.1	XP_014069249.1	NC_027308.1	107944208	107952609	+	1725.87	1.661	0.000121407	PREDICTED: A disintegrin and metalloproteinase with thrombospondin motifs 8-like
XR_001325109.1	#N/A	#N/A	NA	NA	NA	NA	161.128	-1.11122	0.000124718	NA
106590169	XM_014180849.1	XP_014036324.1	NC_027328.1	13300377	13352401	+	2878.74	0.482533	0.000128736	PREDICTED: SWI/SNF-related matrix-associated actin-dependent regulator of chromatin subfamily D member 3-like isoform X3
106600790	XM_014192448.1	XP_014047923.1	NC_027302.1	58876874	58878004	+	1551.23	0.793777	0.000128736	PREDICTED: protein HEXIM-like
106604950	XM_014200110.1	XP_014055585.1	NC_027304.1	40947730	40961543	-	5875.69	0.750708	0.000128736	PREDICTED: stress-70 protein, mitochondrial
106577108	XM_014154847.1	XP_014010322.1	NC_027317.1	24961693	24975584	+	193.81	-0.835665	0.000129583	PREDICTED: bcl-2-like protein 11 isoform X1
106613599	XM_014216028.1	XP_014071503.1	NC_027309.1	13715727	13736157	+	786.62	0.66238	0.000130632	PREDICTED: thimet oligopeptidase-like
106580669	XM_014161978.1	XP_014017451.1	NC_027319.1	42947258	42954318	-	2163.69	0.708446	0.000132791	PREDICTED: eukaryotic translation initiation factor 4H-like isoform X1
106568975	XM_014139891.1	XP_013995366.1	NC_027313.1	11669135	11692553	+	3299.92	0.38458	0.000134139	PREDICTED: protein wntless homolog
106572421	XM_014146586.1	XP_014002061.1	NC_027314.1	80257567	80269133	-	268.957	-0.560483	0.000134462	PREDICTED: synaptotagmin-2-like isoform X1
106600222	XM_014191541.1	XP_014047016.1	NW_012560956.1	293	1045	+	20.4088	2.37913	0.000134462	PREDICTED: octapeptide-repeat protein T2-like, partial
106579574	XM_014159609.1	XP_014015084.1	NC_027318.1	70089398	70232546	+	6.79557	-3.12437	0.000137206	PREDICTED: histone-lysine N-methyltransferase 2C-like
106606124	XM_014202249.1	XP_014057724.1	NC_027304.1	78109599	78120085	+	166.76	-1.92283	0.00013733	PREDICTED: actin cytoskeleton-regulatory complex protein pan1-like
106606415	XM_014202589.1	XP_014058064.1	NC_027305.1	8152420	8169664	-	6223.23	0.815851	0.00013733	PREDICTED: glycogen
106578916	XM_014158173.1	XP_014013648.1	NC_027318.1	43672197	43673615	+	2267.7	0.708426	0.000139645	PREDICTED: mitochondrial import inner membrane translocase subunit Tim23
106578327	XM_014157018.1	XP_014012497.1	NC_027318.1	4526928	4588083	+	8966.17	0.581528	0.000142136	PREDICTED: eukaryotic translation initiation factor 3 subunit C isoform X4
106582586	XM_014165812.1	XP_014021287.1	NC_027320.1	57743161	57754568	+	7.72482	-2.2985	0.000142136	PREDICTED: speckle-type POZ protein-like A
106605211	XM_014200611.1	XP_014056086.1	NC_027304.1	54352257	54387560	+	252.987	0.537778	0.000142374	PREDICTED: isoprenoid synthase domain-containing protein isoform X1
XR_001326122.1	#N/A	#N/A	NA	NA	NA	NA	69.6433	-1.58516	0.000143787	NA
106590477	XM_014181551.1	XP_014037026.1	NC_027301.1	57434833	57435830	+	427.843	0.980134	0.000145598	PREDICTED: transmembrane protein 186-like
106560597	XM_014123634.1	XP_013979109.1	NC_027309.1	48875644	48888783	-	1235.81	0.872311	0.000146604	PREDICTED: lon protease homolog, mitochondrial
100380396	XM_014132917.1	XP_013988392.1	NC_027311.1	60164573	60175696	-	1438.82	1.30324	0.000148542	PREDICTED: ATPase family AAA domain-containing protein 3 isoform X1
106567279	XM_014136396.1	XP_013991871.1	NC_027312.1	42636143	42647799	-	568.591	0.609681	0.000148542	PREDICTED: 2-epi-5-epi-valiolone synthase-like
106576704	XM_014154022.1	XP_014009496.1	NC_027317.1	12666005	12718928	-	72.6799	-1.32779	0.000148542	PREDICTED: inactive ubiquitin carboxyl-terminal hydrolase 54-like isoform X1
106595495	XM_014186867.1	XP_014042342.1	NW_012355970.1	3762	8756	-	605.986	-2.12542	0.000148542	PREDICTED: complement C3
106604987	XM_014200165.1	XP_014055640.1	NC_027304.1	44995449	45000443	-	605.986	-2.12542	0.000148542	PREDICTED: complement C3
106607171	XM_014203827.1	XP_014059302.1	NC_027305.1	33543114	33548549	+	3715.14	0.448906	0.0001487	PREDICTED: hsc70-interacting protein-like isoform X1
106585457	XM_014171681.1	XP_014027156.1	NC_027323.1	24878751	24884854	+	1568.48	0.608164	0.000148772	PREDICTED: prostaglandin E synthase 2-like isoform X1
106569548	XM_014141009.1	XP_013996484.1	NC_027313.1	39101242	39108482	+	22.7843	1.9883	0.000151265	PREDICTED: midnolin-like isoform X2
106600850	XM_014192566.1	XP_014048041.1	NC_027302.1	56926833	56932939	-	13872.7	-1.58061	0.000151472	PREDICTED: pyruvate dehydrogenase (acetyl-transferring) kinase isozyme 2, mitochondrial-like
100194657	NM_001139741.1	NP_001133213.1	NC_027309.1	15312678	15317470	-	2693.97	0.536726	0.000153713	transmembrane protein 38A-2
106588745	XM_014178073.1	XP_014033546.1	NC_027326.1	23351376	23372798	-	191.963	-1.50807	0.000153713	PREDICTED: programmed cell death 6-interacting protein isoform X1
106600127	XM_014191463.1	XP_014046938.1	NW_012554767.1	4	1122	+	153.1	-1.67301	0.000153713	PREDICTED: tensin-1-like, partial
106561692	XM_014125898.1	XP_013981375.1	NC_027309.1	108906106	108952542	+	19575.9	0.982241	0.000154088	PREDICTED: filamin-C-like isoform X3
106606232	XM_014202382.1	XP_014057857.1	NC_027300.1	55410287	55419719	-	103	-1.07465	0.000155779	PREDICTED: synaptopodin 2-like protein
100194765	NM_001139794.1	NP_001133266.1	NC_027303.1	53893579	53914345	+	6913.43	0.695694	0.000156721	Phosphoglycerate kinase
106561046	XM_014124620.1	XP_013980096.1	NC_027309.1	67728635	67779194	-	668.177	1.77164	0.000157437	PREDICTED: dual specificity protein phosphatase 8-like isoform X1
106563260	XM_014128686.1	XP_013984160.1	NC_027310.1	68409811	68467031	+	235.453	-1.0724	0.000157437	PREDICTED: nuclear pore complex protein Nup214-like isoform X3
106582593	XM_014165822.1	XP_014021297.1	NC_027301.1	27142182	27148219	-	74.8809	-0.807038	0.000157437	PREDICTED: vascular cell adhesion protein 1-like isoform X1
106604693	XM_014199612.1	XP_014055087.1	NC_027304.1	32029583	32037114	-	1155.84	0.265283	0.000157462	PREDICTED: histone-lysine N-methyltransferase SETD7 isoform X1
106581772	XM_014164062.1	XP_014019537.1	NC_027301.1	35177725	35308754	-	111.063	-1.23436	0.000159671	PREDICTED: uncharacterized protein LOC106581772, partial
106605145	XM_014200494.1	XP_014055969.1	NC_027304.1	52480045	52489944	-	50.2724	-1.67113	0.000160345	PREDICTED: uncharacterized protein LOC106605145
106574126	XM_014149743.1	XP_014005218.1	NC_027315.1	53239407	53243984	-	6971.85	0.689633	0.000161103	PREDICTED: profilin-2
106591770	XM_014182978.1	XP_014038453.1	NW_012347184.1	6535	20526	+	137.422	-1.26498	0.000163801	PREDICTED: trinucleotide repeat-containing gene 18 protein-like
106598677	XM_014189695.1	XP_014045170.1	NW_012383335.1	573	2849	-	89.2047	-2.12307	0.000163801	PREDICTED: putative uncharacterized protein ENSP00000382790
106570883	XM_014143465.1	XP_013998954.1	NC_027300.1	146770475	146910211	-	147.692	-1.06549	0.000165728	PREDICTED: DENN domain-containing protein 1A-like isoform X5
106603281	XM_014196782.1	XP_014052257.1	NC_027300.1	4781641	4799539	-	98.3106	-1.45314	0.000165728	PREDICTED: prospero homeobox protein 1-like, partial
106576187	XM_014153166.1	XP_014008641.1	NC_027316.1	41672865	41679694	+	127.27	1.37638	0.00017031	PREDICTED: coiled-coil domain-containing protein 3-like
100194754	NM_001139783.1	NP_001133255.1	NC_027300.1	148296436	148302666	+	10599.2	0.41783	0.000174931	alpha-aminoadipic semialdehyde dehydrogenase
106577390	XM_014155356.1	XP_014010831.1	NC_027317.1	37184484	37193876	-	50.2474	0.954846	0.000175534	PREDICTED: phospholysine phosphohistidine inorganic pyrophosphate phosphatase-like isoform X1
106569586	XM_014141095.1	XP_013996571.1	NC_027313.1	40339655	40348117	+	1545.42	-0.447999	0.000178062	PREDICTED: SLAM family member 5-like isoform X3
106592993	XM_014184343.1	XP_014039818.1	NW_012349226.1	3222	15231	-	107.479	0.585417	0.000178107	PREDICTED: V-type proton ATPase subunit H-like isoform X2
106560898	XM_014124309.1	XP_013979784.1	NC_027309.1	76507823	76509223	+	407.576	0.6644	0.000180954	PREDICTED: P3 protein-like
106591755	XM_014182965.1	XP_014038440.1	NW_012347142.1	28910	33163	+	3.35863	-4.50701	0.000180954	PREDICTED: nuclear pore complex protein Nup50-like, partial
106607260	XM_014204051.1	XP_014059527.1	NC_027305.1	38806281	38808234	+	4495.51	0.54055	0.000180954	PREDICTED: prohibitin
106612665	XM_014214062.1	XP_014069535.1	NC_027308.1	102818552	102838661	+	419.023	1.21225	0.000180954	PREDICTED: smoothelin-like protein 2 isoform X1
106613740	XM_014216307.1	XP_014071781.1	NC_027309.1	18780287	18783225	-	4681.46	0.496577	0.000180954	PREDICTED: cold-inducible RNA-binding protein B-like isoform X3
106606686	XM_014203032.1	XP_014058510.1	NC_027305.1	17863957	17884020	+	1604.27	0.771467	0.000183196	PREDICTED: TBC1 domain family member 16-like
100195120	NM_001140149.1	NP_001133621.1	NC_027305.1	30662268	30670679	+	2220.5	0.557545	0.000184325	Phenylalanyl-tRNA synthetase alpha chain
106608105	XM_014205818.1	XP_014061293.1	NC_027305.1	72073770	72083622	-	1419.51	-2.12287	0.000185307	PREDICTED: uncharacterized protein LOC106608105
106564303	XM_014130340.1	XP_013985815.1	NC_027311.1	8336109	8343659	-	118.591	-1.92254	0.000186641	PREDICTED: tuberin-like
106572524	XM_014146760.1	XP_014002235.1	NC_027314.1	83500739	83513347	-	10982	0.674551	0.000186641	PREDICTED: citrate synthase, mitochondrial-like
106576192	XM_014153181.1	XP_014008657.1	NC_027316.1	41822182	41829681	+	137.95	2.63074	0.000186641	PREDICTED: 6-phosphofructo-2-kinase/fructose-2,6-bisphosphatase 3-like isoform X2
106582008	XM_014164638.1	XP_014020113.1	NC_027320.1	25772671	25802292	-	129.697	1.32137	0.000186641	PREDICTED: filamin A-interacting protein 1-like
106560620	XM_014123673.1	XP_013979148.1	NC_027309.1	50330803	50379196	-	10690.7	0.364548	0.000186839	PREDICTED: sodium/potassium-transporting ATPase subunit beta-233-like
106610847	XM_014210480.1	XP_014065953.1	NC_027308.1	19849877	19855570	+	726.76	-1.0796	0.000186839	PREDICTED: bcl-2-modifying factor-like isoform X1
106568858	XM_014139592.1	XP_013995067.1	NC_027313.1	16782633	16789263	+	192.512	1.1151	0.000192679	PREDICTED: integral membrane protein 2C-like
106599133	XM_014190221.1	XP_014045695.1	NC_027302.1	15417998	15452192	+	53.6899	1.42674	0.000193505	PREDICTED: lipid phosphate phosphatase-related protein type 5-like isoform X1
106569340	XM_014140586.1	XP_013996061.1	NC_027313.1	31320026	31345820	+	169.807	-0.788493	0.000193563	PREDICTED: protein Wnt-9a
106580763	XM_014162148.1	XP_014017623.1	NC_027319.1	46379953	46407630	+	491.202	1.15037	0.000195845	PREDICTED: mitochondrial import inner membrane translocase subunit TIM50-like
100194762	NM_001139791.1	NP_001133263.1	NW_012359244.1	4122	6397	-	486.71	0.670285	0.000197838	CP068 protein
106573250	XM_014148150.1	XP_014003624.1	NC_027315.1	9963350	9986340	+	175.562	-0.412211	0.000197838	PREDICTED: nuclear factor of activated T-cells, cytoplasmic 3-like isoform X1
106609914	XM_014208957.1	XP_014064432.1	NC_027307.1	1463492	1506387	-	17477.5	0.607475	0.000197838	PREDICTED: sorbin and SH3 domain-containing protein 2-like
106564561	XM_014130698.1	XP_013986173.1	NC_027311.1	15430712	15435302	-	671.625	0.539437	0.000198561	PREDICTED: ATPase asna1-like
106599488	XM_014190753.1	XP_014046228.1	NC_027302.1	19901011	19920146	+	1832.93	0.617529	0.000200853	PREDICTED: presequence protease, mitochondrial-like
106570178	XM_014142218.1	XP_013997693.1	NC_027300.1	144812906	144813922	+	130.783	0.814731	0.000204796	PREDICTED: golgin subfamily A member 6-like protein 22
106567898	XM_014137768.1	XP_013993243.1	NC_027312.1	77231125	77234272	+	1073.29	0.52409	0.000206645	PREDICTED: ribonuclease kappa-B
106582550	XM_014165737.1	XP_014021212.1	NC_027320.1	56187148	56229387	+	206.264	-1.55304	0.000206645	PREDICTED: protein FAM117B-like
106612133	XM_014213037.1	XP_014068513.1	NC_027308.1	79177965	79181628	+	2320.58	0.420073	0.000206645	PREDICTED: heterogeneous nuclear ribonucleoprotein H-like isoform X2
106566979	XM_014135690.1	XP_013991166.1	NC_027312.1	32175292	32293799	+	38.3188	-0.855193	0.000207051	PREDICTED: copine-9-like isoform X2
106565081	XM_014131720.1	XP_013987195.1	NC_027311.1	35178390	35234102	+	14.3694	-2.36001	0.000208279	PREDICTED: calmodulin-binding transcription activator 2-like, partial
106569002	XM_014139935.1	XP_013995410.1	NC_027313.1	13887310	13903588	+	1458.99	0.583063	0.000212716	PREDICTED: coatomer subunit beta\'-like
106570018	XM_014141905.1	XP_013997380.1	NC_027300.1	145131027	145139153	-	35.4742	2.60912	0.000218358	PREDICTED: phosphatidylinositol 4-phosphate 5-kinase-like protein 1
106605794	XM_014201738.1	XP_014057213.1	NC_027304.1	69767552	69775200	+	730.806	0.516076	0.000218358	PREDICTED: 28S ribosomal protein S29, mitochondrial-like
100196873	XM_014199415.1	XP_014054888.1	NC_027304.1	33974048	33983175	-	23142.2	0.528917	0.000218859	PREDICTED: four and a half LIM domains protein 1 isoform X1
106608137	XM_014205881.1	XP_014061356.1	NC_027305.1	72145952	72149501	+	7707.3	1.18808	0.000219754	PREDICTED: heat shock protein HSP 90-alpha 1
106601733	XM_014194083.1	XP_014049558.1	NC_027302.1	79775823	79786097	-	8317.15	0.814183	0.00021997	PREDICTED: cytochrome b-c1 complex subunit 2, mitochondrial-like
106610607	XM_014210011.1	XP_014065486.1	NC_027308.1	3643668	3645138	+	1518.5	0.516658	0.000223782	PREDICTED: 39S ribosomal protein L33, mitochondrial
106585827	XM_014172498.1	XP_014027973.1	NC_027323.1	38390099	38396972	-	4164.81	0.638007	0.000225201	PREDICTED: LOW QUALITY PROTEIN: NAD-dependent malic enzyme, mitochondrial
106603600	XM_014197480.1	XP_014052956.1	NC_027303.1	46682534	46741234	+	22.546	-1.77675	0.00022527	PREDICTED: misshapen-like kinase 1 isoform X7
XR_001322065.1	#N/A	#N/A	NA	NA	NA	NA	701.475	0.456968	0.00022527	NA
106580051	XM_014160617.1	XP_014016093.1	NC_027319.1	15937308	16112591	-	33.0603	-0.993296	0.000226061	PREDICTED: cAMP-specific 3\',5\'-cyclic phosphodiesterase 4D-like isoform X2
106586246	XM_014173311.1	XP_014028782.1	NC_027324.1	14856748	14870559	-	444.293	0.779752	0.000226061	PREDICTED: cyclic AMP-dependent transcription factor ATF-2 isoform X1
100196727	XM_014210590.1	XP_014066065.1	NC_027308.1	22844876	22854933	-	2371.96	0.527162	0.000226292	PREDICTED: ubiquinone biosynthesis monooxygenase COQ6 isoform X1
106607214	XM_014203941.1	XP_014059416.1	NC_027305.1	32016813	32020860	-	731.16	0.581463	0.000226475	PREDICTED: vascular cell adhesion protein 1-like
106581547	XM_014163663.1	XP_014019138.1	NC_027319.1	82006477	82007175	-	6.93356	-2.36055	0.000226499	PREDICTED: forkhead box protein O1-A-like
100306835	NM_001165374.1	NP_001158846.1	NW_012353537.1	937	5206	-	5580.66	0.430646	0.000227417	lysosomal-associated membrane protein 1 precursor
100380465	XM_014128684.1	XP_013984159.1	NC_027300.1	120482693	120500702	+	1491.19	1.12779	0.000227932	PREDICTED: coronin-1C isoform X1
106578021	XM_014156558.1	XP_014012033.1	NC_027317.1	63955484	63959168	+	175.906	1.4071	0.000227932	PREDICTED: purine nucleoside phosphorylase-like
106584716	XM_014170235.1	XP_014025710.1	NC_027322.1	43388520	43410304	-	36.5569	-1.33384	0.000227932	PREDICTED: ubiquitin-conjugating enzyme E2 Q2-like isoform X3
106586318	XM_014173487.1	XP_014028962.1	NC_027324.1	18585062	18590451	-	2376.49	0.424694	0.000229383	PREDICTED: methylmalonic aciduria and homocystinuria type D protein, mitochondrial-like
106587682	XM_014176267.1	XP_014031742.1	NC_027325.1	33722991	33732399	+	12457.7	0.711968	0.000229757	PREDICTED: NAD(P) transhydrogenase, mitochondrial-like, partial
100195313	NM_001140342.1	NP_001133814.1	NC_027314.1	33654565	33656634	+	837.576	0.337371	0.000230599	exocyst complex component 8
106564769	XM_014131123.1	XP_013986598.1	NC_027311.1	30126767	30140280	-	994.045	0.670112	0.000230649	PREDICTED: translation initiation factor IF-2, mitochondrial
106603530	XM_014197355.1	XP_014052830.1	NC_027303.1	49391786	49415268	+	45.615	-1.46457	0.00023122	PREDICTED: C2 domain-containing protein 2
106560897	XM_014124303.1	XP_013979782.1	NC_027309.1	76513546	76547114	+	153.195	0.791247	0.000235825	PREDICTED: Fanconi anemia group A protein isoform X4
106603944	XM_014198200.1	XP_014053675.1	NC_027303.1	76198561	76205168	+	1838.68	1.13696	0.000235825	PREDICTED: complement component 1 Q subcomponent-binding protein, mitochondrial-like
106596639	XM_014187911.1	XP_014043386.1	NW_012361212.1	4380	5561	-	8280.6	0.798457	0.000240002	PREDICTED: serine/arginine repetitive matrix protein 5-like
106587411	XM_014175779.1	XP_014031252.1	NC_027325.1	22203623	22205696	-	808.528	0.471522	0.000241353	PREDICTED: glucose-fructose oxidoreductase domain-containing protein 2-like
106585469	XM_014171704.1	XP_014027179.1	NC_027323.1	24603950	24632516	-	25820.2	0.534306	0.000242567	PREDICTED: sarcoplasmic/endoplasmic reticulum calcium ATPase 2-like isoform X2
106574637	XM_014150631.1	XP_014006106.1	NC_027315.1	73978157	73992636	+	593.957	0.87717	0.000242758	PREDICTED: eukaryotic translation initiation factor 5B-like
100195955	NM_001140984.1	NP_001134456.1	NC_027317.1	53460533	53461250	-	140.903	3.05904	0.000248271	RING finger protein 182
106560921	XM_014124371.1	XP_013979847.1	NC_027309.1	75995841	76019771	-	882.902	0.673995	0.000254066	PREDICTED: SNF-related serine/threonine-protein kinase-like
106573647	XM_014148886.1	XP_014004361.1	NC_027315.1	34667600	34713088	+	446.225	0.541915	0.000254066	PREDICTED: E3 ubiquitin-protein ligase znrf1-like
106577244	XM_014155170.1	XP_014010645.1	NC_027317.1	30256614	30262329	-	3007.39	0.513068	0.000254066	PREDICTED: sideroflexin-1-like
106587672	XM_014176256.1	XP_014031731.1	NC_027325.1	33495321	33495788	-	100.186	1.1605	0.000254905	PREDICTED: uncharacterized protein LOC106587672
106577618	XM_014155835.1	XP_014011310.1	NC_027317.1	50926499	50983742	+	103.63	1.15314	0.000256249	PREDICTED: synaptopodin-2-like
106589533	XM_014179633.1	XP_014035108.1	NC_027327.1	13844258	13860988	+	14166.4	0.796478	0.000260331	PREDICTED: aconitate hydratase, mitochondrial-like
106582073	XM_014164792.1	XP_014020269.1	NC_027320.1	30588749	30593603	+	987.585	0.831183	0.000261405	PREDICTED: phospholipase A1 member A-like isoform X3
100196351	NM_001141380.2	NP_001134852.1	NC_027311.1	26236471	26237121	-	524.873	0.529591	0.000263355	TsetseEP
106566906	XM_014135480.1	XP_013990955.1	NC_027312.1	23012260	23020406	+	17759.8	0.721908	0.000266772	PREDICTED: protein-glutamine gamma-glutamyltransferase 2-like
106574745	XM_014150776.1	XP_014006251.1	NC_027315.1	76986945	76989165	-	447.29	0.853112	0.000268625	PREDICTED: obscurin-like, partial
106572904	XM_014147488.1	XP_014002963.1	NC_027314.1	98872406	98891066	-	259.465	-1.40956	0.000269881	PREDICTED: arginine-glutamic acid dipeptide repeats protein-like
106575111	XM_014151315.1	XP_014006790.1	NC_027316.1	3682175	3696012	-	293.945	-1.21616	0.000269881	PREDICTED: junctional adhesion molecule B-like isoform X2
106569613	XM_014141151.1	XP_013996627.1	NC_027313.1	41307209	41311212	+	187.357	0.598676	0.000270756	PREDICTED: uncharacterized protein LOC106569613 isoform X1
100194644	NM_001139729.1	NP_001133201.1	NC_027310.1	63340179	63345269	-	18661.6	0.977045	0.000271374	phosphoglycerate mutase 2-1 (muscle)
106601154	XM_014193117.1	XP_014048592.1	NC_027300.1	32618577	32646155	-	219.574	0.885323	0.000272071	PREDICTED: mitochondrial ribonuclease P protein 3 isoform X1
100195115	XM_014129427.1	XP_013984900.1	NC_027310.1	80292374	80296996	-	7.51873	3.04036	0.00027465	PREDICTED: solute carrier family 22 member 6 isoform X1
106572268	XM_014146320.1	XP_014001795.1	NC_027314.1	63533128	63543676	-	124.563	0.981636	0.000283348	PREDICTED: WD repeat-containing protein 6
106592970	XM_014184324.1	XP_014039799.1	NW_012349189.1	6569	13089	-	13.6972	-1.47014	0.000284692	PREDICTED: voltage-dependent L-type calcium channel subunit alpha-1S-like
106607063	XM_014203637.1	XP_014059112.1	NC_027305.1	29410535	29477801	-	180.997	-0.676314	0.000284692	PREDICTED: ubiquitin carboxyl-terminal hydrolase 43-like
106579568	XM_014159606.1	XP_014015081.1	NC_027318.1	68941879	68943685	-	1188.87	-1.62379	0.000289186	PREDICTED: ranBP-type and C3HC4-type zinc finger-containing protein 1-like
106592167	XM_014183481.1	XP_014038956.1	NC_027301.1	62873234	62887510	+	24.4162	-2.16419	0.000295696	PREDICTED: polycystin-1-like, partial
106582487	XM_014165643.1	XP_014021118.1	NC_027320.1	52108008	52127591	+	71.1921	-1.27571	0.00030057	PREDICTED: ankyrin repeat domain-containing protein 50-like
XR_001318569.1	#N/A	#N/A	NA	NA	NA	NA	7.20892	-2.13769	0.00030177	NA
106599297	XM_014190461.1	XP_014045936.1	NC_027302.1	25379593	25386628	+	944.772	0.355509	0.000303337	PREDICTED: exocyst complex component 3-like
106566237	XM_014134127.1	XP_013989603.1	NC_027311.1	90073217	90081850	+	2261.74	1.14177	0.00030363	PREDICTED: 5-aminolevulinate synthase, nonspecific, mitochondrial-like isoform X2
106580605	XM_014161844.1	XP_014017319.1	NC_027301.1	22779747	22791644	-	31.9919	-1.4351	0.00030474	PREDICTED: PR domain zinc finger protein 1-like
106564105	XM_014130125.1	XP_013985625.1	NC_027300.1	119563439	119590959	-	113.013	-0.648604	0.000305539	PREDICTED: uncharacterized protein C5orf42 homolog isoform X5
106565361	XM_014132379.1	XP_013987854.1	NC_027311.1	50282360	50290922	+	1126.14	0.699231	0.000305539	PREDICTED: enolase-like
106611959	XM_014212678.1	XP_014068153.1	NC_027308.1	72644357	72932308	-	40.5131	-1.23162	0.000305539	PREDICTED: AF4/FMR2 family member 2-like
106561086	XM_014124709.1	XP_013980184.1	NC_027309.1	66166213	66175921	-	2634.76	0.579017	0.000316337	PREDICTED: sorting and assembly machinery component 50 homolog A-like
106574966	XM_014151104.1	XP_014006579.1	NC_027301.1	6963260	6973049	-	2.92706	-4.23206	0.000316343	PREDICTED: regulation of nuclear pre-mRNA domain-containing protein 2-like
106613149	XM_014215123.1	XP_014070597.1	NC_027308.1	125411522	125414676	+	945.768	0.332581	0.000320278	PREDICTED: heterogeneous nuclear ribonucleoprotein R-like isoform X1
106610431	XM_014209799.1	XP_014065274.1	NC_027307.1	21414067	21423951	-	49.8825	-0.725381	0.000321453	PREDICTED: C-type lectin domain family 4 member E-like
106611515	XM_014211797.1	XP_014067272.1	NC_027308.1	51607643	51611121	-	1125.14	-0.537824	0.000324537	PREDICTED: regulator of nonsense transcripts 3B-like
106613511	XM_014215848.1	XP_014071324.1	NC_027309.1	10054073	10111807	+	2428.55	0.69644	0.000324537	PREDICTED: dynamin-like 120 kDa protein, mitochondrial isoform X2
XR_001321717.1	#N/A	#N/A	NA	NA	NA	NA	41.2831	0.875016	0.000324537	NA
100195213	NM_001140242.1	NP_001133714.1	NC_027302.1	23580349	23587263	-	323.857	0.559518	0.000327445	Uroporphyrinogen decarboxylase
100306731	NM_001165270.1	NP_001158742.1	NC_027311.1	80523858	80530957	+	62.615	1.09151	0.000328349	interleukin-1 receptor-associated kinase 1-binding protein 1
106588465	XM_014177530.1	XP_014033006.1	NC_027326.1	8055579	8060569	+	6352.03	0.849487	0.00033012	PREDICTED: adenylate kinase 2, mitochondrial isoform X2
106563301	XM_014128789.1	XP_013984264.1	NC_027310.1	64574368	64581830	+	337.221	0.696659	0.000332788	PREDICTED: zinc finger MYND domain-containing protein 19-like
106569757	XM_014141345.1	XP_013996820.1	NC_027313.1	46826505	46828899	+	704.136	1.96285	0.000333457	PREDICTED: extensin-like
XR_001321411.1	#N/A	#N/A	NA	NA	NA	NA	87.163	-0.756971	0.000333457	NA
106565968	XM_014133688.1	XP_013989163.1	NC_027300.1	127382085	127385050	-	225.395	0.671323	0.000344105	PREDICTED: phenylalanine--tRNA ligase, mitochondrial-like
106579552	XM_014159569.1	XP_014015044.1	NC_027318.1	68869199	68889683	-	643.357	0.786131	0.000344105	PREDICTED: 5-oxoprolinase
106565113	XM_014131853.1	XP_013987326.1	NC_027311.1	46224262	46232040	+	346.424	0.462181	0.000356023	PREDICTED: retinoblastoma-binding protein 5 isoform X1
106584359	XM_014169579.1	XP_014025054.1	NC_027322.1	29006918	29008334	+	512.567	0.847111	0.000356048	PREDICTED: deoxyhypusine hydroxylase
106590753	XM_014181910.1	XP_014037385.1	NW_012341904.1	37	21694	-	118.379	-1.09352	0.000356048	PREDICTED: patatin-like phospholipase domain-containing protein 2
106605802	XM_014201748.1	XP_014057223.1	NC_027304.1	69913312	69919022	+	87.1892	-2.48528	0.000358351	PREDICTED: regulation of nuclear pre-mRNA domain-containing protein 2-like
106577413	XM_014155380.1	XP_014010855.1	NC_027317.1	37842924	37848138	+	3402.29	0.807326	0.00035843	PREDICTED: fumarate hydratase, mitochondrial
100194965	NM_001139994.1	XP_014024748.1	NC_027322.1	32462895	32470856	-	8502.73	0.700648	0.000358935	PREDICTED: elongation factor 2 isoform X1
106613338	XM_014215447.1	XP_014070922.1	NC_027308.1	136980758	137011058	+	3299.21	0.903335	0.000364183	PREDICTED: serine/threonine-protein phosphatase 5-like
106592749	XM_014184073.1	XP_014039548.1	NW_012348742.1	1132	14536	-	69.9442	-1.36187	0.000364803	PREDICTED: ensconsin-like
106612719	XM_014214163.1	XP_014069643.1	NC_027308.1	100827837	100830705	-	367.346	0.96303	0.000370921	PREDICTED: NTPase KAP family P-loop domain-containing protein 1-like isoform X3
100194628	NM_001139713.1	NP_001133185.1	NC_027317.1	9864391	9868308	-	5781.07	0.783441	0.000372605	calmodulin
106586303	XM_014173449.1	XP_014028924.1	NC_027324.1	19664303	19729446	+	105.011	1.09057	0.000373913	PREDICTED: receptor activity-modifying protein 1-like
100286650	NM_001146589.2	NP_001140061.2	NC_027306.1	8108786	8119273	-	776.975	0.542843	0.000374372	epididymis-specific alpha-mannosidase precursor
106584447	XM_014169800.1	XP_014025275.1	NC_027322.1	33069254	33070238	+	2616.58	0.894716	0.000374372	PREDICTED: protein QIL1-like
106584976	XM_014170664.1	XP_014026143.1	NC_027323.1	16517905	16533919	+	1730.89	0.705263	0.000374372	PREDICTED: RNA-binding protein EWS-like isoform X4
100380640	XM_014192456.1	XP_014047933.1	NC_027302.1	58824916	58834857	-	1170.76	0.456869	0.00037553	PREDICTED: glycylpeptide N-tetradecanoyltransferase 1 isoform X6
106563100	XM_014128327.1	XP_013983802.1	NC_027310.1	56098431	56106029	+	6.2168	-2.33639	0.000377306	PREDICTED: uncharacterized protein LOC106563100
106584941	XM_014170629.1	XP_014026104.1	NC_027323.1	7016527	7026542	-	62.4438	0.714075	0.000377306	PREDICTED: RING finger protein 122-like
106587628	XM_014176195.1	XP_014031670.1	NC_027325.1	32026076	32028535	+	242.763	0.958206	0.000377306	PREDICTED: guanosine-3\',5\'-bis(diphosphate) 3\'-pyrophosphohydrolase MESH1-like
106571421	XM_014144505.1	XP_013999980.1	NC_027314.1	34969713	34971034	+	322.746	3.45451	0.000384443	PREDICTED: cyclic AMP-dependent transcription factor ATF-3
100194880	NM_001139909.1	NP_001133381.1	NC_027311.1	84515197	84538289	-	4748	0.39922	0.000388372	poly(rC)-binding protein 2
106586698	XM_014174244.1	XP_014029719.1	NC_027324.1	36983878	37016688	+	93.755	1.10912	0.000390377	PREDICTED: filamin A-interacting protein 1-like
106611647	XM_014212071.1	XP_014067546.1	NC_027308.1	60194793	60199815	-	319.997	0.857433	0.000390377	PREDICTED: nitric oxide-associated protein 1-like
106585386	XM_014171533.1	XP_014027008.1	NC_027323.1	27065291	27068201	-	960.739	0.778461	0.00039092	PREDICTED: 28S ribosomal protein S30, mitochondrial-like
106585739	XM_014172312.1	XP_014027787.1	NC_027323.1	28727417	28730327	-	960.739	0.778461	0.00039092	PREDICTED: 28S ribosomal protein S30, mitochondrial-like
106599666	XM_014190959.1	XP_014046434.1	NC_027300.1	28453511	28458850	-	210.557	0.709594	0.00040421	PREDICTED: DNA helicase MCM8
106575108	XM_014151312.1	XP_014006787.1	NC_027316.1	3703215	3713810	-	2261.33	0.910651	0.000404671	PREDICTED: 39S ribosomal protein L39, mitochondrial-like
106573600	XM_014148782.1	XP_014004264.1	NC_027315.1	37942816	37945690	+	6190.72	0.562623	0.000411841	PREDICTED: cold-inducible RNA-binding protein B-like isoform X4
100195722	NM_001140751.1	NP_001134223.1	NC_027303.1	28566125	28567973	+	565.692	0.751862	0.000412371	rab-like protein 5
XR_001320731.1	#N/A	#N/A	NA	NA	NA	NA	561.228	0.469372	0.000412371	NA
XR_001320819.1	#N/A	#N/A	NA	NA	NA	NA	7339.27	0.618678	0.000416082	NA
100194846	XM_014213500.1	XP_014068975.1	NC_027308.1	95209248	95216732	+	2099.01	0.668086	0.000423034	PREDICTED: eukaryotic translation initiation factor 4H isoform X3
106601877	XM_014194304.1	XP_014049779.1	NC_027302.1	84578808	84580612	-	7846.09	0.788012	0.000423034	PREDICTED: elongation factor Tu, mitochondrial-like
106563533	XM_014129215.1	XP_013984690.1	NC_027310.1	74295059	74311946	+	13569.7	0.395472	0.000428159	PREDICTED: CD81 antigen-like
106599481	XM_014190748.1	XP_014046285.1	NC_027300.1	28200886	28205491	-	1554.93	0.437535	0.000430029	PREDICTED: eukaryotic translation initiation factor 5
106608045	XM_014205712.1	XP_014061187.1	NC_027305.1	68618286	68639975	-	161.657	1.7164	0.000435195	PREDICTED: major facilitator superfamily domain-containing protein 2B-like
106560288	XM_014123037.1	XP_013978512.1	NC_027309.1	31748492	31762136	-	18069.6	0.519013	0.000435656	PREDICTED: plasminogen activator inhibitor 1 RNA-binding protein-like isoform X2
106595519	XM_014186890.1	XP_014042365.1	NW_012356068.1	3442	7191	+	39.5603	-1.32776	0.000435656	PREDICTED: vacuolar protein sorting-associated protein 8 homolog isoform X2
106562265	XM_014127032.1	XP_013982506.1	NC_027310.1	21835297	21852550	+	204.511	1.99321	0.000436716	PREDICTED: C-type lectin domain family 18 member A-like isoform X1
106577778	XM_014156116.1	XP_014011591.1	NC_027317.1	56604793	56610862	-	484.92	0.664738	0.000442348	PREDICTED: N6-adenosine-methyltransferase 70 kDa subunit
106582709	XM_014166065.1	XP_014021550.1	NC_027301.1	27606755	27607819	-	78.6631	-0.620239	0.000442348	PREDICTED: free fatty acid receptor 2-like
106590279	XM_014181117.1	XP_014036592.1	NC_027301.1	56699372	56707464	+	3041.17	0.837863	0.000442348	PREDICTED: sarcalumenin-like isoform X1
100194617	NM_001139702.1	NP_001133174.1	NC_027304.1	49914622	49920633	+	51980.1	0.744499	0.000442623	triosephosphate isomerase B
106567791	XM_014137531.1	XP_013993006.1	NC_027312.1	80950931	80975165	+	8274.01	0.604322	0.000444139	PREDICTED: moesin isoform X1
106585566	XM_014171935.1	XP_014027410.1	NC_027323.1	20615089	20617393	+	1072.66	1.70073	0.000444139	PREDICTED: neurofilament light polypeptide-like isoform X1
106605084	XM_014200372.1	XP_014055847.1	NC_027304.1	49682542	49695765	+	828.987	0.537314	0.000444139	PREDICTED: platelet-activating factor acetylhydrolase IB subunit alpha-like isoform X1
106608773	XM_014206899.1	XP_014062374.1	NC_027306.1	17346232	17363826	+	815.553	-0.423574	0.000444139	PREDICTED: segment polarity protein dishevelled homolog DVL-2-like
106603631	XM_014197519.1	XP_014052994.1	NC_027303.1	56316570	56336095	+	747.836	0.690411	0.000449093	PREDICTED: myb-binding protein 1A-like protein
106597167	XM_014188394.1	XP_014043869.1	NC_027302.1	5462323	5481588	-	3620.63	1.11871	0.000450593	PREDICTED: transferrin receptor protein 1-like
106578483	XM_014157333.1	XP_014012808.1	NC_027318.1	13523629	13534152	-	851.784	0.368494	0.000457212	PREDICTED: pancreatic alpha-amylase-like
106564374	XM_014130436.1	XP_013985917.1	NC_027311.1	9564019	9566526	-	225.172	-0.724488	0.000458403	PREDICTED: uncharacterized protein LOC106564374 isoform X9
106573588	XM_014148754.1	XP_014004229.1	NC_027315.1	38283297	38298129	+	318.106	0.7	0.000461253	PREDICTED: transmembrane protein 161A-like
106580409	XM_014161433.1	XP_014016908.1	NC_027319.1	29277900	29293771	-	6162.39	0.757197	0.000462349	PREDICTED: protein unc-45 homolog B-like isoform X2
106577621	XM_014155838.1	XP_014011313.1	NC_027317.1	51019302	51029603	+	7442.62	0.927484	0.000462658	PREDICTED: myozenin-2-like
106596422	XM_014187714.1	XP_014043189.1	NC_027302.1	2010152	2014519	+	33.9634	-1.1934	0.000462658	PREDICTED: ZZ-type zinc finger-containing protein 3-like
106611626	XM_014212027.1	XP_014067502.1	NC_027308.1	58841204	58842253	+	289.384	0.789373	0.000465046	PREDICTED: protein sprouty homolog 1
106565776	XM_014133282.1	XP_013988757.1	NC_027311.1	70780585	70781571	-	446.861	-0.524403	0.00046708	PREDICTED: transcription factor MafB-like
106569895	XM_014141610.1	XP_013997085.1	NC_027313.1	61065879	61088270	-	969.536	0.929119	0.00046708	PREDICTED: T-complex protein 1 subunit gamma-like
106589848	XM_014180248.1	XP_014035723.1	NC_027327.1	28975992	28985839	+	337.074	0.563893	0.00046708	PREDICTED: leucine-rich repeat-containing protein 59-like
106612827	XM_014214354.1	XP_014069829.1	NC_027308.1	112694392	112709594	+	4823.9	0.822167	0.000467568	PREDICTED: T-complex protein 1 subunit zeta
106582275	XM_014165183.1	XP_014020658.1	NC_027320.1	37023825	37206813	+	9967.33	-0.722301	0.000468118	PREDICTED: titin-like
106564829	XM_014131264.1	XP_013986739.1	NC_027311.1	27221697	27226198	-	2334.6	0.658467	0.000469057	PREDICTED: mitochondrial import receptor subunit TOM20 homolog
106565430	XM_014132560.1	XP_013988035.1	NC_027300.1	124371096	124380160	+	2925.98	0.709847	0.000471578	PREDICTED: gelsolin-like
100194511	NM_001139597.1	NP_001133069.1	NC_027322.1	7850422	7858276	-	101.686	0.875553	0.000472255	doublesex and mab-3 related transcription factor 2b
106574045	XM_014149570.1	XP_014005045.1	NC_027315.1	46902231	46914736	-	803.913	0.399758	0.000475357	PREDICTED: ATP synthase mitochondrial F1 complex assembly factor 1-like
106567083	XM_014135961.1	XP_013991436.1	NC_027312.1	36111573	36123928	+	1120.54	-0.676255	0.000476259	PREDICTED: carboxy-terminal domain RNA polymerase II polypeptide A small phosphatase 2-like
106572930	XM_014147518.1	XP_014002993.1	NC_027314.1	100378030	100391130	+	18.7709	-1.05506	0.00048165	PREDICTED: voltage-dependent L-type calcium channel subunit alpha-1S-like, partial
106572474	XM_014146692.1	XP_014002167.1	NC_027314.1	82738369	82743292	-	28.3692	1.40638	0.00048236	PREDICTED: leiomodin-1-like
106605723	XM_014201626.1	XP_014057101.1	NC_027304.1	68670669	68690284	+	15.5811	-2.01126	0.000486499	PREDICTED: multiple epidermal growth factor-like domains protein 8, partial
100194853	NM_001139882.1	NP_001133354.1	NC_027305.1	50831088	50838485	+	897.688	0.708655	0.000487592	cleavage and polyadenylation specificity factor subunit 3
106584719	XM_014170241.1	XP_014025716.1	NC_027322.1	43475901	43486116	-	932.642	0.752911	0.000487592	PREDICTED: eukaryotic translation initiation factor 3 subunit J-A-like
106598934	XM_014189962.1	XP_014045437.1	NC_027302.1	12544308	12546173	-	506.71	0.891937	0.000487592	PREDICTED: growth arrest and DNA damage-inducible protein GADD45 alpha-like
106605061	XM_014200320.1	XP_014055795.1	NC_027304.1	48172564	48245781	+	116.152	-1.68633	0.000493233	PREDICTED: plectin-like
106590387	XM_014181361.1	XP_014036836.1	NC_027328.1	23781686	23884434	-	8.79265	-2.34187	0.000497062	PREDICTED: histone-lysine N-methyltransferase 2C-like
100380358	NM_001173643.1	NP_001167114.1	NC_027319.1	58391144	58398468	-	529.164	0.541313	0.000497681	Splicing factor, arginine/serine-rich 1
106586107	XM_014172971.1	XP_014028445.1	NC_027324.1	7312845	7359365	+	30.934	1.70998	0.000497681	PREDICTED: E3 ubiquitin-protein ligase HECW2 isoform X1
106592886	XM_014184235.1	XP_014039710.1	NW_012349017.1	3021	9957	+	190.919	-0.488749	0.000499462	PREDICTED: 1-phosphatidylinositol 4,5-bisphosphate phosphodiesterase beta-1-like
XR_001324662.1	#N/A	#N/A	NA	NA	NA	NA	88.7398	-0.642102	0.000503266	NA
106599958	XM_014191292.1	XP_014046767.1	NC_027302.1	33595742	33622993	+	146.347	-0.612448	0.000506001	PREDICTED: CDK5 and ABL1 enzyme substrate 1-like
106579416	XM_014159306.1	XP_014014781.1	NC_027318.1	63327227	63388913	+	712.253	-0.672395	0.0005111	PREDICTED: glutamine and serine-rich protein 1-like
106582020	XM_014164706.1	XP_014020181.1	NC_027300.1	22039659	22042400	+	400.409	0.456523	0.0005111	PREDICTED: abscission/NoCut checkpoint regulator-like isoform X1
106596032	XM_014187354.1	XP_014042829.1	NW_012358078.1	400	7181	+	435.526	-0.596543	0.0005111	PREDICTED: DNA annealing helicase and endonuclease ZRANB3-like, partial
106607758	XM_014205066.1	XP_014060541.1	NC_027305.1	55737737	55879081	+	791.599	0.517299	0.0005111	PREDICTED: laminin subunit alpha-2
106564756	XM_014131119.1	XP_013986594.1	NC_027300.1	12093702	12105304	-	216.088	-0.578392	0.000515661	PREDICTED: zinc finger protein 292-like
106570733	XM_014143220.1	XP_013998695.1	NC_027313.1	89809082	89836282	+	1648.65	-0.952741	0.000515661	PREDICTED: FH1/FH2 domain-containing protein 3-like, partial
106580383	XM_014161390.1	XP_014016865.1	NC_027319.1	28459776	28470797	+	2335.75	0.461896	0.000515661	PREDICTED: transitional endoplasmic reticulum ATPase-like
106605110	XM_014200430.1	XP_014055905.1	NC_027304.1	50199691	50211241	-	792.877	0.579989	0.000515661	PREDICTED: trans-2-enoyl-CoA reductase, mitochondrial isoform X3
106600385	XM_014191691.1	XP_014047166.1	NC_027302.1	34884899	34888092	-	2966.74	0.458836	0.000520247	PREDICTED: peroxisomal biogenesis factor 19-like
106586369	XM_014173566.1	XP_014029041.1	NC_027324.1	20989750	20995099	+	8067.22	0.648657	0.000522003	PREDICTED: 60 kDa heat shock protein, mitochondrial
106605491	XM_014201211.1	XP_014056687.1	NC_027304.1	62015801	62096092	+	13.3228	-1.84522	0.000522675	PREDICTED: activating signal cointegrator 1 complex subunit 3-like
106612247	XM_014213242.1	XP_014068717.1	NC_027300.1	94801119	94805240	+	248.238	1.01419	0.000522675	PREDICTED: leucine-rich repeat-containing protein 59-like
106567121	XM_014136042.1	XP_013991516.1	NC_027312.1	37240343	37253988	-	24.7753	-0.956892	0.000529304	PREDICTED: neurofilament heavy polypeptide-like isoform X1
106602145	XM_014194615.1	XP_014050090.1	NC_027303.1	1335222	1343069	+	122.096	-1.52957	0.000534456	PREDICTED: high-affinity choline transporter 1-like
106601837	XM_014194238.1	XP_014049713.1	NC_027302.1	83098191	83099672	-	79.6154	1.47352	0.000538577	PREDICTED: aquaporin-8-like
106561216	XM_014124931.1	XP_013980406.1	NC_027309.1	86340974	86343091	+	1966.66	0.509359	0.000539417	PREDICTED: glycine cleavage system H protein, mitochondrial-like
106607708	XM_014204953.1	XP_014060428.1	NC_027305.1	52835595	52845004	-	553.669	0.678738	0.000539871	PREDICTED: probable arginine--tRNA ligase, mitochondrial
100195674	XM_014184339.1	XP_014039814.1	NW_012349220.1	8537	15287	+	921.451	-0.613435	0.000542807	PREDICTED: acidic leucine-rich nuclear phosphoprotein 32 family member A isoform X1
106613013	XM_014214840.1	XP_014070315.1	NC_027308.1	116177599	116191582	-	7035.45	0.720116	0.000542807	PREDICTED: heat shock cognate 70 kDa protein-like isoform X2
106570917	XM_014143500.1	XP_013998975.1	NC_027314.1	5845901	6004747	-	26.3662	-1.98834	0.000543343	PREDICTED: WD repeat and FYVE domain-containing protein 3
106613365	XM_014215520.1	XP_014070995.1	NC_027308.1	138147615	138153972	+	11.1254	-2.12074	0.000543343	PREDICTED: tyrosine-protein kinase receptor UFO
XR_001320451.1	#N/A	#N/A	NA	NA	NA	NA	28.6203	-2.4886	0.000543343	NA
106565877	XM_014133511.1	XP_013988987.1	NC_027311.1	64504559	64523465	+	378.381	1.09655	0.000543617	PREDICTED: uncharacterized protein LOC106565877 isoform X2
106568849	XM_014139580.1	XP_013995055.1	NC_027300.1	140457972	140459702	+	1588.72	0.501136	0.000543617	PREDICTED: 28S ribosomal protein S2, mitochondrial-like
106572174	XM_014146092.1	XP_014001567.1	NC_027314.1	68306654	68309133	+	13.0225	2.45894	0.000546677	PREDICTED: BTB/POZ domain-containing protein KCTD20-like
106605894	XM_014201895.1	XP_014057370.1	NC_027304.1	71883914	71889102	-	2.93694	-3.74146	0.000546677	PREDICTED: nuclear pore membrane glycoprotein 210-like
106612058	XM_014212875.1	XP_014068350.1	NC_027308.1	76366226	76388961	-	85.0797	-0.870563	0.000546677	PREDICTED: LON peptidase N-terminal domain and RING finger protein 1-like
106587486	XM_014175916.1	XP_014031391.1	NC_027301.1	46902510	46904439	-	172501	1.25526	0.000548231	PREDICTED: actin, alpha skeletal muscle 2-like
106569427	XM_014140777.1	XP_013996251.1	NC_027313.1	34926610	34931139	-	957.631	0.830695	0.000551256	PREDICTED: protein arginine N-methyltransferase 5-like isoform X1
100196047	XM_014134670.1	XP_013990145.1	NC_027312.1	13421737	13433720	+	46.9586	-1.9196	0.000551612	PREDICTED: nuclear receptor coactivator 6, partial
106575037	XM_014151178.1	XP_014006653.1	NC_027315.1	86975140	86984056	+	2444.19	1.04383	0.000554994	PREDICTED: 39S ribosomal protein L16, mitochondrial isoform X2
106565515	XM_014132739.1	XP_013988214.1	NC_027311.1	58953323	58972699	+	14094.6	1.06836	0.00055501	PREDICTED: ATP-dependent 6-phosphofructokinase, muscle type-like
106607500	XM_014204502.1	XP_014059977.1	NC_027305.1	40325030	40329376	+	33.5169	-1.3663	0.000555664	PREDICTED: WAS/WASL-interacting protein family member 2-like
106570344	XM_014142550.1	XP_013998025.1	NC_027313.1	71273598	71391102	+	108.821	-0.687965	0.000557094	PREDICTED: triple functional domain protein-like isoform X8
106587339	XM_014175650.1	XP_014031126.1	NC_027325.1	20689088	20719664	-	587.556	-1.14693	0.000557094	PREDICTED: E3 ubiquitin-protein ligase Arkadia-like isoform X1
106589912	XM_014180360.1	XP_014035834.1	NC_027327.1	33078896	33096823	-	68.0294	-1.31935	0.000560321	PREDICTED: sorting nexin-5 isoform X1
106610208	XM_014209409.1	XP_014064884.1	NC_027307.1	14076976	14085601	-	648.507	0.599552	0.000561353	PREDICTED: methylmalonic aciduria type A homolog, mitochondrial-like
106567719	XM_014137337.1	XP_013992812.1	NC_027312.1	67728470	67746136	-	576.617	0.512104	0.000564133	PREDICTED: myb-binding protein 1A-like protein
106588057	XM_014176720.1	XP_014032195.1	NC_027325.1	45474651	45479682	-	1516.53	0.942879	0.000564133	PREDICTED: 39S ribosomal protein L46, mitochondrial
106589628	XM_014179837.1	XP_014035312.1	NC_027327.1	18188295	18254998	-	1213.66	0.666552	0.000564133	PREDICTED: protoheme IX farnesyltransferase, mitochondrial
100196239	XM_014205512.1	XP_014060987.1	NC_027305.1	64020189	64036288	-	11014.1	0.6681	0.000568313	PREDICTED: T-complex protein 1 subunit alpha
106562377	XM_014127233.1	XP_013982708.1	NC_027310.1	26966419	26984792	+	27665.9	0.612218	0.000568313	PREDICTED: glucose-6-phosphate isomerase-like
106601356	XM_014193514.1	XP_014048990.1	NC_027302.1	68128378	68129544	+	1890.16	-0.842623	0.000568313	PREDICTED: uncharacterized protein LOC106601356
XR_001323635.1	#N/A	#N/A	NA	NA	NA	NA	150.055	0.637804	0.000568313	NA
106582226	XM_014165087.1	XP_014020562.1	NC_027320.1	34365903	34437109	+	9.53171	-1.74255	0.000569961	PREDICTED: SH3 domain-containing RING finger protein 3-like
100196691	XM_014211634.1	XP_014067109.1	NC_027300.1	94313532	94317007	-	582.881	0.548153	0.000570282	PREDICTED: heterogeneous nuclear ribonucleoprotein H3 isoform X1
100286404	NM_001146353.1	NP_001139825.1	NC_027302.1	41497372	41498869	-	475.763	1.10312	0.00058378	Krueppel-like factor 2
100380487	XM_014181037.1	XP_014036512.1	NC_027328.1	20041530	20057563	-	2687.92	0.70873	0.000585532	PREDICTED: polyadenylate-binding protein 2 isoform X1
106593346	XM_014184678.1	XP_014040153.1	NW_012349938.1	338	14788	-	18.884	-1.73525	0.000585532	PREDICTED: leucine-rich repeat serine/threonine-protein kinase 1-like, partial
106567406	XM_014136601.1	XP_013992076.1	NC_027312.1	48190197	48194422	-	4914.31	0.756604	0.000586181	PREDICTED: complement component 1 Q subcomponent-binding protein, mitochondrial-like isoform X1
106612480	XM_014213655.1	XP_014069131.1	NC_027308.1	99138668	99144965	-	428.509	0.751434	0.000586181	PREDICTED: porphobilinogen deaminase-like isoform X3
106613976	XM_014216868.1	XP_014072342.1	NC_027309.1	28847861	28874790	+	604.086	-1.68817	0.000588415	PREDICTED: dynamin-2-like isoform X2
106572130	XM_014145992.1	XP_014001469.1	NC_027314.1	70615363	70616418	+	5604.6	1.70804	0.000589443	PREDICTED: ventricular natriuretic peptide-like isoform X2
106604357	XM_014198912.1	XP_014054387.1	NC_027304.1	16300811	16301684	-	476.44	2.65457	0.000595331	PREDICTED: thymosin beta
106580777	XM_014162182.1	XP_014017657.1	NC_027319.1	46790727	46796476	-	160.615	0.686011	0.000601924	PREDICTED: gem-associated protein 4-like
106582647	XM_014165899.1	XP_014021374.1	NC_027321.1	3023987	3063857	-	2956.28	0.63397	0.000603686	PREDICTED: ubiquinol-cytochrome-c reductase complex assembly factor 1
106563895	XM_014129841.1	XP_013985316.1	NC_027310.1	89764154	89821916	+	28.2999	-1.30517	0.000605896	PREDICTED: T-lymphoma invasion and metastasis-inducing protein 1-like, partial
106611467	XM_014211690.1	XP_014067165.1	NC_027308.1	47012038	47014324	+	1227.46	0.439003	0.000605896	PREDICTED: 28S ribosomal protein S26, mitochondrial
100196249	XM_014210208.1	XP_014065683.1	NC_027308.1	11373438	11379128	-	471.477	0.696833	0.000620394	PREDICTED: integrin beta-1-binding protein 1 isoform X1
106567055	XM_014135890.1	XP_013991365.1	NC_027312.1	35053111	35059910	+	5404.01	0.538418	0.000620394	PREDICTED: proliferation-associated protein 2G4-like
106571747	XM_014145158.1	XP_014000633.1	NC_027314.1	49155642	49162756	+	1062.86	0.71116	0.000620394	PREDICTED: tribbles homolog 2-like isoform X1
106576364	XM_014153487.1	XP_014008962.1	NC_027316.1	46653918	46752565	-	6.71121	-2.55546	0.000620394	PREDICTED: membrane-associated guanylate kinase, WW and PDZ domain-containing protein 2-like
106588409	XM_014177355.1	XP_014032830.1	NC_027326.1	9961820	9967637	-	5782.92	0.763509	0.000620394	PREDICTED: tubulin beta chain
106605375	XM_014200916.1	XP_014056391.1	NC_027304.1	58409680	58417681	+	876.927	-0.455095	0.000620394	PREDICTED: tumor protein p53-inducible nuclear protein 1
106599420	XM_014190643.1	XP_014046118.1	NC_027302.1	21386002	21402910	+	383.713	0.663678	0.000622178	PREDICTED: aspartate--tRNA ligase, mitochondrial
106587214	XM_014175388.1	XP_014030861.1	NC_027325.1	17734146	17750956	-	16660.1	0.873042	0.000627324	PREDICTED: pyruvate kinase PKM-like isoform X2
100380711	XM_014187743.1	XP_014043218.1	NW_012360299.1	4704	6823	+	433.072	0.875395	0.00063398	PREDICTED: heat shock 70 kDa protein 14, partial
106561960	XM_014126452.1	XP_013981927.1	NC_027310.1	9824083	9828075	-	649.743	-0.436229	0.00063398	PREDICTED: rho GTPase-activating protein 1-like
100194912	NM_001139941.1	NP_001133413.1	NC_027302.1	13243571	13249746	+	1351.98	-1.09556	0.000636652	Angiopoietin-related protein 4 precursor
106563514	XM_014129171.1	XP_013984646.1	NC_027310.1	75075812	75083460	-	11919.9	0.386451	0.000636652	PREDICTED: FUN14 domain-containing protein 2
106602831	XM_014195738.1	XP_014051214.1	NC_027303.1	26254958	26255741	-	748.311	0.737483	0.000636652	PREDICTED: 28S ribosomal protein S17, mitochondrial isoform X2
106571355	XM_014144342.1	XP_013999817.1	NC_027314.1	31083264	31148192	-	493.995	0.692786	0.000640037	PREDICTED: rho GTPase-activating protein 18-like isoform X1
106574147	XM_014149783.1	XP_014005258.1	NC_027315.1	52413982	52423349	-	1650.89	0.719484	0.000641093	PREDICTED: pre-rRNA processing protein FTSJ3
106573349	XM_014148323.1	XP_014003798.1	NC_027315.1	20363804	20453889	+	6574.46	0.409846	0.000645567	PREDICTED: pyruvate dehydrogenase protein X component, mitochondrial
106580927	XM_014162485.1	XP_014017960.1	NC_027319.1	52092128	52099116	-	3616.09	0.593798	0.00064945	PREDICTED: succinate dehydrogenase
106582066	XM_014164777.1	XP_014020252.1	NC_027301.1	25664802	25667367	+	330.32	0.63945	0.00064945	PREDICTED: uncharacterized protein C2orf47 homolog, mitochondrial-like
106603018	XM_014196121.1	XP_014051596.1	NC_027300.1	43727092	43885617	-	132.488	0.743977	0.00064945	PREDICTED: uncharacterized aarF domain-containing protein kinase 1 isoform X1
106610596	XM_014209991.1	XP_014065466.1	NC_027308.1	1302714	1390950	-	2771.4	0.449497	0.000652445	PREDICTED: bifunctional glutamate/proline--tRNA ligase-like
106603051	XM_014196187.1	XP_014051662.1	NC_027303.1	34993389	35003739	-	646.739	0.574045	0.000657346	PREDICTED: mycophenolic acid acyl-glucuronide esterase, mitochondrial-like
106604459	XM_014199093.1	XP_014054568.1	NC_027304.1	20753509	20771542	-	159.135	0.88389	0.000660772	PREDICTED: methionine--tRNA ligase, mitochondrial
106606172	XM_014202317.1	XP_014057781.1	NC_027300.1	55252523	55306395	-	612.562	-0.792572	0.000662238	PREDICTED: inactive ubiquitin carboxyl-terminal hydrolase 54-like isoform X1
106565745	XM_014133203.1	XP_013988678.1	NC_027311.1	72042424	72045582	-	562.591	0.489962	0.000665396	PREDICTED: CCA tRNA nucleotidyltransferase 1, mitochondrial isoform X1
100195631	NM_001140660.1	NP_001134132.1	NC_027319.1	67585729	67586265	-	118.796	0.725979	0.000668206	potassium voltage-gated channel subfamily E member 4
106560389	XM_014123269.1	XP_013978743.1	NC_027309.1	36794764	36830674	-	10065.3	0.433663	0.000668206	PREDICTED: desmocollin-2-like isoform X1
106577000	XM_014154630.1	XP_014010105.1	NC_027317.1	17546948	17552199	-	6251.18	-0.704417	0.000668206	PREDICTED: pleckstrin-like
106600738	XM_014192325.1	XP_014047801.1	NC_027302.1	51601882	51618004	+	482.755	-1.35123	0.000668206	PREDICTED: SH2B adapter protein 1 isoform X1
100196674	NM_001141703.1	NP_001135175.1	NC_027309.1	109681476	109693570	-	12560.4	0.698635	0.000669397	pyruvate kinase
100194851	NM_001139880.1	NP_001133352.1	NC_027302.1	65579227	65583263	+	827.311	0.767342	0.000675766	retrograde Golgi transport protein RGP1 homolog
106595188	XM_014186568.1	XP_014042043.1	NW_012354869.1	126	743	+	382.31	1.0273	0.000675766	PREDICTED: heat shock 70 kDa protein 14-like
106608019	XM_014205650.1	XP_014061125.1	NC_027305.1	67293891	67300342	-	62.6011	0.762566	0.000678774	PREDICTED: flap endonuclease GEN homolog 1
106582732	XM_014166106.1	XP_014021581.1	NC_027321.1	8822159	8830066	-	1296.15	0.738253	0.000683085	PREDICTED: monocarboxylate transporter 1-like
106611067	XM_014210927.1	XP_014066402.1	NC_027300.1	84638174	84647510	+	1717.43	2.1731	0.000688095	PREDICTED: ankyrin repeat domain-containing protein 1-like
106584300	XM_014169384.1	XP_014024859.1	NC_027322.1	24029076	24046233	-	7490.79	0.533627	0.000690035	PREDICTED: methylcrotonoyl-CoA carboxylase subunit alpha, mitochondrial-like
XR_001318624.1	#N/A	#N/A	NA	NA	NA	NA	36.729	-3.00949	0.000698792	NA
106562908	XM_014127996.1	XP_013983467.1	NC_027310.1	49732575	49797535	-	192.966	1.25626	0.000701475	PREDICTED: calcium/calmodulin-dependent protein kinase type II subunit beta-like isoform X1
106570423	XM_014142742.1	XP_013998216.1	NC_027313.1	75310471	75429706	-	675.515	0.458573	0.000701475	PREDICTED: ribosome biogenesis protein bop1-like isoform X1
106599215	XM_014190367.1	XP_014045950.1	NC_027300.1	3306220	3334372	+	1208.92	-1.40972	0.000701475	PREDICTED: RNA-binding protein 25 isoform X2
106570281	XM_014142430.1	XP_013997905.1	NC_027313.1	68145379	68158655	-	1755.2	0.342479	0.0007055	PREDICTED: splicing factor 3A subunit 3-like
100195038	NM_001140067.1	NP_001133539.1	NC_027300.1	142518123	142519037	-	3591.85	0.397095	0.000708024	transcriptional activator protein Pur-beta
106577890	XM_014156321.1	XP_014011796.1	NC_027317.1	60028453	60047316	+	386.56	-0.600324	0.000712496	PREDICTED: arrestin red cell isoform 1-like, partial
100195085	XM_014146448.1	XP_014001923.1	NC_027314.1	80877225	80889554	-	822.959	0.555226	0.000713273	PREDICTED: dnaJ homolog subfamily C member 11 isoform X1
106587003	XM_014174788.1	XP_014030263.1	NC_027325.1	544117	571916	+	526.6	0.706462	0.000714532	PREDICTED: surfeit locus protein 4-like
106587232	XM_014175426.1	XP_014030902.1	NC_027325.1	17110684	17161420	-	809.082	0.896226	0.000716349	PREDICTED: CD276 antigen-like
106573543	XM_014148673.1	XP_014004148.1	NC_027315.1	39782023	39844496	-	60.0308	-0.586979	0.000719043	PREDICTED: disintegrin and metalloproteinase domain-containing protein 10-like
100196613	NM_001141642.1	NP_001135114.1	NC_027310.1	65730883	65733725	+	10276.5	0.7656	0.000721114	78 kDa glucose-regulated protein precursor
106569504	XM_014140908.1	XP_013996383.1	NC_027313.1	37016708	37051486	-	268.003	0.867735	0.000727093	PREDICTED: mitogen-activated protein kinase kinase kinase MLT
106612980	XM_014214754.1	XP_014070229.1	NC_027308.1	117285570	117289747	-	82.3651	1.16675	0.00072836	PREDICTED: glucose-6-phosphate translocase-like
106572926	XM_014147514.1	XP_014002989.1	NC_027314.1	100365711	100373457	-	35.0945	-1.36564	0.000732224	PREDICTED: histone deacetylase 6-like isoform X2
106600683	XM_014192572.1	XP_014048047.1	NC_027300.1	521278	525615	+	13.3653	-2.34755	0.000734567	PREDICTED: ribose-5-phosphate isomerase-like
100195454	NM_001140483.1	NP_001133955.1	NC_027301.1	32503790	32505883	-	857.13	0.747119	0.000740248	riboflavin transporter 2
106579659	XM_014159794.1	XP_014015269.1	NC_027318.1	72081952	72117917	-	31.9331	0.980646	0.000740248	PREDICTED: GTP-binding protein Rheb isoform X2
106587471	XM_014175885.1	XP_014031360.1	NC_027325.1	25217808	25235401	+	8413.49	0.499065	0.000740248	PREDICTED: CD81 antigen-like
106589428	XM_014179402.1	XP_014034877.1	NC_027327.1	8458810	8466369	+	869.726	0.516122	0.000740248	PREDICTED: pentatricopeptide repeat-containing protein 1, mitochondrial-like
100195862	XM_014130561.1	NP_001134363.1	NC_027311.1	12566211	12567203	-	82.4187	1.2596	0.00074366	Transmembrane protein 186
106574131	XM_014149759.1	XP_014005233.1	NC_027315.1	52932602	52989983	+	5405.17	0.556843	0.000746417	PREDICTED: 26S proteasome non-ATPase regulatory subunit 1 isoform X1
106561451	XM_014125424.1	XP_013980899.1	NC_027309.1	98813764	98818753	+	43.6755	-1.04337	0.000752524	PREDICTED: protein VAC14 homolog
106599146	XM_014190252.1	XP_014045727.1	NC_027302.1	15970917	15985467	-	704.326	0.298287	0.000752524	PREDICTED: ATP-binding cassette sub-family D member 3-like
106590630	XM_014181761.1	XP_014037236.1	NC_027328.1	33964112	33966725	+	174.155	0.662028	0.000754041	PREDICTED: F-box/SPRY domain-containing protein 1 isoform X1
100380413	XM_014198833.1	XP_014054308.1	NC_027304.1	12407484	12411919	-	1947.88	0.315516	0.000755463	PREDICTED: heterogeneous nuclear ribonucleoprotein H isoform X1
XR_001328900.1	#N/A	#N/A	NA	NA	NA	NA	517.563	-0.497771	0.000755976	NA
106594145	XM_014185510.1	XP_014040985.1	NW_012351956.1	777	9391	-	36.146	-1.57044	0.000757518	PREDICTED: transmembrane and coiled-coil domain-containing protein 3-like, partial
106610514	XM_014209896.1	XP_014065371.1	NC_027307.1	24992845	25024024	-	82.2527	-3.44339	0.000763209	PREDICTED: interferon-induced very large GTPase 1-like
106604989	XM_014200182.1	XP_014055657.1	NC_027304.1	45422841	45448865	-	160.674	-0.901893	0.000770338	PREDICTED: LOW QUALITY PROTEIN: AT-rich interactive domain-containing protein 1A-like
106566327	XM_014134241.1	XP_013989716.1	NC_027312.1	2224253	2225275	-	6.08943	-2.85639	0.00077156	PREDICTED: uncharacterized protein LOC106566327
106602580	XM_014195286.1	XP_014050764.1	NC_027303.1	16096071	16101418	-	10980.5	0.650844	0.000774095	PREDICTED: NADH dehydrogenase
106608168	XM_014205950.1	XP_014061425.1	NC_027305.1	75689748	75693422	-	1270.84	0.6798	0.00077779	PREDICTED: 26S protease regulatory subunit 10B-like
106561363	XM_014125236.1	XP_013980711.1	NC_027309.1	97893688	97900206	-	45.8571	1.13528	0.00077835	PREDICTED: probable polypeptide N-acetylgalactosaminyltransferase 8 isoform X1
106569413	XM_014140753.1	XP_013996228.1	NC_027313.1	33523319	33524284	+	1663.67	1.44382	0.00077835	PREDICTED: transcription factor AP-1-like
106578360	XM_014157076.1	XP_014012551.1	NC_027318.1	6861660	6930825	+	1290.71	0.535953	0.00077835	PREDICTED: NHL repeat-containing protein 2
106608690	XM_014206798.1	XP_014062273.1	NC_027306.1	14783749	14794469	+	962.404	1.17138	0.00077835	PREDICTED: myozenin-2-like
106591329	XM_014182544.1	XP_014038019.1	NC_027301.1	60199834	60202610	-	17352.2	0.59276	0.000781907	PREDICTED: aspartate aminotransferase, cytoplasmic-like isoform X1
106591767	XM_014182976.1	XP_014038451.1	NW_012347182.1	3182	33151	-	62.1484	-1.26673	0.000785801	PREDICTED: kelch-like protein 5
106575080	XM_014151243.1	XP_014006718.1	NC_027301.1	7101463	7110012	-	1338.36	0.630051	0.000788541	PREDICTED: FAD synthase-like
106612966	XM_014214708.1	XP_014070180.1	NC_027308.1	118743011	118780726	-	1435.85	-0.66708	0.000791688	PREDICTED: protein c-ets-1-B isoform X1
100195101	XM_014192790.1	XP_014048265.1	NC_027302.1	59324119	59326573	-	7481.42	0.530749	0.000803401	PREDICTED: prohibitin isoform X1
100195917	XM_014166201.1	XP_014021676.1	NC_027321.1	12085713	12086737	+	482.18	0.656724	0.000803401	PREDICTED: phosphopantothenate--cysteine ligase isoform X2
106602606	XM_014195345.1	XP_014050820.1	NC_027303.1	15380869	15457802	-	290.736	-0.409119	0.000803401	PREDICTED: sal-like protein 4 isoform X2
106572118	XM_014145971.1	XP_014001446.1	NC_027314.1	71365032	71373845	-	2124.61	0.500869	0.000805324	PREDICTED: NSFL1 cofactor p47-like isoform X2
100194782	XM_014188175.1	NP_001133283.1	NC_027302.1	6294272	6302497	-	2487.9	0.798597	0.000807724	ATP-binding cassette sub-family F member 2
106587483	XM_014175906.1	XP_014031381.1	NC_027325.1	25466034	25495754	-	936.39	0.851473	0.00080804	PREDICTED: leucine-rich repeat-containing G-protein coupled receptor 4-like
106609797	XM_014208817.1	XP_014064292.1	NC_027306.1	56363569	56397899	-	27.1509	-1.41379	0.000809408	PREDICTED: voltage-dependent L-type calcium channel subunit alpha-1C-like, partial
100380825	NM_001173947.1	NP_001167418.1	NC_027321.1	17218318	17228566	+	822.787	0.396153	0.000814871	transport protein Sec61 subunit alpha
106596517	XM_014187805.1	XP_014043280.1	NW_012360612.1	3272	6275	-	10436.5	0.65003	0.00081628	PREDICTED: NADH-ubiquinone oxidoreductase 75 kDa subunit, mitochondrial-like
106603814	XM_014197970.1	XP_014053447.1	NC_027303.1	68470115	68548389	-	41.3967	-0.975803	0.000822492	PREDICTED: transcription factor 7-like 2 isoform X3
100196792	XM_014200180.1	NP_001135286.1	NC_027304.1	49756142	49769459	-	1704.23	0.605057	0.000822837	Ubiquitin carboxyl-terminal hydrolase 5
106566298	XM_014134203.1	XP_013989677.1	NC_027312.1	320613	326007	+	49.7895	-1.13179	0.000822837	PREDICTED: E3 ubiquitin-protein ligase UBR4-like isoform X1
106569191	XM_014140293.1	XP_013995768.1	NC_027300.1	142897469	142898063	+	34.7988	-1.12157	0.000822837	PREDICTED: zinc finger BED domain-containing protein 1-like
106581779	XM_014164072.1	XP_014019547.1	NC_027320.1	16133610	16139091	+	605.795	0.702289	0.000822837	PREDICTED: peptidyl-prolyl cis-trans isomerase G
106611971	XM_014212701.1	XP_014068176.1	NC_027308.1	71446778	71447680	-	5160.6	0.690262	0.000823344	PREDICTED: heterogeneous nuclear ribonucleoprotein A0-like
106611679	XM_014212126.1	XP_014067603.1	NC_027308.1	61004811	61049117	+	485.431	-0.617404	0.000825754	PREDICTED: lysine-specific demethylase 2A-like isoform X2
106572960	XM_014147558.1	XP_014003033.1	NC_027314.1	102271672	102298334	+	17.417	-2.35026	0.000828388	PREDICTED: plexin-B1-like, partial
106608687	XM_014206786.1	XP_014062261.1	NC_027306.1	11665932	11704531	-	140.998	-0.931789	0.000828388	PREDICTED: mitogen-activated protein kinase kinase kinase 11-like
106565257	XM_014132162.1	XP_013987637.1	NC_027311.1	39606013	39642088	+	123.766	-0.937316	0.000828688	PREDICTED: plexin-B1-like isoform X1
100196676	XM_014145417.1	XP_014000892.1	NC_027314.1	59785287	59786952	-	4894.15	0.477626	0.000831396	PREDICTED: zinc finger protein 9 isoform X1
106602977	XM_014196065.1	XP_014051540.1	NC_027303.1	33630034	33637516	+	404.188	0.602473	0.000833359	PREDICTED: dipeptidyl peptidase 3-like
106607825	XM_014205217.1	XP_014060692.1	NC_027305.1	59603326	59604563	+	627.039	2.91964	0.000838926	PREDICTED: cyclic AMP-dependent transcription factor ATF-3-like
106581201	XM_014163102.1	XP_014018577.1	NC_027319.1	57875716	57877518	+	823.303	1.68632	0.000839327	PREDICTED: mitochondrial uncoupling protein 2-like
100195572	XM_014156896.1	XP_014012371.1	NC_027318.1	1421351	1426821	+	55.109	1.1729	0.000839854	PREDICTED: LYR motif-containing protein 1 isoform X1
XR_001323041.1	#N/A	#N/A	NA	NA	NA	NA	18.438	-2.26383	0.000851209	NA
106567366	XM_014136527.1	XP_013992002.1	NC_027312.1	44630856	44632079	-	79397.7	0.817513	0.000854632	PREDICTED: ventricular natriuretic peptide-like
XR_001329113.1	#N/A	#N/A	NA	NA	NA	NA	111.752	1.17107	0.000854632	NA
106606510	XM_014202769.1	XP_014058244.1	NC_027305.1	12207473	12211717	+	1073.74	0.876903	0.000858536	PREDICTED: heat shock protein 75 kDa, mitochondrial-like, partial
106585727	XM_014172283.1	XP_014027776.1	NC_027301.1	42619328	42667621	-	286.986	-0.48782	0.000864345	PREDICTED: nucleosome-remodeling factor subunit BPTF-like isoform X3
106564378	XM_014130450.1	XP_013985925.1	NC_027311.1	9748238	9758513	+	31.9651	-1.26522	0.000866005	PREDICTED: complement C1q tumor necrosis factor-related protein 1-like
106590366	XM_014181319.1	XP_014036799.1	NC_027328.1	22623838	22672495	+	934.788	0.824445	0.000869215	PREDICTED: aspartyl/asparaginyl beta-hydroxylase-like isoform X17
106565560	XM_014132821.1	XP_013988296.1	NC_027311.1	57604279	57607483	+	41.4745	1.32711	0.000875365	PREDICTED: mitochondrial intermembrane space import and assembly protein 40-A-like
106594457	XM_014185829.1	XP_014041304.1	NW_012352789.1	73	11395	+	67.3526	-1.28985	0.000884649	PREDICTED: sister chromatid cohesion protein PDS5 homolog A-like, partial
XR_001322197.1	#N/A	#N/A	NA	NA	NA	NA	7532.16	0.887977	0.000892889	NA
106561645	XM_014125798.1	XP_013981273.1	NC_027309.1	107631050	107650744	+	989.084	0.560281	0.000901356	PREDICTED: dynamin-1-like protein isoform X1
106592596	XM_014183937.1	XP_014039412.1	NW_012348502.1	553	7633	-	115.863	-1.1149	0.000905218	PREDICTED: von Willebrand factor-like, partial
106613293	XM_014215381.1	XP_014070856.1	NC_027308.1	135258733	135324268	+	148.68	-0.791653	0.000905218	PREDICTED: rho guanine nucleotide exchange factor 26
100195076	XM_014134614.1	NP_001133577.1	NC_027312.1	11258560	11262759	+	4623.88	0.440938	0.000922103	F-actin-capping protein subunit alpha-1
106589683	XM_014179942.1	XP_014035417.1	NC_027327.1	20225760	20230861	-	4121.51	0.352149	0.000935583	PREDICTED: p53 apoptosis effector related to PMP-22
106611965	XM_014212682.1	XP_014068157.1	NC_027308.1	74712677	74718488	+	1196.88	0.798611	0.000935583	PREDICTED: LOW QUALITY PROTEIN: pentatricopeptide repeat domain-containing protein 3, mitochondrial
106565820	XM_014133383.1	XP_013988858.1	NC_027311.1	68799110	68803103	-	599.924	0.662933	0.000936049	PREDICTED: dolichyl-diphosphooligosaccharide--protein glycosyltransferase subunit 1-like
106565425	XM_014132542.1	XP_013988018.1	NC_027311.1	52815189	52819996	+	752.771	0.445848	0.000940325	PREDICTED: negative elongation factor C/D isoform X2
106598632	XM_014189657.1	XP_014045132.1	NW_012381945.1	334	990	+	5.55588	-4.77661	0.000940629	PREDICTED: E3 ubiquitin/ISG15 ligase TRIM25-like
106579215	XM_014158909.1	XP_014014384.1	NC_027318.1	53407911	53458122	-	477.807	0.699963	0.000942238	PREDICTED: WD repeat-containing protein 90
106590461	XM_014181520.1	XP_014036996.1	NC_027328.1	26302923	26309575	-	401.254	0.771827	0.000945383	PREDICTED: eukaryotic translation initiation factor 1A, X-chromosomal-like isoform X2
106594040	XM_014185411.1	XP_014040886.1	NW_012351637.1	3139	10284	-	13.6712	-1.88377	0.000945383	PREDICTED: bromodomain-containing protein 4-like, partial
106576633	XM_014153877.1	XP_014009352.1	NC_027316.1	56236616	56242740	+	30.0376	-1.33693	0.000945458	PREDICTED: voltage-dependent L-type calcium channel subunit alpha-1S-like, partial
106581049	XM_014162740.1	XP_014018215.1	NC_027319.1	56595319	56654898	+	213.664	-0.56696	0.000945458	PREDICTED: LOW QUALITY PROTEIN: max-binding protein MNT-like
100195995	NM_001141024.1	NP_001134496.1	NC_027305.1	41932251	41932958	+	66.3468	3.45321	0.000949929	Heat shock protein Hsp-16.1/Hsp-16.11
106587240	XM_014175442.1	XP_014030917.1	NC_027325.1	16440620	16463410	+	35.7335	-0.953912	0.000951711	PREDICTED: stereocilin-like
106611365	XM_014211521.1	XP_014066996.1	NC_027308.1	41993437	41999627	-	3748.7	0.682168	0.000951711	PREDICTED: calpain-3-like
106576176	XM_014153148.1	XP_014008623.1	NC_027316.1	41388234	41389175	+	190.485	0.592778	0.000955156	PREDICTED: protein SCO2 homolog, mitochondrial-like
106570416	XM_014142718.1	XP_013998193.1	NC_027313.1	75732580	75739374	-	30.02	0.989137	0.000958445	PREDICTED: WNT1-inducible-signaling pathway protein 1-like
106581860	XM_014164287.1	XP_014019759.1	NC_027320.1	11166609	11211866	-	308.262	0.526908	0.000959205	PREDICTED: double-stranded RNA-specific editase 1-like isoform X1
106568020	XM_014138014.1	XP_013993489.1	NC_027312.1	70359428	70376203	-	47305.8	0.804652	0.000963416	PREDICTED: phosphoglycerate kinase
106585838	XM_014172510.1	XP_014027986.1	NC_027323.1	39257834	39371031	-	20.6168	-1.648	0.000963416	PREDICTED: serine-rich coiled-coil domain-containing protein 1 isoform X2
106576021	XM_014152817.1	XP_014008292.1	NC_027316.1	34631912	34637322	-	47942.5	0.681946	0.000966484	PREDICTED: phosphate carrier protein, mitochondrial-like isoform X1
106566942	XM_014135608.1	XP_013991083.1	NC_027312.1	29213541	29219746	-	45.7003	-1.01573	0.000969272	PREDICTED: serine/threonine-protein kinase 35-like
106613741	XM_014216311.1	XP_014071786.1	NC_027309.1	18786996	18792212	-	17074.3	0.545362	0.000973628	PREDICTED: cold-inducible RNA-binding protein B-like isoform X3
106568353	XM_014138633.1	XP_013994108.1	NC_027312.1	93392846	93438129	+	5.72522	-2.97937	0.000973763	PREDICTED: BCL2/adenovirus E1B 19 kDa protein-interacting protein 3-like isoform X1
106570280	XM_014142429.1	XP_013997904.1	NC_027313.1	68121893	68135885	-	100.072	-0.925488	0.000973763	PREDICTED: metal regulatory transcription factor 1-like isoform X2
106581504	XM_014163635.1	XP_014019110.1	NC_027300.1	21809462	21828117	+	913.195	0.607709	0.000973763	PREDICTED: C-1-tetrahydrofolate synthase, cytoplasmic
XR_001325620.1	#N/A	#N/A	NA	NA	NA	NA	3325.14	-0.908613	0.000979087	NA
106589047	XM_014178715.1	XP_014034191.1	NC_027326.1	36868756	36900479	+	405.946	0.696434	0.000987853	PREDICTED: valine--tRNA ligase, mitochondrial isoform X2
106588424	XM_014177400.1	XP_014032875.1	NC_027326.1	9201975	9224364	+	3413.08	0.69311	0.000993554	PREDICTED: gamma-enolase-like isoform X2
106609045	XM_014207387.1	XP_014062862.1	NC_027306.1	26549428	26562695	+	625.998	0.486607	0.000993554	PREDICTED: protein Shroom2-like isoform X1
106579624	XM_014159720.1	XP_014015197.1	NC_027318.1	74253618	74265963	-	128.869	0.91649	0.00100201	PREDICTED: importin-4-like isoform X3
100195478	NM_001140507.1	NP_001133979.1	NC_027310.1	90159706	90174311	-	9357.01	0.637084	0.001005	T-complex protein 1 subunit theta
106576541	XM_014153760.1	XP_014009235.1	NC_027316.1	52501256	52512536	-	26.4257	-1.48201	0.0010058	PREDICTED: proteoglycan 4-like, partial
106577524	XM_014155622.1	XP_014011097.1	NC_027317.1	46078721	46081899	+	863.518	0.789261	0.00101557	PREDICTED: evolutionarily conserved signaling intermediate in Toll pathway, mitochondrial
106587766	XM_014176407.1	XP_014031882.1	NC_027325.1	36247643	36264893	+	3.82479	-3.20005	0.00101557	PREDICTED: C-myc promoter-binding protein-like, partial
106576873	XM_014154375.1	XP_014009850.1	NC_027317.1	3486712	3513384	-	1239.12	0.554628	0.00101558	PREDICTED: peroxisomal N(1)-acetyl-spermine/spermidine oxidase
106576740	XM_014154109.1	XP_014009584.1	NC_027317.1	11107872	11199532	-	693.98	0.705764	0.00101778	PREDICTED: E3 ubiquitin-protein ligase parkin
106597843	XM_014188971.1	XP_014044446.1	NW_012369426.1	856	1472	-	226.032	2.0274	0.00102103	PREDICTED: RNA polymerase-associated protein LEO1-like, partial
106588705	XM_014177976.1	XP_014033451.1	NC_027326.1	21566616	21568649	+	826.378	0.435497	0.0010244	PREDICTED: uncharacterized protein LOC106588705
106596147	XM_014187466.1	XP_014042941.1	NW_012358582.1	1479	6661	-	3430.25	0.41043	0.0010244	PREDICTED: growth hormone-inducible transmembrane protein-like
106565421	XM_014132537.1	XP_013988012.1	NC_027311.1	52752984	52761012	+	2425.87	0.553279	0.00102593	PREDICTED: NADH-cytochrome b5 reductase 3-like
106567714	XM_014137325.1	XP_013992800.1	NC_027312.1	67816289	67818043	+	23.5254	2.0352	0.00102593	PREDICTED: frizzled-9
106577442	XM_014155414.1	XP_014010889.1	NC_027317.1	39171380	39172411	-	27.3207	-1.28216	0.00102593	PREDICTED: G-protein coupled receptor 4-like
106590981	XM_014182157.1	XP_014037632.1	NW_012343278.1	59349	60747	+	55.0059	-1.85207	0.00102593	PREDICTED: golgin subfamily A member 6-like protein 22
106609766	XM_014208785.1	XP_014064254.1	NC_027300.1	75698725	75700700	+	1142.23	0.627285	0.00102593	PREDICTED: ATP synthase mitochondrial F1 complex assembly factor 2-like isoform X1
106571310	XM_014144231.1	XP_013999708.1	NC_027314.1	30206506	30257697	+	153.826	-0.602064	0.00102773	PREDICTED: cyclin-dependent kinase 19 isoform X2
106611699	XM_014212179.1	XP_014067654.1	NC_027308.1	65608154	65619023	+	1231.8	0.550201	0.00104051	PREDICTED: glyoxylate reductase/hydroxypyruvate reductase-like
106613113	XM_014215045.1	XP_014070520.1	NC_027308.1	122959935	122971435	+	3546	0.507279	0.00104051	PREDICTED: 28S ribosomal protein S22, mitochondrial-like
106568221	XM_014138370.1	XP_013993844.1	NC_027312.1	86548324	86562125	+	311.438	-0.469487	0.00105093	PREDICTED: histone-lysine N-methyltransferase SETD1B-A-like isoform X1
106613588	XM_014216005.1	XP_014071480.1	NC_027309.1	13410602	13411720	-	204.376	0.58312	0.00106173	PREDICTED: sphingosine 1-phosphate receptor 1
106563929	XM_014129875.1	XP_013985350.1	NC_027310.1	91955108	91983276	+	8.08859	-1.96658	0.00106825	PREDICTED: proline and serine-rich protein 1
106570356	XM_014142572.1	XP_013998047.1	NC_027313.1	71744347	71748749	-	229.845	1.0304	0.00108077	PREDICTED: serine/threonine-protein kinase Sgk1-like
106566439	XM_014134477.1	XP_013989952.1	NC_027312.1	7919661	7923114	-	1380.66	0.895375	0.00108196	PREDICTED: NSFL1 cofactor p47-like isoform X2
106583928	XM_014168603.1	XP_014024074.1	NC_027322.1	1310604	1360945	+	425.081	-0.594804	0.00108196	PREDICTED: protein cramped-like isoform X1
100195433	XM_014166834.1	XP_014022309.1	NC_027321.1	27819573	27827579	-	141.768	1.24533	0.00108423	PREDICTED: methylosome protein 50 isoform X1
106604599	XM_014199419.1	XP_014054887.1	NC_027300.1	48847307	48886407	-	596.399	-0.793232	0.00108423	PREDICTED: sorbin and SH3 domain-containing protein 1-like isoform X2
106612657	XM_014214047.1	XP_014069523.1	NC_027308.1	102994020	103022639	+	3599.32	-1.0231	0.00108423	PREDICTED: large neutral amino acids transporter small subunit 4-like isoform X2
106605044	XM_014200284.1	XP_014055760.1	NC_027304.1	47158190	47186604	+	885.001	0.334885	0.00108647	PREDICTED: inhibitor of Bruton tyrosine kinase-like isoform X2
106586493	XM_014173860.1	XP_014029335.1	NC_027324.1	27743359	27759582	+	18357.7	0.675756	0.00108704	PREDICTED: succinyl-CoA ligase
106613388	XM_014215568.1	XP_014071043.1	NC_027308.1	138980298	139000767	-	23.5778	-1.50651	0.00108708	PREDICTED: PR domain zinc finger protein 10
106571672	XM_014145008.1	XP_014000483.1	NC_027314.1	42419022	42426128	-	2228.18	0.63826	0.00109616	PREDICTED: eukaryotic translation initiation factor 2 subunit 1
106579084	XM_014158626.1	XP_014014100.1	NC_027318.1	59901594	59904565	+	1788.01	0.564941	0.00109871	PREDICTED: translational activator of cytochrome c oxidase 1 isoform X1
106606979	XM_014203510.1	XP_014058985.1	NC_027305.1	28003776	28006618	-	935.401	0.718029	0.00110594	PREDICTED: THO complex subunit 4-like
106582823	XM_014166297.1	XP_014021773.1	NC_027321.1	12272648	12281375	-	904.43	0.913908	0.0011091	PREDICTED: tumor necrosis factor receptor superfamily member 1B-like isoform X2
106594676	XM_014186071.1	XP_014041546.1	NW_012353370.1	9831	10777	+	111.442	-1.2114	0.00112714	PREDICTED: pre-mRNA 3\'-end-processing factor FIP1-like
106562741	XM_014127743.1	XP_013983218.1	NC_027310.1	41506386	41552470	-	240.978	-0.893257	0.00113243	PREDICTED: golgin subfamily B member 1-like
106584997	XM_014170716.1	XP_014026189.1	NC_027323.1	15569177	15594932	-	37.8905	-1.27548	0.00113243	PREDICTED: MORC family CW-type zinc finger protein 2A-like
106602582	XM_014195291.1	XP_014050768.1	NC_027303.1	16039644	16054456	-	112.271	-0.825999	0.00113243	PREDICTED: lysine-specific demethylase 2A-like isoform X3
106566890	XM_014135439.1	XP_013990916.1	NC_027312.1	23760169	23984533	+	295.845	0.48715	0.00113467	PREDICTED: plexin-A1-like isoform X2
XR_001320235.1	#N/A	#N/A	NA	NA	NA	NA	323.732	-0.61258	0.00113682	NA
106563460	XM_014129066.1	XP_013984541.1	NC_027310.1	76042074	76044382	-	9.81643	-2.82794	0.00114996	PREDICTED: uncharacterized protein LOC106563460
106588066	XM_014176733.1	XP_014032208.1	NC_027325.1	45838609	45841250	+	1364.38	0.346244	0.0011542	PREDICTED: conserved oligomeric Golgi complex subunit 8-like
106576831	XM_014154279.1	XP_014009752.1	NC_027317.1	5902557	5923953	+	4704.11	0.456072	0.00115646	PREDICTED: probable E3 ubiquitin-protein ligase HERC4 isoform X1
100380276	XM_014174663.1	XP_014030138.1	NC_027324.1	49238735	49241952	-	14566.1	0.697757	0.00116034	PREDICTED: tubulin, alpha 8 like 3-1 isoform X1
106566662	XM_014134900.1	XP_013990376.1	NC_027312.1	16722191	16734937	+	5313.05	0.545058	0.00116055	PREDICTED: sarcolemmal membrane-associated protein-like isoform X2
106601016	XM_014192863.1	XP_014048338.1	NC_027302.1	60009162	60012192	-	2852.99	0.57924	0.00116978	PREDICTED: 2\',3\'-cyclic-nucleotide 3\'-phosphodiesterase-like isoform X1
106583950	XM_014168658.1	XP_014024134.1	NC_027322.1	3136639	3288535	-	79.64	-0.949886	0.00117592	PREDICTED: insulin receptor-like isoform X2
106576110	XM_014152999.1	XP_014008474.1	NC_027316.1	38490240	38517651	+	1043.16	-0.462143	0.00117636	PREDICTED: neural Wiskott-Aldrich syndrome protein-like isoform X1
100195111	XM_014189687.1	NP_001133612.1	NC_027302.1	14447433	14457834	+	2923.68	0.480301	0.00118033	AP-2 complex subunit mu-1
100380547	XM_014165416.1	XP_014020891.1	NC_027320.1	43686494	43691426	+	306.834	0.508325	0.00118033	PREDICTED: lariat debranching enzyme isoform X1
106589321	XM_014179128.1	XP_014034603.1	NC_027327.1	2810399	2811431	-	1979.65	0.423609	0.00118219	PREDICTED: ADP-ribosylation factor 1-like
106597241	XM_014188452.1	XP_014043926.1	NW_012364451.1	78	2418	+	11.047	-4.09282	0.00118219	PREDICTED: microfibril-associated glycoprotein 4-like
100195616	NM_001140645.2	NP_001134117.1	NC_027307.1	1427503	1454009	-	225.96	0.755212	0.00118273	PDZ and LIM domain protein 3
100196527	XM_014216411.1	XP_014071886.1	NC_027309.1	20804055	20829778	+	280.681	1.3985	0.00118901	PREDICTED: SH2 domain-containing adapter protein D
106566325	XM_014134246.1	XP_013989721.1	NC_027300.1	131478863	131508998	+	238.48	-0.563621	0.00119101	PREDICTED: serine/threonine-protein kinase ULK1 isoform X2
106609957	XM_014209026.1	XP_014064501.1	NC_027307.1	3380680	3393270	+	588.459	-0.895177	0.0012049	PREDICTED: uncharacterized protein LOC106609957
100194717	XM_014199826.1	XP_014055303.1	NC_027304.1	35216310	35222310	+	1515.09	0.550433	0.00121337	PREDICTED: eukaryotic peptide chain release factor subunit 1
106580155	XM_014160895.1	XP_014016372.1	NC_027319.1	7702171	7745488	-	213.366	-1.13064	0.00121344	PREDICTED: rho-related BTB domain-containing protein 2-like isoform X2
100196745	XM_014130566.1	XP_013986041.1	NC_027311.1	13025018	13034912	-	414.447	0.63789	0.00121642	PREDICTED: xaa-Pro aminopeptidase 1 isoform X1
106587023	XM_014174859.1	XP_014030332.1	NC_027325.1	1880035	1881460	-	618.099	0.428292	0.00121642	PREDICTED: 8-oxo-dGDP phosphatase NUDT18 isoform X1
100194982	NM_001140011.1	NP_001133483.1	NC_027309.1	112114085	112122608	-	708.283	0.426489	0.00122013	N-acetylgalactosamine kinase
106561367	XM_014125241.1	XP_013980716.1	NC_027309.1	97901120	97905023	-	3372.34	0.742806	0.00122013	PREDICTED: NADH dehydrogenase
100380865	XM_014126659.1	XP_013982134.1	NC_027310.1	18873146	18884000	+	2595.76	0.541479	0.0012207	PREDICTED: lysine--tRNA ligase isoform X2
106565519	XM_014132749.1	XP_013988224.1	NC_027311.1	58811324	58813368	+	808.084	0.884817	0.00122136	PREDICTED: elongation factor Ts, mitochondrial
106560306	XM_014123067.1	XP_013978545.1	NC_027309.1	33337582	33351129	+	429.381	-0.437641	0.00122303	PREDICTED: volume-regulated anion channel subunit LRRC8C-like isoform X2
106560692	XM_014123815.1	XP_013979290.1	NC_027309.1	59625621	59655960	+	11164.3	0.390414	0.00122303	PREDICTED: eukaryotic initiation factor 4A-I-like
106575090	XM_014151271.1	XP_014006748.1	NC_027316.1	4500276	4512988	+	17.0078	-1.96964	0.00122303	PREDICTED: carboxypeptidase O isoform X2
106585155	XM_014171053.1	XP_014026523.1	NC_027323.1	7812667	7910243	+	727.658	0.85485	0.00122577	PREDICTED: aminopeptidase O isoform X1
106566585	XM_014134726.1	XP_013990201.1	NC_027312.1	15670021	15733044	-	27.6982	-0.915152	0.00122874	PREDICTED: zinc finger and BTB domain-containing protein 46 isoform X2
106574702	XM_014150714.1	XP_014006189.1	NC_027315.1	75957610	75978491	+	27.3236	-0.944565	0.00122874	PREDICTED: striated muscle preferentially expressed protein kinase-like isoform X1
106580432	XM_014161490.1	XP_014016963.1	NC_027319.1	30109383	30111870	+	2264.59	0.506698	0.00123455	PREDICTED: 39S ribosomal protein L40, mitochondrial isoform X1
106579710	XM_014159859.1	XP_014015334.1	NC_027318.1	77792672	77799049	-	1241.61	0.691768	0.0012358	PREDICTED: decaprenyl-diphosphate synthase subunit 1-like
106608922	XM_014207140.1	XP_014062615.1	NC_027306.1	22108938	22192801	-	148.796	-0.991093	0.00124873	PREDICTED: collagen alpha-5(IV) chain-like isoform X1
106574806	XM_014150893.1	XP_014006364.1	NC_027315.1	78631141	78634450	-	159.885	0.867619	0.0012517	PREDICTED: protein boule-like isoform X2
106577794	XM_014156137.1	XP_014011611.1	NC_027317.1	57069640	57095246	-	1118.5	-0.778607	0.00126025	PREDICTED: apoptotic chromatin condensation inducer in the nucleus-like isoform X1
106586238	XM_014173298.1	XP_014028773.1	NC_027324.1	14700547	14741691	-	230.16	0.956797	0.00126025	PREDICTED: obg-like ATPase 1 isoform X1
106579682	XM_014159816.1	XP_014015291.1	NC_027318.1	75409536	75491403	+	6502.86	0.606693	0.00126701	PREDICTED: solute carrier family 12 member 7-like
106584904	XM_014170568.1	XP_014026043.1	NC_027323.1	1802118	1804747	+	1214.19	0.586058	0.00126701	PREDICTED: 2-methoxy-6-polyprenyl-1,4-benzoquinol methylase, mitochondrial isoform X2
106595223	XM_014186600.1	XP_014042075.1	NW_012354959.1	5153	6022	-	73.0395	0.976114	0.00126701	PREDICTED: ribonuclease P protein subunit p38-like
106604385	XM_014198957.1	XP_014054432.1	NC_027304.1	15722757	15723658	+	219.589	-1.58464	0.00126819	PREDICTED: microtubule-associated proteins 1A/1B light chain 3C-like
106604531	XM_014199227.1	XP_014054702.1	NC_027304.1	24966990	24971818	+	876.034	0.525381	0.00126895	PREDICTED: peptidyl-prolyl cis-trans isomerase D-like
106560721	XM_014123895.1	XP_013979373.1	NC_027309.1	53675433	53841134	-	108.656	-0.801245	0.00128143	PREDICTED: golgin subfamily B member 1-like isoform X11
106564548	XM_014130681.1	XP_013986156.1	NC_027311.1	15119618	15123569	+	985.962	0.409677	0.00128932	PREDICTED: serine hydrolase-like protein
106595781	XM_014187136.1	XP_014042611.1	NW_012357036.1	3029	7268	-	38.7216	-2.07478	0.00128974	PREDICTED: mRNA-decapping enzyme 1B-like
106569754	XM_014141342.1	XP_013996817.1	NC_027313.1	46663914	46671327	+	2605.79	1.03496	0.00130536	PREDICTED: dnaJ homolog subfamily B member 4-like
106581548	XM_014163665.1	XP_014019141.1	NC_027319.1	82077029	82079738	-	324.156	-0.526402	0.00130536	PREDICTED: uncharacterized protein LOC106581548 isoform X3
106613673	XM_014216179.1	XP_014071654.1	NC_027309.1	16432689	16433686	+	126.676	0.740075	0.00130536	PREDICTED: tumor necrosis factor alpha-induced protein 8-like protein 1
100380759	XM_014151202.1	XP_014006685.1	NC_027301.1	6908201	6933465	+	1392.23	0.577917	0.00130951	PREDICTED: threonine--tRNA ligase, cytoplasmic isoform X2
106596619	XM_014187895.1	XP_014043370.1	NC_027302.1	2486390	2493522	+	35.9141	-1.25654	0.00130951	PREDICTED: gamma-soluble NSF attachment protein-like
106576393	XM_014153535.1	XP_014009010.1	NC_027301.1	9745155	9765530	-	88.5321	-1.14403	0.00131029	PREDICTED: ETS domain-containing transcription factor ERF-like
106612483	XM_014213661.1	XP_014069135.1	NC_027308.1	99203340	99216321	+	348.745	0.795153	0.00131783	PREDICTED: inositol-trisphosphate 3-kinase C isoform X1
106578250	XM_014156903.1	XP_014012377.1	NC_027318.1	231198	255896	-	216.497	0.57885	0.00131876	PREDICTED: telomere length regulation protein TEL2 homolog isoform X1
106604067	XM_014198425.1	XP_014053900.1	NC_027303.1	82302123	82320259	+	3376.59	0.717536	0.00131876	PREDICTED: dihydrolipoyllysine-residue acetyltransferase component of pyruvate dehydrogenase complex, mitochondrial
106561055	XM_014124642.1	XP_013980115.1	NC_027309.1	67362787	67365140	+	716.386	-0.515471	0.00132165	PREDICTED: coiled-coil domain-containing protein 34 isoform X1
106604210	XM_014198658.1	XP_014054133.1	NC_027300.1	45857643	45860078	+	79.2472	-0.807979	0.00132216	PREDICTED: inactive tyrosine-protein kinase 7-like
100380853	XM_014210076.1	XP_014065551.1	NC_027308.1	6664312	6666018	+	726.033	-0.680269	0.00133586	PREDICTED: transposon Tf2-1 polyprotein
106569244	XM_014140425.1	XP_013995900.1	NC_027313.1	24080089	24098676	-	2779.83	-0.593217	0.00133622	PREDICTED: cadherin-6-like
106565592	XM_014132886.1	XP_013988361.1	NC_027311.1	55745191	55819522	-	21.2287	-1.42786	0.00133805	PREDICTED: disco-interacting protein 2 homolog B-A-like isoform X5
106570147	XM_014142179.1	XP_013997654.1	NC_027313.1	54691521	54731557	-	610.965	-1.17783	0.00134133	PREDICTED: protein PRRC2A-like
106598491	XM_014189538.1	XP_014045013.1	NW_012379382.1	2980	3522	+	23.193	-3.14406	0.00134138	PREDICTED: mucin-2-like, partial
106571313	XM_014144237.1	XP_013999712.1	NC_027314.1	30172172	30183871	-	649.58	0.764047	0.00134207	PREDICTED: ribosome production factor 2 homolog isoform X1
106595925	XM_014187268.1	XP_014042743.1	NW_012357638.1	47	7158	+	4.94249	-3.06136	0.00134207	PREDICTED: trinucleotide repeat-containing gene 6C protein-like, partial
106600693	XM_014192245.1	XP_014047720.1	NC_027302.1	50290835	50343353	+	1420.78	0.439766	0.00134207	PREDICTED: AP-2 complex subunit alpha-2-like isoform X1
106560988	XM_014124499.1	XP_013979974.1	NC_027309.1	72920852	72938106	+	1411.89	0.689512	0.00134469	PREDICTED: 28S ribosomal protein S35, mitochondrial-like
106612293	XM_014213338.1	XP_014068803.1	NC_027300.1	94747948	94749297	-	1111.28	0.383697	0.00134923	PREDICTED: serine/arginine-rich splicing factor 2-like
106592352	XM_014183687.1	XP_014039162.1	NW_012348053.1	8551	18538	+	64.1626	-0.730939	0.00135068	PREDICTED: dedicator of cytokinesis protein 1-like
106562751	XM_014127753.1	XP_013983228.1	NC_027310.1	41633039	41660453	-	32.6424	-1.58757	0.00136766	PREDICTED: golgin subfamily B member 1-like, partial
106565538	XM_014132784.1	XP_013988259.1	NC_027311.1	58233541	58248420	-	1737.57	0.405854	0.00136766	PREDICTED: proliferation-associated protein 2G4-like
106572129	XM_014145990.1	XP_014001466.1	NC_027314.1	70621591	70622348	+	8936.87	2.12258	0.00136766	PREDICTED: brain natriuretic peptide-like isoform X2
106572143	XM_014146030.1	XP_014001505.1	NC_027314.1	69781556	69792200	-	49.8846	-0.749499	0.00136766	PREDICTED: PR domain zinc finger protein 2-like
106587250	XM_014175482.1	XP_014030957.1	NC_027325.1	15921378	15929178	-	728.314	0.627827	0.00136766	PREDICTED: dihydroorotate dehydrogenase (quinone), mitochondrial
106593800	XM_014185189.1	XP_014040664.1	NW_012351003.1	9706	10926	-	10204	0.334143	0.00136766	PREDICTED: serum deprivation-response protein-like
106570254	XM_014142365.1	XP_013997840.1	NC_027313.1	66778468	66780904	-	160.621	1.8541	0.00137155	PREDICTED: endothelin-2-like
106612971	XM_014214730.1	XP_014070205.1	NC_027300.1	91056958	91057446	-	316.754	0.990489	0.00138617	PREDICTED: MARVEL domain-containing protein 1
106566299	XM_014134204.1	XP_013989679.1	NC_027312.1	294158	315134	+	1058.67	0.775028	0.00139178	PREDICTED: ER membrane protein complex subunit 1-like
100195210	XM_014210580.1	NP_001133711.1	NC_027308.1	26677058	26698166	+	1709.96	0.546849	0.00139437	Methionine aminopeptidase 1
106594088	XM_014185459.1	XP_014040934.1	NW_012351819.1	1878	9792	-	91.3228	-1.424	0.00139764	PREDICTED: protein CLEC16A-like
106588708	XM_014177985.1	XP_014033460.1	NC_027326.1	21529655	21531617	+	1474.16	0.954516	0.00140351	PREDICTED: 28S ribosomal protein S18b, mitochondrial
106589581	XM_014179725.1	XP_014035201.1	NC_027327.1	15555562	15557779	-	85.3047	-1.78182	0.00140351	PREDICTED: serine/threonine-protein kinase LMTK2-like
106609638	XM_014208601.1	XP_014064074.1	NC_027306.1	50293690	50298749	-	406583	0.517567	0.0014074	PREDICTED: troponin I, slow skeletal muscle-like isoform X1
106574184	XM_014149854.1	XP_014005328.1	NC_027315.1	55222996	55317045	-	299.065	-0.653372	0.00141025	PREDICTED: lisH domain-containing protein ARMC9 isoform X1
106608462	XM_014206395.1	XP_014061870.1	NC_027300.1	70921982	70926772	-	2897.52	-0.359409	0.00143254	PREDICTED: eukaryotic translation initiation factor 4E-binding protein 2-like
106592191	XM_014183508.1	XP_014038983.1	NW_012347796.1	13272	15464	-	451.281	-1.94448	0.00143273	PREDICTED: vegetative cell wall protein gp1-like
106590002	XM_014180482.1	XP_014035957.1	NC_027327.1	38895327	38897782	+	5.47781	-2.33468	0.00143423	PREDICTED: uncharacterized protein LOC106590002
106606024	XM_014202088.1	XP_014057563.1	NC_027304.1	74996361	74997497	+	61.4633	-0.774884	0.00144278	PREDICTED: serine/threonine-protein phosphatase 6 regulatory ankyrin repeat subunit B-like
106575127	XM_014151345.1	XP_014006820.1	NC_027316.1	1561940	1574528	+	471.861	-1.2855	0.00144513	PREDICTED: insulin receptor substrate 2
106602211	XM_014194717.1	XP_014050192.1	NC_027303.1	3341715	3346864	+	393.848	0.734139	0.00144513	PREDICTED: docking protein 1-like
106590289	XM_014181137.1	XP_014036612.1	NC_027301.1	56714223	56720634	+	14.7842	-1.74241	0.00144594	PREDICTED: adenylate cyclase type 9-like, partial
106573117	XM_014147825.1	XP_014003300.1	NC_027315.1	8343163	8390870	+	21.6309	1.69292	0.00145087	PREDICTED: testin-like
106569316	XM_014140543.1	XP_013996019.1	NC_027313.1	32402957	32407535	+	6711.02	-0.358053	0.00145807	PREDICTED: GATA-binding factor 6-B-like
106613806	XM_014216432.1	XP_014071907.1	NC_027309.1	21424530	21454035	-	1789.71	0.348914	0.00145807	PREDICTED: AP-3 complex subunit delta-1-like isoform X2
106571767	XM_014145214.1	XP_014000689.1	NC_027314.1	49794060	49833581	+	3751.82	0.328466	0.0014592	PREDICTED: methylmalonyl-CoA mutase, mitochondrial isoform X1
106580430	XM_014161485.1	XP_014016960.1	NC_027319.1	30104575	30108177	-	11721	0.419724	0.0014592	PREDICTED: 3-ketoacyl-CoA thiolase, mitochondrial-like
106604228	XM_014198688.1	XP_014054162.1	NC_027304.1	8346643	8359052	+	587.569	1.38848	0.0014592	PREDICTED: heat shock 70 kDa protein 4-like isoform X2
106613635	XM_014216093.1	XP_014071568.1	NC_027309.1	15118194	15126542	-	1429.7	-1.01994	0.0014592	PREDICTED: phosphatidylinositol 3-kinase regulatory subunit gamma-like
106611790	XM_014212376.1	XP_014067851.1	NC_027308.1	61153391	61170535	+	317.782	-0.74624	0.00146094	PREDICTED: E3 ubiquitin-protein ligase RNF38-like
106600629	XM_014192130.1	XP_014047603.1	NC_027302.1	47140492	47160893	-	259.084	-0.568118	0.00146211	PREDICTED: nuclear receptor coactivator 6-like isoform X1
100196530	NM_001141559.1	NP_001135031.1	NC_027319.1	29203201	29206096	+	153.729	0.707768	0.00148327	probable dimethyladenosine transferase
106583798	XM_014168374.1	XP_014023850.1	NC_027321.1	59937812	59949470	-	9597.58	1.0058	0.00148572	PREDICTED: 5-aminolevulinate synthase, nonspecific, mitochondrial-like isoform X2
106564260	XM_014130304.1	XP_013985779.1	NC_027311.1	7456024	7475761	-	317.912	0.802633	0.00148925	PREDICTED: cAMP-dependent protein kinase catalytic subunit alpha-like
106582764	XM_014166168.1	XP_014021642.1	NC_027321.1	11047669	11061200	-	284.717	1.00653	0.00148925	PREDICTED: ephrin type-A receptor 2 isoform X1
106578973	XM_014158322.1	XP_014013799.1	NC_027318.1	46390275	46467423	+	11.1751	-1.62495	0.00149481	PREDICTED: serine-rich coiled-coil domain-containing protein 2-like isoform X3
106604938	XM_014200087.1	XP_014055562.1	NC_027304.1	40706543	40707442	-	673.231	0.542245	0.00149481	PREDICTED: heterogeneous nuclear ribonucleoprotein A0-like
106608197	XM_014205995.1	XP_014061470.1	NC_027305.1	76839795	76846820	+	678.291	0.517322	0.00149481	PREDICTED: bifunctional lysine-specific demethylase and histidyl-hydroxylase NO66-like
106567613	XM_014137120.1	XP_013992595.1	NC_027312.1	57919762	57920217	+	8.52687	-1.53277	0.00149718	PREDICTED: RNA-directed DNA polymerase homolog, partial
106572594	XM_014146916.1	XP_014002391.1	NC_027314.1	87992852	88009270	-	1314.29	-0.458662	0.00150235	PREDICTED: carboxy-terminal domain RNA polymerase II polypeptide A small phosphatase 2-like
106580667	XM_014161967.1	XP_014017442.1	NC_027319.1	42870004	42900379	+	823.613	0.586663	0.00150235	PREDICTED: sodium/potassium-transporting ATPase subunit beta-3-like
106569631	XM_014141186.1	XP_013996661.1	NC_027313.1	42056033	42097361	-	3103.95	0.486524	0.00150263	PREDICTED: kinesin-1 heavy chain-like isoform X2
106577062	XM_014154774.1	XP_014010249.1	NC_027317.1	21562827	21638820	+	2344.04	-0.844826	0.00150263	PREDICTED: ryanodine receptor 2-like
106589313	XM_014179110.1	XP_014034585.1	NC_027327.1	2638995	2640687	+	388.665	0.738959	0.00150263	PREDICTED: putative protein PTGES3L
106605394	XM_014200977.1	XP_014056452.1	NC_027304.1	61005984	61012412	-	506.413	0.475345	0.00150263	PREDICTED: guanine nucleotide-binding protein-like 1
106571041	XM_014143684.1	XP_013999159.1	NC_027314.1	15378253	15391665	+	1841.25	0.430437	0.00150302	PREDICTED: dihydrolipoyllysine-residue succinyltransferase component of 2-oxoglutarate dehydrogenase complex, mitochondrial-like isoform X1
106573359	XM_014148342.1	XP_014003817.1	NC_027315.1	21230599	21238213	-	24.7387	-1.09932	0.00150302	PREDICTED: ras association domain-containing protein 8-like
106573440	XM_014148490.1	XP_014003965.1	NC_027315.1	23971511	23972856	-	724.717	0.567285	0.00150302	PREDICTED: glycine cleavage system H protein, mitochondrial-like
106580453	XM_014161538.1	XP_014017011.1	NC_027319.1	30971995	30995882	-	917.127	-0.416765	0.00150302	PREDICTED: tankyrase-1-like isoform X2
XR_001320214.1	#N/A	#N/A	NA	NA	NA	NA	31.3956	1.00329	0.00150302	NA
106610816	XM_014210424.1	XP_014065899.1	NC_027308.1	17152867	17182046	+	13975.7	0.510007	0.00150359	PREDICTED: chloride intracellular channel protein 4
106592263	XM_014183584.1	XP_014039059.1	NW_012347917.1	5464	19964	-	5.71771	-2.31351	0.00150376	PREDICTED: chromodomain-helicase-DNA-binding protein 9-like, partial
106610331	XM_014209625.1	XP_014065101.1	NC_027307.1	18620581	18623945	+	295.024	0.696909	0.00150672	PREDICTED: integrator complex subunit 12-like isoform X2
106599730	XM_014191033.1	XP_014046508.1	NW_012442869.1	928	1173	+	59.4995	-1.48175	0.00150706	PREDICTED: sister chromatid cohesion protein PDS5 homolog A-like
106584592	XM_014170054.1	XP_014025531.1	NC_027322.1	39416640	39510939	+	393.563	1.35712	0.00150749	PREDICTED: dual specificity protein phosphatase 8-like isoform X1
100136548	XM_014136758.1	XP_013992233.1	NC_027312.1	54674744	54677141	-	1275.8	-0.770594	0.00150967	PREDICTED: interferon regulatory factor 1 isoform X1
100194574	XM_014170582.1	XP_014026057.1	NC_027323.1	6986968	6997532	+	130295	0.598052	0.00150967	PREDICTED: ATP synthase subunit alpha, mitochondrial isoform X1
106568014	XM_014137998.1	XP_013993474.1	NC_027312.1	70607523	70610074	-	615.413	0.787379	0.00150967	PREDICTED: zinc finger protein 346-like isoform X3
106583096	XM_014166911.1	XP_014022387.1	NC_027321.1	27179192	27207482	+	7619.35	0.343228	0.00151471	PREDICTED: F-actin-capping protein subunit beta isoform X2
106588321	XM_014177181.1	XP_014032656.1	NC_027326.1	12287544	12293754	-	951.593	0.786491	0.00152745	PREDICTED: interleukin enhancer-binding factor 2 homolog
XR_001320285.1	#N/A	#N/A	NA	NA	NA	NA	123.836	1.19437	0.00152999	NA
106573951	XM_014149431.1	XP_014004906.1	NC_027315.1	45104113	45114474	-	7.27348	-1.87033	0.00153897	PREDICTED: roquin-1-like isoform X2
106607243	XM_014204013.1	XP_014059488.1	NC_027305.1	39257588	39273311	+	1240.17	0.537868	0.00154009	PREDICTED: glycylpeptide N-tetradecanoyltransferase 1-like isoform X2
106604905	XM_014200032.1	XP_014055507.1	NC_027300.1	50333345	50336847	+	132.848	-0.654159	0.00154128	PREDICTED: zinc finger protein 518A-like
106587986	XM_014176647.1	XP_014032123.1	NC_027325.1	42493122	42494094	+	114.885	0.881766	0.00154469	PREDICTED: isocitrate dehydrogenase
106576601	XM_014153846.1	XP_014009321.1	NC_027316.1	54577086	54589354	-	7.85109	-2.28151	0.00155738	PREDICTED: prestalk protein-like
XR_001319638.1	#N/A	#N/A	NA	NA	NA	NA	23.9687	-0.947646	0.00156639	NA
106609574	XM_014208522.1	XP_014063997.1	NC_027306.1	47317195	47319212	+	40.3577	1.46026	0.0015771	PREDICTED: pollen-specific leucine-rich repeat extensin-like protein 3
106579123	XM_014158694.1	XP_014014171.1	NC_027318.1	57773884	57820523	-	372.071	-0.43114	0.00157795	PREDICTED: KAT8 regulatory NSL complex subunit 1-like isoform X2
106583176	XM_014167067.1	XP_014022542.1	NC_027321.1	31017080	31054561	+	1084.69	0.657347	0.00157855	PREDICTED: la-related protein 4-like isoform X1
106566751	XM_014135109.1	XP_013990584.1	NC_027312.1	19272689	19278183	+	141025	0.69901	0.0015817	PREDICTED: troponin C, slow skeletal and cardiac muscles-like
100306817	NM_001165356.1	NP_001158828.1	NC_027316.1	14187256	14195678	-	2467.06	0.589438	0.00158179	obg-like ATPase 1
106570305	XM_014142498.1	XP_013997981.1	NC_027300.1	146367628	146368773	-	852.218	0.604506	0.00158179	PREDICTED: N-terminal Xaa-Pro-Lys N-methyltransferase 1 isoform X3
106573577	XM_014148733.1	XP_014004208.1	NC_027301.1	2452813	2470138	-	43.101	-1.65079	0.00158179	PREDICTED: protein Jumonji-like
106592132	XM_014183443.1	XP_014038918.1	NW_012347709.1	9251	24183	+	48.8078	-1.7629	0.00158179	PREDICTED: trinucleotide repeat-containing gene 6A protein-like
106584661	XM_014170160.1	XP_014025635.1	NC_027322.1	41412962	41429780	+	2253.8	0.611364	0.00158901	PREDICTED: sorting and assembly machinery component 50 homolog A isoform X1
100195770	NM_001140799.1	NP_001134271.1	NC_027317.1	14952211	14955803	+	916.593	0.693512	0.0015935	Coiled-coil-helix-coiled-coil-helix domain-containing protein 1
106608086	XM_014205788.1	XP_014061263.1	NC_027305.1	70952166	70954871	-	558.108	0.376016	0.00160426	PREDICTED: N-alpha-acetyltransferase 30-like
100196290	NM_001141319.1	NP_001134791.1	NC_027321.1	17569213	17570234	-	4177.17	1.10657	0.00160964	Musculoskeletal embryonic nuclear protein 1
106589833	XM_014180219.1	XP_014035694.1	NC_027327.1	28544735	28545658	-	833.23	-1.11257	0.0016147	PREDICTED: suppressor of cytokine signaling 3-like
106609027	XM_014207379.1	XP_014062840.1	NC_027300.1	73796095	73804073	+	21.1946	-1.06651	0.00162143	PREDICTED: cerebellar degeneration-related protein 2-like isoform X1
106587683	XM_014176274.1	XP_014031749.1	NC_027301.1	46637896	46643630	+	2389.28	0.631327	0.00162218	PREDICTED: 39S ribosomal protein L45, mitochondrial-like
106562299	XM_014127083.1	XP_013982558.1	NC_027310.1	22998821	23143427	-	46.0578	-1.09162	0.00163193	PREDICTED: transcription factor Maf-like
106589913	XM_014180361.1	XP_014035836.1	NC_027327.1	33097577	33101915	+	219.338	0.513483	0.00163193	PREDICTED: mitochondrial genome maintenance exonuclease 1
106573756	XM_014149093.1	XP_014004568.1	NC_027315.1	29871606	29879545	-	5461.84	0.691764	0.00163341	PREDICTED: aspartate aminotransferase, mitochondrial-like
106579302	XM_014159103.1	XP_014014580.1	NC_027318.1	50998557	51011370	+	465.183	-1.06615	0.00163341	PREDICTED: autism susceptibility gene 2 protein-like isoform X2
106590008	XM_014180491.1	XP_014035966.1	NC_027327.1	39437639	39441035	+	1974.09	0.698414	0.00163605	PREDICTED: 39S ribosomal protein L2, mitochondrial-like
100380326	XM_014177932.1	XP_014033407.1	NC_027326.1	21532587	21563192	-	2025.87	0.684762	0.0016401	PREDICTED: ATP-binding cassette sub-family F member 1 isoform X1
106573762	XM_014149105.1	XP_014004580.1	NC_027315.1	29580039	29739493	-	34.4712	-1.16657	0.0016401	PREDICTED: insulin-like growth factor 1 receptor
106572906	XM_014147491.1	XP_014002966.1	NC_027314.1	99035891	99108408	-	14.692	-1.95163	0.00164631	PREDICTED: arginine-glutamic acid dipeptide repeats protein-like, partial
106611238	XM_014211233.1	XP_014066709.1	NC_027308.1	34665582	34726824	+	378.469	-0.478903	0.00164631	PREDICTED: AT-rich interactive domain-containing protein 4A-like isoform X2
100195978	NM_001141007.1	NP_001134479.1	NC_027316.1	7631885	7646953	+	399.49	1.12066	0.00164828	Haloacid dehalogenase-like hydrolase domain-containing protein 1A
106592918	XM_014184264.1	XP_014039739.1	NW_012349080.1	6815	14813	+	132.972	-0.636693	0.0016551	PREDICTED: zinc finger protein with KRAB and SCAN domains 4-like
100217349	NM_001142716.1	NP_001136188.1	NC_027305.1	70832342	70850967	+	8249.57	0.423511	0.00166731	Methylmalonate-semialdehyde dehydrogenase
106562326	XM_014127130.1	XP_013982605.1	NC_027310.1	24664063	24711286	-	19.0742	1.17392	0.00167601	PREDICTED: synaptotagmin-7-like
106565972	XM_014133692.1	XP_013989169.1	NC_027311.1	75620910	75624323	-	372.248	-0.520258	0.00167834	PREDICTED: vacuolar fusion protein MON1 homolog B-like isoform X2
106587049	XM_014174926.1	XP_014030402.1	NC_027325.1	3708059	3886386	+	40.8208	-0.962674	0.00167834	PREDICTED: homer protein homolog 1 isoform X3
106585440	XM_014171636.1	XP_014027111.1	NC_027323.1	25820222	25843799	-	53.493	0.730827	0.00167856	PREDICTED: protein crumbs homolog 2-like
106567401	XM_014136592.1	XP_013992063.1	NC_027312.1	47683028	47878086	-	38.4632	-1.24586	0.00168167	PREDICTED: peripheral-type benzodiazepine receptor-associated protein 1-like isoform X2
106578087	XM_014156677.1	XP_014012152.1	NC_027317.1	66364787	66366275	-	320.302	-0.448357	0.00168167	PREDICTED: bcl2-associated agonist of cell death-like
106584367	XM_014169595.1	XP_014025070.1	NC_027322.1	29296387	29298663	+	214.21	0.798649	0.00168167	PREDICTED: uncharacterized protein LOC106584367
106590187	XM_014180917.1	XP_014036395.1	NC_027328.1	14021540	14023015	-	613.368	-1.1237	0.00168167	PREDICTED: cytochrome P450 2F3-like
106598888	XM_014189911.1	XP_014045386.1	NW_012388356.1	934	2591	-	12.28	-6.56461	0.00168167	PREDICTED: collagen alpha-3(VI) chain-like
106604750	XM_014199732.1	XP_014055211.1	NC_027304.1	33937637	33970124	+	888.561	0.343921	0.00168167	PREDICTED: ensconsin-like isoform X5
106583781	XM_014168352.1	XP_014023827.1	NC_027321.1	58620084	58674256	+	35.6221	-1.13588	0.00168592	PREDICTED: transcription cofactor vestigial-like protein 4
106590570	XM_014181694.1	XP_014037171.1	NC_027301.1	57691309	57697577	-	1469.08	0.69652	0.00168592	PREDICTED: dnaJ homolog subfamily A member 3, mitochondrial-like isoform X3
106604205	XM_014198643.1	XP_014054119.1	NC_027304.1	7414096	7441046	+	128.711	-0.615835	0.00168853	PREDICTED: coiled-coil domain-containing protein 69-like isoform X2
106580295	XM_014161150.1	XP_014016626.1	NC_027319.1	28190665	28208950	-	137.338	-0.966273	0.00168877	PREDICTED: T-box transcription factor TBX5 isoform X2
106587531	XM_014175997.1	XP_014031472.1	NC_027325.1	27425862	27438409	+	41.354	-1.67937	0.0016981	PREDICTED: vitamin D 25-hydroxylase-like
XR_001328851.1	#N/A	#N/A	NA	NA	NA	NA	8.01695	-6.32849	0.0017057	NA
106569739	XM_014141319.1	XP_013996794.1	NC_027313.1	45890670	45909623	-	404.015	-0.551287	0.00170679	PREDICTED: ralA-binding protein 1
106588806	XM_014178248.1	XP_014033723.1	NC_027326.1	24430746	24436865	-	1983.35	0.690141	0.00170725	PREDICTED: 39S ribosomal protein L3, mitochondrial
100194712	XM_014168458.1	XP_014023933.1	NC_027301.1	33389641	33480773	+	2873.19	0.400477	0.00170761	PREDICTED: 2-oxoisovalerate dehydrogenase subunit beta, mitochondrial
106560633	XM_014123694.1	XP_013979169.1	NC_027309.1	50854191	50916009	+	82.0308	-2.18456	0.00170791	PREDICTED: tyrosine-protein kinase RYK-like isoform X3
106565058	XM_014131679.1	XP_013987154.1	NC_027311.1	34790148	34794488	-	4713.02	0.805082	0.00170791	PREDICTED: eukaryotic translation initiation factor 2 subunit 2-like
106582772	XM_014166189.1	XP_014021664.1	NC_027321.1	11180814	11203257	-	11.3097	-3.5636	0.00170791	PREDICTED: hepatocyte growth factor-like protein
100194948	NM_001139977.1	NP_001133449.1	NC_027322.1	10655094	10657130	-	711.55	1.7818	0.00170921	CEF-10 precursor
106576111	XM_014153002.1	XP_014008477.1	NC_027316.1	38521659	38525201	-	3680.06	0.739883	0.00170921	PREDICTED: leiomodin-2-like
106563989	XM_014129945.1	XP_013985420.1	NC_027311.1	429113	436274	-	27.6147	-1.23373	0.00172394	PREDICTED: forkhead box protein K1-like, partial
106575599	XM_014152201.1	XP_014007676.1	NC_027316.1	19500667	19549607	-	60.7101	-1.16639	0.00172605	PREDICTED: tensin-like
100195176	NM_001140205.1	NP_001133677.1	NC_027321.1	33980116	33991887	+	1863.69	0.342891	0.00172701	probable aminopeptidase NPEPL1
106583479	XM_014167709.1	XP_014023184.1	NC_027321.1	41103029	41149818	-	150.845	1.73428	0.00173411	PREDICTED: dihydropyridine-sensitive L-type skeletal muscle calcium channel subunit alpha-1-like
106566728	XM_014135048.1	XP_013990523.1	NC_027312.1	20891149	20911261	+	51.1219	-1.15481	0.00174806	PREDICTED: nuclear receptor coactivator 3-like
106610988	XM_014210762.1	XP_014066237.1	NC_027308.1	24469701	24528466	+	97.2719	-0.850704	0.00175616	PREDICTED: lateral signaling target protein 2 homolog isoform X3
106576396	XM_014153538.1	XP_014009013.1	NC_027316.1	48307693	48309905	-	1683.64	0.383308	0.00175768	PREDICTED: ubiquitin-conjugating enzyme E2 N-like
106565197	XM_014132056.1	XP_013987530.1	NC_027311.1	43512213	43523687	+	7481.7	0.517282	0.00176872	PREDICTED: isocitrate dehydrogenase
100286572	NM_001146511.1	NP_001139983.1	NC_027300.1	41284151	41285473	-	777.176	0.641602	0.00177189	myc target protein 1 homolog
106567260	XM_014136350.1	XP_013991825.1	NC_027312.1	42226179	42234885	+	980.829	0.558441	0.00177189	PREDICTED: dnaJ homolog subfamily C member 11-like isoform X1
106565947	XM_014133638.1	XP_013989113.1	NC_027311.1	69354536	69356278	-	27.8337	2.43592	0.00178432	PREDICTED: uncharacterized protein LOC106565947
XR_001323577.1	#N/A	#N/A	NA	NA	NA	NA	4.90145	14.9939	0.00178432	NA
100196399	XM_014211473.1	XP_014066948.1	NC_027308.1	41417275	41417925	-	192.924	0.898103	0.00178737	PREDICTED: dual specificity protein phosphatase 23 isoform X1
106590658	XM_014181803.1	XP_014037278.1	NC_027328.1	36910999	36928055	-	57.1869	-1.20027	0.00178737	PREDICTED: nuclear receptor coactivator 2-like
106601889	XM_014194319.1	XP_014049794.1	NC_027302.1	85021290	85063608	-	17.2255	-2.35762	0.00178857	PREDICTED: CREB-binding protein-like, partial
106586703	XM_014174251.1	XP_014029726.1	NC_027324.1	36953111	37033871	-	905.206	0.701089	0.0017959	PREDICTED: protein CMSS1 isoform X2
106587324	XM_014175608.1	XP_014031081.1	NC_027325.1	19877701	19968195	-	10.2645	-1.71168	0.0017959	PREDICTED: zinc finger homeobox protein 3-like isoform X1
106581945	XM_014164494.1	XP_014019970.1	NC_027320.1	22613417	22614689	-	94.4146	-0.59691	0.00179632	PREDICTED: probable G-protein coupled receptor 34
106587719	XM_014176321.1	XP_014031795.1	NC_027325.1	34514320	34528946	-	1639.38	0.814421	0.00180191	PREDICTED: alpha-protein kinase 3-like isoform X2
106587073	XM_014174995.1	XP_014030470.1	NC_027325.1	7724962	7726398	-	87.7315	0.842577	0.00180209	PREDICTED: transmembrane protein 208-like
106574803	XM_014150884.1	XP_014006359.1	NC_027315.1	78573151	78584263	+	45.0431	-1.41213	0.00180753	PREDICTED: trafficking kinesin-binding protein 2-like, partial
106588609	XM_014177765.1	XP_014033240.1	NC_027326.1	17867069	17867914	+	8.71444	-1.84476	0.00181828	PREDICTED: pollen-specific leucine-rich repeat extensin-like protein 4
106598125	XM_014189195.1	XP_014044670.1	NW_012372953.1	528	4018	+	784.375	0.804228	0.00181828	PREDICTED: tubulin alpha chain-like
106599054	XM_014190110.1	XP_014045585.1	NC_027302.1	14354716	14372614	+	1269.26	0.404749	0.00181828	PREDICTED: coatomer subunit beta\'-like
106612543	XM_014213776.1	XP_014069251.1	NC_027308.1	107961316	107977933	+	238.229	-0.615562	0.00181828	PREDICTED: zinc finger and BTB domain-containing protein 44-like isoform X1
106612565	XM_014213834.1	XP_014069309.1	NC_027308.1	106960210	106962627	-	1181.41	0.685674	0.00182425	PREDICTED: 39S ribosomal protein L44, mitochondrial-like
106598937	XM_014189966.1	XP_014045442.1	NC_027302.1	12656772	12658312	+	455.635	1.14082	0.0018251	PREDICTED: cytochrome b-c1 complex subunit 6, mitochondrial-like isoform X2
106562669	XM_014127640.1	XP_013983115.1	NC_027310.1	38734269	38736596	+	634.219	0.349183	0.00183002	PREDICTED: E3 ubiquitin-protein ligase arih1l-like
106578856	XM_014158083.1	XP_014013557.1	NC_027318.1	39327858	39370718	-	16.4276	-1.40845	0.00183911	PREDICTED: germ cell-specific gene 1-like protein isoform X1
106561385	XM_014125280.1	XP_013980756.1	NC_027309.1	96550201	96687281	-	563.352	0.505367	0.00184838	PREDICTED: tetraspanin-9-like isoform X2
106601163	XM_014193125.1	XP_014048600.1	NC_027302.1	64010182	64015711	+	41.9813	-1.596	0.00185639	PREDICTED: protein CYR61-like
100196113	NM_001141142.2	NP_001134614.1	NC_027311.1	23368191	23383085	-	1380.46	0.975847	0.00186197	disulfide-isomerase precursor
100195154	NM_001140183.1	NP_001133655.1	NC_027308.1	37859433	37861871	-	179.971	0.999236	0.00188608	Eukaryotic translation initiation factor 2 subunit 1
106602904	XM_014195892.1	XP_014051367.1	NC_027303.1	31170549	31182406	+	883.966	0.76648	0.00189696	PREDICTED: solute carrier family 25 member 35
106591915	XM_014183184.1	XP_014038659.1	NW_012347394.1	5199	13446	+	70.5035	-0.688448	0.00190378	PREDICTED: F-box/WD repeat-containing protein 7-like
100380816	NM_001173938.1	NP_001167409.1	NC_027301.1	3938027	3943279	-	19132.4	0.291103	0.0019049	catenin beta-1
106599140	XM_014190236.1	XP_014045712.1	NC_027302.1	15867721	15871418	-	2598.77	0.410979	0.0019049	PREDICTED: cytochrome c-type heme lyase-like isoform X3
XR_001325726.1	#N/A	#N/A	NA	NA	NA	NA	11.0944	-2.68641	0.00191827	NA
106613213	XM_014215250.1	XP_014070725.1	NC_027308.1	130029679	130059513	-	20.3858	1.54634	0.0019235	PREDICTED: cholinesterase-like isoform X1
106578330	XM_014157027.1	XP_014012502.1	NC_027318.1	4903109	4963394	-	604.896	-0.57184	0.00192384	PREDICTED: hornerin-like
106610396	XM_014209779.1	XP_014065254.1	NC_027300.1	8103621	8107487	+	797.363	-0.336312	0.00194201	PREDICTED: transcriptional repressor protein YY1-like
106588172	XM_014176894.1	XP_014032369.1	NC_027326.1	986125	997651	+	328.333	-0.869089	0.00194252	PREDICTED: ephrin-A1-like
100194800	NM_001139829.1	NP_001133301.1	NC_027314.1	25918658	25922586	+	1902.88	-0.914669	0.00195509	Transforming growth factor-beta-inducible early growth response protein 3
106578738	XM_014157867.1	XP_014013344.1	NC_027318.1	32886921	32890691	+	99.1513	-0.932072	0.00195509	PREDICTED: kelch domain-containing protein 3-like isoform X1
106597157	XM_014188382.1	XP_014043857.1	NW_012363882.1	2826	4718	+	11.4117	-1.61122	0.00195509	PREDICTED: low-density lipoprotein receptor-related protein 6-like, partial
106610602	XM_014210005.1	XP_014065480.1	NC_027308.1	3480526	3494726	+	585.191	0.314595	0.00195509	PREDICTED: kanadaptin
106568413	XM_014138733.1	XP_013994209.1	NC_027312.1	94774002	94777432	-	224.673	2.45954	0.00195544	PREDICTED: uncharacterized protein LOC106568413
106604578	XM_014199365.1	XP_014054840.1	NC_027300.1	48748036	48766639	-	45.2996	0.755545	0.00195876	PREDICTED: sphingosine-1-phosphate lyase 1-like isoform X2
106583771	XM_014168339.1	XP_014023814.1	NC_027321.1	57804012	57814515	+	424.805	0.820158	0.00196477	PREDICTED: mannose-1-phosphate guanyltransferase beta
106586370	XM_014173569.1	XP_014029044.1	NC_027324.1	20974620	20987480	-	2279.34	0.824097	0.00197616	PREDICTED: MOB-like protein phocein isoform X3
100195307	NM_001140336.1	NP_001133808.1	NC_027325.1	6028335	6125106	-	211.124	1.02571	0.00198798	arginine N-methyltransferase 3
106590901	XM_014182078.1	XP_014037553.1	NW_012342735.1	3610	6735	+	105.418	-1.61748	0.00198798	PREDICTED: protein phosphatase 1F-like, partial
106613715	XM_014216251.1	XP_014071726.1	NC_027309.1	17592431	17600080	-	738.31	0.863293	0.0019887	PREDICTED: mitochondrial import inner membrane translocase subunit TIM44-like
106572839	XM_014147367.1	XP_014002843.1	NC_027314.1	96358240	96379246	-	3044.37	0.552713	0.00199651	PREDICTED: proline synthase co-transcribed bacterial homolog protein-like isoform X2
106591566	XM_014182782.1	XP_014038257.1	NC_027301.1	61391033	61392642	+	73.4628	2.04533	0.00199651	PREDICTED: thymidine kinase, cytosolic-like
106603763	XM_014197817.1	XP_014053291.1	NC_027303.1	66932763	67082627	+	98.6574	1.0701	0.002023	PREDICTED: CXADR-like membrane protein isoform X1
100380554	NM_001173839.1	NP_001167310.1	NC_027318.1	11124371	11129050	-	8319.63	0.536424	0.00204369	T-complex protein 1 subunit epsilon
106574628	XM_014150622.1	XP_014006097.1	NC_027315.1	74166868	74190032	-	775.64	0.618898	0.00205416	PREDICTED: eukaryotic translation initiation factor 5B
106583718	XM_014168245.1	XP_014023721.1	NC_027321.1	54511802	54513666	-	530.985	0.645856	0.00205416	PREDICTED: coiled-coil domain-containing protein 51-like
106612102	XM_014212956.1	XP_014068435.1	NC_027308.1	77629352	77639130	+	3433.33	-0.356894	0.00205822	PREDICTED: cathepsin F-like isoform X4
106586159	XM_014173071.1	XP_014028546.1	NC_027301.1	41409224	41413182	+	3287.58	0.650043	0.0020619	PREDICTED: mitochondrial import receptor subunit TOM20 homolog
106566836	XM_014135293.1	XP_013990768.1	NC_027312.1	26334711	26337633	+	25.5693	2.31899	0.00206673	PREDICTED: troponin C, slow skeletal and cardiac muscles-like
XR_001322861.1	#N/A	#N/A	NA	NA	NA	NA	125.848	-0.77626	0.00207614	NA
XR_001324724.1	#N/A	#N/A	NA	NA	NA	NA	6685.08	0.478341	0.00208977	NA
100306841	NM_001165380.1	NP_001158852.1	NC_027325.1	8491338	8518569	-	1693.49	0.32801	0.00209941	DNA damage-binding protein 1
106563325	XM_014128837.1	XP_013984311.1	NC_027310.1	64089284	64096756	-	3499.27	0.679649	0.00209941	PREDICTED: intracellular hyaluronan-binding protein 4-like isoform X1
106581395	XM_014163434.1	XP_014018911.1	NC_027319.1	73032158	73036060	-	228.102	-0.389128	0.00209941	PREDICTED: myb/SANT-like DNA-binding domain-containing protein 4 isoform X2
106582464	XM_014165610.1	XP_014021086.1	NC_027320.1	50638677	50687957	-	51.7808	-1.51273	0.00209941	PREDICTED: oxysterol-binding protein-related protein 6-like isoform X4
106563914	XM_014129861.1	XP_013985336.1	NC_027310.1	91296463	91330629	+	25.6697	-2.16748	0.00210477	PREDICTED: transmembrane protein 135
106608287	XM_014206150.1	XP_014061625.1	NC_027305.1	82381177	82383605	+	39.3913	-1.57675	0.00210974	PREDICTED: extensin-like
106562006	XM_014126521.1	XP_013981996.1	NC_027310.1	12486347	12492169	-	1609.95	0.43523	0.00211028	PREDICTED: cytochrome b-c1 complex subunit Rieske, mitochondrial-like
106572709	XM_014147129.1	XP_014002604.1	NC_027300.1	157846979	157923859	+	126.364	-0.617679	0.00211637	PREDICTED: FSD1-like protein isoform X2
106573669	XM_014148933.1	XP_014004408.1	NC_027315.1	34225344	34233849	-	925.568	0.626814	0.00212421	PREDICTED: beta-2-syntrophin-like
106591786	XM_014183001.1	XP_014038476.1	NW_012347231.1	564	6063	+	16.8306	-1.97668	0.00212421	PREDICTED: speckle-type POZ protein-like A
XR_001325636.1	#N/A	#N/A	NA	NA	NA	NA	6.44783	-1.93984	0.0021283	NA
100194970	NM_001139999.1	NP_001133471.1	NC_027305.1	55346982	55348637	-	498.825	1.15601	0.00212843	Connective tissue growth factor precursor
106563209	XM_014128598.1	XP_013984073.1	NC_027300.1	11336338	11348690	-	300.636	-0.419307	0.00212893	PREDICTED: zinc finger protein Rlf-like
106603730	XM_014197773.1	XP_014053248.1	NC_027303.1	63215306	63227985	-	1112.23	0.619256	0.00213961	PREDICTED: bifunctional lysine-specific demethylase and histidyl-hydroxylase MINA
XR_001323649.1	#N/A	#N/A	NA	NA	NA	NA	114.569	-0.642776	0.00215397	NA
106594274	XM_014185644.1	XP_014041119.1	NW_012352317.1	1935	11662	+	61.5655	-1.98098	0.00215445	PREDICTED: polypyrimidine tract-binding protein 3-like
106607688	XM_014204900.1	XP_014060375.1	NC_027305.1	52113834	52115326	-	996.171	0.596447	0.00215445	PREDICTED: cytochrome c oxidase subunit 7A2, mitochondrial
106600994	XM_014192826.1	XP_014048301.1	NC_027302.1	59412780	59444024	+	1941.95	0.723972	0.00216962	PREDICTED: rho-related GTP-binding protein RhoN-like
100195373	XM_014141506.1	XP_013996981.1	NC_027313.1	60883920	60901094	+	1203.95	0.458247	0.00217032	PREDICTED: vacuolar protein sorting-associated protein 45 isoform X1
106579843	XM_014160124.1	XP_014015599.1	NC_027319.1	23940380	23947629	-	2888.42	0.488264	0.00217032	PREDICTED: NFU1 iron-sulfur cluster scaffold homolog, mitochondrial-like
106603211	XM_014196564.1	XP_014052039.1	NC_027303.1	39068275	39071910	-	7524.12	0.742635	0.00217586	PREDICTED: nucleophosmin-like
106565459	XM_014132664.1	XP_013988139.1	NC_027311.1	54005794	54013296	-	2109.54	0.39889	0.00218118	PREDICTED: heterogeneous nuclear ribonucleoprotein A1-like isoform X2
106584036	XM_014168840.1	XP_014024315.1	NC_027322.1	9525035	9570187	+	161.106	1.26059	0.00219992	PREDICTED: leptin receptor-like isoform X1
106611761	XM_014212307.1	XP_014067782.1	NC_027308.1	63201748	63207030	-	2605.98	0.727048	0.00220286	PREDICTED: cofilin-2-like
100195122	NM_001140151.1	NP_001133623.1	NC_027302.1	82793437	82793572	-	2736.37	0.292614	0.00220643	brain protein I3
106562832	XM_014127867.1	XP_013983337.1	NC_027310.1	45083478	45141854	-	12054.2	0.461473	0.00220643	PREDICTED: spectrin alpha chain, non-erythrocytic 1-like isoform X1
106566858	XM_014135355.1	XP_013990830.1	NC_027312.1	25767378	25769475	-	144.72	0.368978	0.00220643	PREDICTED: transmembrane protein 82-like
106585807	XM_014172448.1	XP_014027929.1	NC_027323.1	37053435	37166026	+	122.207	0.608255	0.00220643	PREDICTED: rhotekin isoform X7
106609517	XM_014208428.1	XP_014063903.1	NC_027306.1	45710449	45718492	-	870.114	0.749362	0.00220918	PREDICTED: sodium-coupled neutral amino acid transporter 2-like isoform X2
106613038	XM_014214917.1	XP_014070392.1	NC_027308.1	115012640	115033115	-	1530.86	0.67935	0.00220918	PREDICTED: pre-rRNA-processing protein TSR1 homolog
106567826	XM_014137592.1	XP_013993067.1	NC_027312.1	79717363	79719206	+	70.8778	-0.60418	0.00220957	PREDICTED: zinc finger and SCAN domain-containing protein 21-like
106612387	XM_014213474.1	XP_014068949.1	NC_027308.1	94267570	94268961	+	1995.66	0.430427	0.00221057	PREDICTED: LOW QUALITY PROTEIN: 39S ribosomal protein L28, mitochondrial
100194557	NM_001139643.1	NP_001133115.1	NC_027300.1	22900015	22902323	+	34949.8	0.856534	0.00221172	fast myotomal muscle actin 2
100195193	XM_014153927.1	XP_014009402.1	NC_027317.1	6290355	6304276	-	2403.72	0.782096	0.00221172	PREDICTED: PDZ and LIM domain protein 1 isoform X1
106612802	XM_014214318.1	XP_014069793.1	NC_027308.1	113574382	113580739	-	317.742	1.0762	0.00221245	PREDICTED: 14-3-3 protein gamma-2-like
106587662	XM_014176253.1	XP_014031728.1	NC_027301.1	46645253	46660560	-	37.0292	1.15091	0.00221467	PREDICTED: probable G-protein coupled receptor 158 isoform X1
106585046	XM_014170797.1	XP_014026272.1	NC_027323.1	14134750	14162733	-	51.4646	-0.750577	0.00221491	PREDICTED: histone-lysine N-methyltransferase NSD3-like isoform X2
100196100	XM_014131589.1	NP_001134601.1	NC_027311.1	31913550	31918989	+	3247.95	0.544744	0.00221699	Eukaryotic translation initiation factor 6
100286688	NM_001146629.1	NP_001140101.1	NC_027318.1	53231752	53247280	-	736.803	0.610284	0.00221699	CG050 protein
106604721	XM_014199665.1	XP_014055140.1	NC_027304.1	32561034	32563112	-	75686.4	0.693748	0.00222746	PREDICTED: ADP/ATP translocase 2-like
106584046	XM_014168856.1	XP_014024331.1	NC_027322.1	10658680	10771891	+	1229.74	0.436832	0.0022389	PREDICTED: N(G),N(G)-dimethylarginine dimethylaminohydrolase 1-like isoform X2
100380866	XM_014192144.1	XP_014047619.1	NC_027302.1	47878911	47889801	+	899.715	0.320609	0.00223912	PREDICTED: SET and MYND domain-containing protein 5
106604970	XM_014200172.1	XP_014055647.1	NC_027300.1	5196123	5212144	+	353.294	-1.84455	0.00223912	PREDICTED: protein-tyrosine kinase 2-beta-like
106604981	XM_014200151.1	XP_014055626.1	NC_027304.1	44404502	44409845	+	43.129	-0.821202	0.00223912	PREDICTED: uncharacterized protein LOC106604981 isoform X1
106579951	XM_014160396.1	XP_014015871.1	NC_027301.1	20371993	20393589	+	815.687	0.616852	0.00224415	PREDICTED: protein TBRG4-like
106586603	XM_014174061.1	XP_014029536.1	NC_027324.1	31286281	31303248	+	172.444	0.722025	0.00224422	PREDICTED: tryptophan--tRNA ligase, mitochondrial isoform X2
106606539	XM_014202809.1	XP_014058285.1	NC_027305.1	13079424	13095960	+	244.778	0.644186	0.00224766	PREDICTED: somatostatin receptor type 5-like isoform X2
106570595	XM_014143052.1	XP_013998527.1	NC_027300.1	145430995	145433746	+	3890.06	0.420989	0.00225923	PREDICTED: protein SET-like
106589803	XM_014180152.1	XP_014035627.1	NC_027327.1	26906277	26946138	+	28.7437	-0.97033	0.00225923	PREDICTED: bone morphogenetic protein 5-like
106608532	XM_014206489.1	XP_014061964.1	NC_027306.1	5325776	5328465	-	52.168	-0.698069	0.00226649	PREDICTED: transforming protein p54/c-ets-1-like
100136539	NM_001123639.1	NP_001117111.1	NC_027311.1	85331224	85336433	-	1389.74	0.724389	0.00227845	glycerol-3-phosphate dehydrogenase
100195946	XM_014134950.1	NP_001134447.1	NC_027312.1	21948514	21952660	+	471.451	0.576903	0.00228415	mRNA export factor
106562494	XM_014127403.1	XP_013982879.1	NC_027310.1	32675014	32680300	-	4150.32	0.712985	0.00228415	PREDICTED: guanine nucleotide-binding protein subunit beta-5-like isoform X2
106583067	XM_014166849.1	XP_014022324.1	NC_027321.1	27861632	27876026	-	26.7309	1.62805	0.00228415	PREDICTED: ATP-dependent 6-phosphofructokinase, muscle type-like
106584539	XM_014169950.1	XP_014025425.1	NC_027322.1	35894437	35905934	+	313.856	-0.45515	0.00228561	PREDICTED: uncharacterized protein LOC106584539 isoform X1
106589040	XM_014178701.1	XP_014034176.1	NC_027301.1	53028884	53042395	-	32.0238	-1.18774	0.00228561	PREDICTED: meiosis arrest female protein 1 homolog
106570245	XM_014142352.1	XP_013997827.1	NC_027313.1	66213015	66262919	+	403.61	-0.606795	0.00229489	PREDICTED: AT-rich interactive domain-containing protein 1A-like isoform X1
106582221	XM_014165079.1	XP_014020554.1	NC_027320.1	34090188	34106595	-	99.9246	-1.35759	0.00229489	PREDICTED: A-kinase anchor protein 11-like isoform X2
106576205	XM_014153197.1	XP_014008672.1	NC_027316.1	41254725	41324834	-	2668.74	0.466211	0.00229932	PREDICTED: filamin-C-like
106587393	XM_014175747.1	XP_014031220.1	NC_027325.1	22548748	22588207	+	146.853	0.446266	0.00229932	PREDICTED: tyrosine-protein kinase Fes/Fps-like isoform X1
106575420	XM_014151923.1	XP_014007398.1	NC_027301.1	8158657	8188830	-	180.168	0.975346	0.00230817	PREDICTED: tuftelin-like isoform X1
106584075	XM_014168916.1	XP_014024391.1	NC_027322.1	12499297	12508204	+	3618.24	0.670254	0.00230817	PREDICTED: dual specificity protein phosphatase 22-B-like
106571345	XM_014144290.1	XP_013999765.1	NC_027314.1	28318824	28362214	-	12.0832	-1.82499	0.00231132	PREDICTED: midasin-like, partial
106560373	XM_014123234.1	XP_013978710.1	NC_027309.1	38079804	38087714	+	289.434	0.756037	0.00233486	PREDICTED: valacyclovir hydrolase isoform X2
106603306	XM_014196820.1	XP_014052295.1	NC_027303.1	43130793	43206165	+	15.8644	-1.84618	0.00234065	PREDICTED: ephrin-B1-like
106610762	XM_014210303.1	XP_014065778.1	NC_027308.1	14057061	14060596	-	487.845	0.5203	0.00234097	PREDICTED: glutamyl-tRNA(Gln) amidotransferase subunit A, mitochondrial
106604773	XM_014199795.1	XP_014055270.1	NC_027304.1	34673126	34676216	+	2437.23	0.83283	0.00234898	PREDICTED: 39S ribosomal protein L18, mitochondrial-like isoform X2
106579444	XM_014159351.1	XP_014014826.1	NC_027318.1	67335647	67343739	+	272.512	-0.800128	0.00235403	PREDICTED: basic helix-loop-helix domain-containing protein KIAA2018-like
100380570	XM_014138539.1	NP_001167326.1	NC_027312.1	92146658	92152704	+	1791.38	0.252688	0.00235914	COP9 signalosome complex subunit 4
106564683	XM_014130924.1	XP_013986399.1	NC_027311.1	19811035	19817786	+	101.315	-0.871596	0.00235914	PREDICTED: intraflagellar transport protein 56
106574911	XM_014151046.1	XP_014006521.1	NC_027301.1	6613278	6644623	-	140.209	-0.866504	0.00235914	PREDICTED: multiple epidermal growth factor-like domains protein 8, partial
106565754	XM_014133237.1	XP_013988708.1	NC_027311.1	71421335	71504144	-	1572.86	-0.631151	0.00236096	PREDICTED: semaphorin-3F-like isoform X1
106562932	XM_014128049.1	XP_013983524.1	NC_027310.1	50379207	50382528	-	28.774	2.33839	0.00236346	PREDICTED: dnaJ homolog subfamily B member 5-like
100195016	XM_014139491.1	XP_013994965.1	NC_027313.1	11758653	11760051	+	371.641	0.658528	0.00237106	PREDICTED: guanine nucleotide-binding protein GI/GS/GO subunit gamma-12 isoform X1
106565244	XM_014132138.1	XP_013987613.1	NC_027311.1	40179675	40188837	+	131.897	-1.50024	0.00237106	PREDICTED: Krueppel-like factor 15
106578814	XM_014157989.1	XP_014013464.1	NC_027318.1	37196018	37196380	+	2368.03	0.971062	0.00237106	PREDICTED: 28S ribosomal protein S6, mitochondrial
106602346	XM_014194923.1	XP_014050398.1	NC_027303.1	8428876	8435685	-	451.11	0.886788	0.00237106	PREDICTED: SWI/SNF-related matrix-associated actin-dependent regulator of chromatin subfamily A member 5
106577960	XM_014156450.1	XP_014011925.1	NC_027317.1	62727517	62735184	-	33.7191	-0.879814	0.0023726	PREDICTED: butyrophilin subfamily 2 member A1-like isoform X3
106578054	XM_014156620.1	XP_014012095.1	NC_027317.1	65446597	65453765	+	25.6329	-1.06128	0.00237536	PREDICTED: NHS-like protein 2
106564394	XM_014130472.1	XP_013985947.1	NC_027311.1	10078660	10080650	+	18288.5	0.406426	0.00237537	PREDICTED: cyclic AMP-dependent transcription factor ATF-4-like
106594134	XM_014185498.1	XP_014040973.1	NW_012351935.1	4209	4730	+	13.0396	-1.93422	0.00237814	PREDICTED: cyclin-D-binding Myb-like transcription factor 1
106607137	XM_014203761.1	XP_014059236.1	NC_027305.1	34029017	34030432	-	206.376	1.25602	0.00238143	PREDICTED: GTPase IMAP family member 7-like
XR_001325784.1	#N/A	#N/A	NA	NA	NA	NA	30.4454	-0.991792	0.00238279	NA
106579720	XM_014159873.1	XP_014015348.1	NC_027318.1	78714297	78827507	+	27.8077	-1.57033	0.00238875	PREDICTED: nuclear receptor coactivator 2-like
106571483	XM_014144646.1	XP_014000121.1	NC_027314.1	37885389	37887699	+	747.172	0.794853	0.00239019	PREDICTED: 28S ribosomal protein S18a, mitochondrial-like
100195319	XM_014124080.1	XP_013979554.1	NC_027309.1	79348989	79380795	-	548.846	0.756742	0.00240255	PREDICTED: nuclear pore complex protein Nup93 isoform X3
106604716	XM_014199656.1	XP_014055131.1	NC_027304.1	32459509	32463692	+	89.3049	0.980079	0.00240589	PREDICTED: EGF-containing fibulin-like extracellular matrix protein 2 isoform X1
100195991	NM_001141020.1	NP_001134492.1	NC_027308.1	124457335	124464042	-	932.881	0.57813	0.002416	2-acylglycerol O-acyltransferase 1
106566777	XM_014135164.1	XP_013990639.1	NC_027312.1	28511290	28529202	+	6552.22	0.406524	0.00242239	PREDICTED: cAMP-dependent protein kinase type II-alpha regulatory subunit-like isoform X1
106568653	XM_014139149.1	XP_013994627.1	NC_027313.1	4409975	4446982	+	752.653	-0.718314	0.00242239	PREDICTED: pre-mRNA 3\' end processing protein WDR33 isoform X2
106579893	XM_014160249.1	XP_014015724.1	NC_027301.1	20021017	20026670	-	17.6581	-1.06693	0.00242239	PREDICTED: C-C chemokine receptor type 5-like isoform X2
106580001	XM_014160532.1	XP_014016007.1	NC_027319.1	17730982	17733518	-	4313.74	1.16454	0.00242239	PREDICTED: tubulin beta-1 chain
106604847	XM_014199923.1	XP_014055398.1	NC_027300.1	50060838	50109278	+	2594.27	0.380358	0.00243704	PREDICTED: insulin-degrading enzyme-like isoform X3
XR_001323293.1	#N/A	#N/A	NA	NA	NA	NA	26.524	7.42309	0.0024435	NA
100195366	NM_001140395.1	NP_001133867.1	NC_027309.1	48817889	48822030	-	518.805	0.391238	0.00244517	COMM domain-containing protein 2
106581856	XM_014164276.1	XP_014019751.1	NC_027320.1	11717515	11723337	-	643.471	0.631188	0.00244517	PREDICTED: mitochondrial chaperone BCS1
106567093	XM_014135979.1	XP_013991454.1	NC_027312.1	36315181	36317933	-	3897.59	0.525809	0.00247312	PREDICTED: junctophilin-2-like isoform X2
100195402	NM_001140431.1	NP_001133903.1	NC_027326.1	14714585	14717297	+	3648.55	-0.750854	0.00247567	thioredoxin interacting protein
106602166	XM_014194638.1	XP_014050113.1	NC_027303.1	3468837	3483986	+	537.929	-0.404494	0.0024808	PREDICTED: CD209 antigen-like
106567497	XM_014136794.1	XP_013992269.1	NC_027312.1	52678496	52695605	-	1391.39	0.77017	0.00248132	PREDICTED: heat shock 70 kDa protein 4-like
106561364	XM_014125247.1	XP_013980722.1	NC_027300.1	109174648	109179955	-	234.697	1.48343	0.00249056	PREDICTED: Krueppel-like factor 4 isoform X2
106574962	XM_014151097.1	XP_014006572.1	NC_027315.1	82990677	82992479	-	45.3521	-1.76979	0.00249056	PREDICTED: transmembrane and coiled-coil domain-containing protein 3-like
106564461	XM_014130568.1	XP_013986043.1	NC_027311.1	12652814	12661492	-	17.3571	-1.34674	0.00249176	PREDICTED: adenylate cyclase type 9-like
106561926	XM_014126329.1	XP_013981804.1	NC_027310.1	8365322	8396816	-	1616.18	0.442013	0.00249566	PREDICTED: DNA damage-binding protein 1-like isoform X1
100306799	NM_001165338.1	NP_001158810.1	NC_027312.1	10637515	10645010	-	1478.53	-0.821148	0.00249969	Serine/threonine-protein kinase SRPK3
106613370	XM_014215529.1	XP_014071004.1	NC_027308.1	138417469	138436019	+	3.98477	-3.00134	0.00251108	PREDICTED: glioma tumor suppressor candidate region gene 1 protein-like, partial
106582336	XM_014165321.1	XP_014020796.1	NC_027320.1	42824893	42835294	-	334.044	0.788711	0.00251656	PREDICTED: ETS translocation variant 5-like isoform X1
106583109	XM_014166936.1	XP_014022411.1	NC_027321.1	26418227	26421840	-	24.4698	-1.58766	0.00251656	PREDICTED: Krueppel-like factor 15
106584114	XM_014168980.1	XP_014024455.1	NC_027322.1	20748861	20750432	-	2550.21	1.1776	0.00251656	PREDICTED: ras-like protein family member 11B
106608593	XM_014206624.1	XP_014062099.1	NC_027306.1	10081739	10083680	+	582.531	0.74479	0.00251656	PREDICTED: RNA-binding protein 4.1-like isoform X2
XR_001325073.1	#N/A	#N/A	NA	NA	NA	NA	369.695	0.757851	0.00251656	NA
106567676	XM_014137239.1	XP_013992714.1	NC_027312.1	69073254	69097512	+	782.939	0.660462	0.00253318	PREDICTED: nuclear pore complex protein Nup88-like
106579562	XM_014159592.1	XP_014015067.1	NC_027318.1	69499452	69504645	-	640.88	0.470816	0.00253318	PREDICTED: mitochondrial calcium uniporter regulator 1 isoform X2
106606781	XM_014203140.1	XP_014058615.1	NC_027305.1	21188157	21192605	+	782.387	0.503818	0.00253318	PREDICTED: ATP-dependent Clp protease proteolytic subunit, mitochondrial-like
106575942	XM_014152708.1	XP_014008183.1	NC_027301.1	8976355	8980440	+	8170.21	2.30376	0.0025334	PREDICTED: glyceraldehyde-3-phosphate dehydrogenase isoform X2
106593680	XM_014185052.1	XP_014040527.1	NW_012350691.1	10089	11321	+	34.3034	0.818904	0.0025369	PREDICTED: LOW QUALITY PROTEIN: zinc finger protein 583-like
106583686	XM_014168179.1	XP_014023656.1	NC_027321.1	51782265	51801471	+	194.866	0.658796	0.0025617	PREDICTED: proto-oncogene tyrosine-protein kinase Src-like isoform X3
106569552	XM_014141014.1	XP_013996489.1	NC_027313.1	39205606	39207062	+	8040.76	0.567531	0.00256609	PREDICTED: cold-inducible RNA-binding protein B-like isoform X1
106571252	XM_014144067.1	XP_013999543.1	NC_027314.1	25792909	25811216	-	2827.02	0.434477	0.00256609	PREDICTED: 14-3-3 protein zeta
106592856	XM_014184204.1	XP_014039679.1	NW_012348954.1	14245	16815	-	9.51503	-1.97873	0.00257329	PREDICTED: TBC1 domain family member 30-like
XR_001328283.1	#N/A	#N/A	NA	NA	NA	NA	70.6235	-0.682103	0.00258904	NA
100194788	NM_001139817.1	NP_001133289.1	NC_027308.1	124474138	124486423	+	1955.91	0.406872	0.00259151	Phenylalanyl-tRNA synthetase beta chain
106607208	XM_014203929.1	XP_014059404.1	NC_027305.1	32139899	32144108	-	2201.87	0.863769	0.00259966	PREDICTED: suppressor of SWI4 1 homolog
106582518	XM_014165693.1	XP_014021168.1	NC_027320.1	53794764	53857987	-	129.103	-1.38762	0.00260158	PREDICTED: integrin alpha-V
106611291	XM_014211337.1	XP_014066812.1	NC_027308.1	39106916	39159796	+	40.5279	-1.26467	0.002602	PREDICTED: pleckstrin homology domain-containing family H member 1-like
106577445	XM_014155425.1	XP_014010902.1	NC_027317.1	39528110	39531060	+	35.7468	-1.28466	0.0026048	PREDICTED: leucine-rich repeat and calponin homology domain-containing protein 1-like
106579625	XM_014159724.1	XP_014015199.1	NC_027301.1	19583598	19594144	+	595.748	0.694401	0.0026048	PREDICTED: mediator of DNA damage checkpoint protein 1-like
106588827	XM_014178287.1	XP_014033762.1	NC_027326.1	25549600	25550542	-	16.8467	-1.10323	0.00261181	PREDICTED: myb/SANT-like DNA-binding domain-containing protein 4
106579773	XM_014159941.1	XP_014015416.1	NC_027318.1	82831139	82855874	-	1908.85	0.614838	0.00261224	PREDICTED: glycine--tRNA ligase
100306871	NM_001165410.1	NP_001158882.1	NC_027305.1	38122302	38125399	+	2469.41	0.440369	0.00262036	2,3-cyclic-nucleotide 3-phosphodiesterase
106565802	XM_014133351.1	XP_013988826.1	NC_027311.1	69361022	69382895	+	85.0609	0.925668	0.002625	PREDICTED: dysbindin-like isoform X2
106587944	XM_014176604.1	XP_014032079.1	NC_027325.1	41536148	41537243	-	536.344	0.663723	0.00262564	PREDICTED: very-long-chain (3R)-3-hydroxyacyl-CoA dehydratase-like
106612830	XM_014214357.1	XP_014069832.1	NC_027308.1	112724881	112728299	-	17603.7	0.409204	0.00262648	PREDICTED: coiled-coil-helix-coiled-coil-helix domain-containing protein 2
106577905	XM_014156345.1	XP_014011820.1	NC_027317.1	61006623	61015324	-	3585.72	0.51952	0.00264195	PREDICTED: eukaryotic initiation factor 4A-I
100286426	NM_001146365.1	NP_001139837.1	NC_027309.1	28042131	28043283	+	1091.34	0.592264	0.00264875	Hcp beta-lactamase-like protein C1orf163 homolog
106567280	XM_014136399.1	XP_013991875.1	NC_027312.1	42653739	42659821	-	279.934	-0.570181	0.00264875	PREDICTED: forkhead box protein P1 isoform X3
106567356	XM_014136502.1	XP_013991977.1	NC_027312.1	43598589	43732798	+	69.3234	-0.712279	0.00264875	PREDICTED: protein kinase C zeta type isoform X1
106585123	XM_014170978.1	XP_014026453.1	NC_027323.1	9918639	9928533	-	148.939	0.952089	0.00264875	PREDICTED: ATP-binding cassette sub-family B member 9-like isoform X3
106592481	XM_014183835.1	XP_014039310.1	NW_012348275.1	1260	10484	+	596.49	-0.772338	0.00265163	PREDICTED: sister chromatid cohesion protein PDS5 homolog A-like, partial
106607863	XM_014205309.1	XP_014060784.1	NC_027305.1	60891987	61071721	+	466.177	1.21308	0.00265163	PREDICTED: protein enabled homolog isoform X3
106590003	XM_014180483.1	XP_014035958.1	NC_027327.1	38894591	38909223	+	35.5217	-1.07183	0.00265436	PREDICTED: AT-rich interactive domain-containing protein 4B-like
106611323	XM_014211398.1	XP_014066873.1	NC_027308.1	40429239	40588399	+	234.092	-0.58805	0.00265476	PREDICTED: nesprin-1-like isoform X2
106601159	XM_014193120.1	XP_014048595.1	NC_027302.1	63965363	63969560	-	5.65874	-2.65625	0.00265585	PREDICTED: histone acetyltransferase p300-like
XR_001318928.1	#N/A	#N/A	NA	NA	NA	NA	18.5639	-1.28581	0.00265585	NA
106569446	XM_014140807.1	XP_013996282.1	NC_027300.1	142095473	142098890	+	24.4734	2.224	0.00266154	PREDICTED: dnaJ homolog subfamily B member 5-like
106590527	XM_014181629.1	XP_014037105.1	NC_027328.1	27763774	27765057	+	76.3915	-1.03816	0.00266154	PREDICTED: extensin-like
106563299	XM_014128786.1	XP_013984259.1	NC_027310.1	64616014	64627204	+	315.006	0.45699	0.00266533	PREDICTED: suppressor APC domain-containing protein 2-like isoform X1
106568209	XM_014138354.1	XP_013993829.1	NC_027312.1	86589701	86600120	-	182.332	0.406402	0.00267148	PREDICTED: protein DGCR14-like
106569126	XM_014140125.1	XP_013995600.1	NC_027313.1	30318821	30320533	-	74.3166	0.726163	0.00267148	PREDICTED: zinc finger protein SNAI2-like
106582690	XM_014165992.1	XP_014021467.1	NC_027321.1	6697007	6711484	-	72.149	-0.710686	0.00267148	PREDICTED: adenosine receptor A1-like
106601888	XM_014194317.1	XP_014049792.1	NC_027302.1	84928483	84930830	-	5039.38	1.13894	0.00267148	PREDICTED: sarcalumenin-like
106594813	XM_014186197.1	XP_014041672.1	NW_012353765.1	3427	6060	-	6.08118	-3.11184	0.00267173	PREDICTED: nuclear pore complex protein Nup50-like, partial
106609695	XM_014208665.1	XP_014064140.1	NC_027306.1	52045554	52061989	+	4.20278	-2.94284	0.00267179	PREDICTED: neuron navigator 3-like
106586322	XM_014173495.1	XP_014028970.1	NC_027324.1	18524188	18530223	+	33.9032	1.38967	0.00268125	PREDICTED: ly6/PLAUR domain-containing protein 6B-like
106601365	XM_014193542.1	XP_014049017.1	NC_027302.1	67935591	67936124	+	488.427	0.824219	0.00269739	PREDICTED: transcription elongation factor 1 homolog
106606491	XM_014202721.1	XP_014058195.1	NC_027305.1	11582978	11597862	-	10387.7	0.816452	0.00270268	PREDICTED: sarcalumenin-like isoform X1
XR_001323982.1	#N/A	#N/A	NA	NA	NA	NA	23.203	-0.957712	0.00270268	NA
106577763	XM_014156090.1	XP_014011563.1	NC_027317.1	55855198	55864191	+	479.107	0.597485	0.00271656	PREDICTED: erythropoietin-like isoform X2
106586462	XM_014173811.1	XP_014029285.1	NC_027324.1	26433191	26572668	-	6.25286	-2.32355	0.00271685	PREDICTED: zinc finger protein 385B-like isoform X2
100380578	NM_001173863.1	NP_001167334.1	NC_027316.1	21351890	21352622	+	838.448	0.315691	0.00272615	jagunal homolog 1-A
106586651	XM_014174162.1	XP_014029637.1	NC_027324.1	34167749	34214900	-	311.996	0.479734	0.00272615	PREDICTED: nuclear receptor subfamily 1 group I member 2-like isoform X1
106592365	XM_014183700.1	XP_014039175.1	NW_012348081.1	1079	1979	-	47.0537	-2.41606	0.0027309	PREDICTED: WAS/WASL-interacting protein family member 1-like
106594354	XM_014185711.1	XP_014041186.1	NW_012352500.1	1963	9647	+	482.643	-1.24412	0.0027309	PREDICTED: zinc finger protein 106-like, partial
106589276	XM_014179032.1	XP_014034508.1	NC_027327.1	972489	990166	-	379.789	-1.01901	0.00274652	PREDICTED: autism susceptibility gene 2 protein-like isoform X6
106573985	XM_014149469.1	XP_014004944.1	NC_027315.1	45289502	45294681	+	390.575	0.560084	0.00275562	PREDICTED: angio-associated migratory cell protein-like
106604703	XM_014199628.1	XP_014055103.1	NC_027304.1	32289496	32304076	+	766.442	-0.60278	0.00275847	PREDICTED: sestrin-3-like isoform X1
106611724	XM_014212232.1	XP_014067711.1	NC_027308.1	64722636	64725226	+	2241.43	0.549406	0.00276268	PREDICTED: RNA-binding motif protein, X chromosome-like isoform X2
106613168	XM_014215163.1	XP_014070638.1	NC_027300.1	89258120	89302521	+	177.17	-0.606343	0.00278309	PREDICTED: methylcytosine dioxygenase TET1-like isoform X1
106599465	XM_014190711.1	XP_014046193.1	NC_027302.1	20722789	20769403	+	71.9724	-1.27292	0.00278358	PREDICTED: nuclear receptor coactivator 2-like isoform X4
106609527	XM_014208449.1	XP_014063924.1	NC_027300.1	74572300	74573619	+	1036.94	0.899423	0.0027934	PREDICTED: mitochondrial import receptor subunit TOM22 homolog
106573769	XM_014149120.1	XP_014004595.1	NC_027315.1	28951292	28958825	+	237.131	-0.54981	0.00280331	PREDICTED: COUP transcription factor 2-like isoform X3
106607928	XM_014205408.1	XP_014060883.1	NC_027305.1	63637794	63664277	-	3428.76	0.508783	0.00280331	PREDICTED: N-lysine methyltransferase SMYD2
106567378	XM_014136549.1	XP_013992024.1	NC_027312.1	45786334	45794566	+	6025.7	0.261686	0.00280615	PREDICTED: cytochrome c1-like
106569370	XM_014140686.1	XP_013996161.1	NC_027313.1	34224353	34230554	-	1208.09	0.571986	0.00280615	PREDICTED: methyltransferase-like protein 17, mitochondrial
106564730	XM_014131025.1	XP_013986500.1	NC_027311.1	22175367	22177301	+	20629.3	1.50324	0.00281359	PREDICTED: actin, alpha skeletal muscle 2-like
106591255	XM_014182470.1	XP_014037945.1	NW_012343626.1	3937	4806	+	75.1099	0.853649	0.00281359	PREDICTED: ribonuclease P protein subunit p38-like
106610469	XM_014209848.1	XP_014065323.1	NC_027307.1	23476658	23477629	+	1416.95	0.89533	0.00281744	PREDICTED: mitochondrial import inner membrane translocase subunit Tim10
106593249	XM_014184592.1	XP_014040067.1	NW_012349748.1	173	12745	+	31.2605	-0.952308	0.00281878	PREDICTED: septin-9-like
100194554	XM_014207488.1	XP_014062963.1	NC_027306.1	32926322	32931892	-	49604.5	0.540483	0.00282115	PREDICTED: solute carrier family 25 member 3 isoform X1
106566823	XM_014135258.1	XP_013990735.1	NC_027312.1	26748553	26763618	-	594.546	-1.47186	0.00282115	PREDICTED: putative Polycomb group protein ASXL1 isoform X2
106588635	XM_014177807.1	XP_014033283.1	NC_027326.1	17947066	17973909	+	527.866	-0.617524	0.00282115	PREDICTED: AT-rich interactive domain-containing protein 1A-like isoform X2
106589849	XM_014180249.1	XP_014035724.1	NC_027327.1	28937238	28938807	-	2741.23	0.495496	0.00282115	PREDICTED: serine/arginine-rich splicing factor 2-like
106610763	XM_014210304.1	XP_014065779.1	NC_027308.1	14060997	14085477	+	764.219	0.887718	0.00282115	PREDICTED: reticulon-4-interacting protein 1, mitochondrial
100195685	XM_014164935.1	XP_014020409.1	NC_027320.1	26465787	26476264	+	333.054	1.16454	0.00282785	PREDICTED: serine/threonine-protein kinase SIK2
106568251	XM_014138421.1	XP_013993896.1	NC_027312.1	86158526	86202058	-	59.5019	1.10074	0.00284541	PREDICTED: uncharacterized protein LOC106568251
106581054	XM_014162762.1	XP_014018237.1	NC_027319.1	57076276	57084231	+	4319.26	0.729335	0.00284541	PREDICTED: T-complex protein 1 subunit zeta-like
XR_001320057.1	#N/A	#N/A	NA	NA	NA	NA	1356.65	0.662528	0.00284748	NA
106572341	XM_014146380.1	XP_014001855.1	NC_027314.1	79508404	79511462	-	453.535	0.285059	0.00284883	PREDICTED: diphosphoinositol polyphosphate phosphohydrolase 1 isoform X1
XR_001329738.1	#N/A	#N/A	NA	NA	NA	NA	4842.59	0.604679	0.00285049	NA
106613565	XM_014215963.1	XP_014071438.1	NC_027309.1	12501180	12510755	+	1053.78	0.60731	0.00285408	PREDICTED: ATP synthase mitochondrial F1 complex assembly factor 1
100195812	XM_014212152.1	NP_001134313.1	NC_027308.1	65440582	65443116	+	5625.84	1.00358	0.00286023	Tubulin beta-2C chain
100306778	NM_001165317.1	NP_001158789.1	NC_027319.1	44035690	44060916	-	4643.04	0.499138	0.00286228	26S proteasome non-ATPase regulatory subunit 2
XR_001329031.1	#N/A	#N/A	NA	NA	NA	NA	141.182	0.728378	0.00286833	NA
106562229	XM_014126956.1	XP_013982432.1	NC_027310.1	21110774	21113006	-	2494.42	0.506106	0.00287132	PREDICTED: tumor necrosis factor receptor type 1-associated DEATH domain protein-like
106568228	XM_014138384.1	XP_013993858.1	NC_027312.1	86427777	86446135	+	8.52532	2.44616	0.00288617	PREDICTED: E3 ubiquitin-protein ligase RNF34-like isoform X2
106584069	XM_014168907.1	XP_014024381.1	NC_027322.1	12227675	12236192	-	2636.02	0.577956	0.00289521	PREDICTED: NAD-dependent protein deacylase sirtuin-5, mitochondrial isoform X2
106564609	XM_014130761.1	XP_013986235.1	NC_027311.1	16815389	16817927	+	284.602	0.470992	0.00289653	PREDICTED: 5-demethoxyubiquinone hydroxylase, mitochondrial-like isoform X1
106591156	XM_014182346.1	XP_014037822.1	NW_012343503.1	4157	15623	-	9.74899	-1.58583	0.00290291	PREDICTED: uncharacterized protein LOC106591156 isoform X2
106600026	XM_014191359.1	XP_014046834.1	NC_027302.1	37981878	37997682	+	71.3528	-1.0599	0.00291165	PREDICTED: nuclear receptor ROR-beta-like
106565863	XM_014133467.1	XP_013988946.1	NC_027311.1	65236793	65263477	-	103.429	-0.725046	0.00291444	PREDICTED: ankyrin repeat and SAM domain-containing protein 1A-like isoform X5
106612146	XM_014213063.1	XP_014068538.1	NC_027308.1	79977748	79984060	-	125.836	-1.11857	0.0029295	PREDICTED: C4b-binding protein alpha chain-like isoform X1
106574026	XM_014149536.1	XP_014005011.1	NC_027315.1	47933246	47941564	-	847.386	0.547236	0.00293352	PREDICTED: MAP kinase-interacting serine/threonine-protein kinase 1-like isoform X2
106593750	XM_014185129.1	XP_014040604.1	NC_027301.1	67443603	67448585	+	374.009	-1.03962	0.00293352	PREDICTED: E3 ubiquitin-protein ligase RBBP6-like, partial
106585014	XM_014170748.1	XP_014026224.1	NC_027323.1	15239430	15245997	+	439.381	1.54827	0.00294569	PREDICTED: dnaJ homolog subfamily B member 5
106608894	XM_014207090.1	XP_014062567.1	NC_027306.1	21909180	21914908	+	743.083	-0.548548	0.002949	PREDICTED: RNA-binding protein 4B-like isoform X3
106587587	XM_014176113.1	XP_014031588.1	NC_027325.1	30793076	30805803	+	311.605	-0.818259	0.0029503	PREDICTED: sal-like protein 1
106595034	XM_014186412.1	XP_014041887.1	NW_012354401.1	5982	6351	-	38.2205	-1.72666	0.0029503	PREDICTED: E3 ubiquitin-protein ligase HECW2-like, partial
106607271	XM_014204071.1	XP_014059546.1	NC_027305.1	38329320	38344241	+	283.638	-0.656239	0.0029503	PREDICTED: cyclin-dependent kinase 12-like
106606116	XM_014202238.1	XP_014057713.1	NC_027304.1	77782066	77783337	+	58.0731	-0.689936	0.00296477	PREDICTED: uncharacterized protein LOC106606116
106571311	XM_014144234.1	XP_013999709.1	NC_027314.1	30234751	30235568	-	24.3765	-0.987412	0.00296718	PREDICTED: uncharacterized protein LOC106571311
106579274	XM_014159042.1	XP_014014517.1	NC_027318.1	51643097	51645998	-	273.983	0.729802	0.00296937	PREDICTED: twinkle protein, mitochondrial-like
106583882	XM_014168504.1	XP_014023980.1	NC_027322.1	553475	592000	+	351.413	0.473969	0.00297332	PREDICTED: 26S proteasome non-ATPase regulatory subunit 11-like isoform X2
XR_001327888.1	#N/A	#N/A	NA	NA	NA	NA	25.6326	-0.953986	0.00298583	NA
106582467	XM_014165615.1	XP_014021092.1	NC_027320.1	50736477	50736892	+	26123.9	0.77838	0.00298799	PREDICTED: cytochrome c
106582599	XM_014165833.1	XP_014021308.1	NC_027321.1	4942288	4997921	+	33.7285	-1.24992	0.00299081	PREDICTED: uncharacterized protein LOC106582599
106564290	XM_014130329.1	XP_013985804.1	NC_027311.1	7911815	7930210	+	4.02323	-4.39938	0.00299511	PREDICTED: myosin heavy chain, fast skeletal muscle-like, partial
106564924	XM_014131454.1	XP_013986929.1	NC_027300.1	121711135	121714295	-	1107.46	0.728052	0.00299531	PREDICTED: developmentally-regulated GTP-binding protein 1
106563671	XM_014129454.1	XP_013984929.1	NC_027310.1	81767185	81768327	+	3851.82	0.604364	0.00300088	PREDICTED: high mobility group protein B3-like
106592470	XM_014183823.1	XP_014039298.1	NW_012348268.1	1176	3991	+	15.1141	-1.32267	0.00300448	PREDICTED: globoside alpha-1,3-N-acetylgalactosaminyltransferase 1-like, partial
XR_001324716.1	#N/A	#N/A	NA	NA	NA	NA	9.04613	-2.62673	0.00300448	NA
106571770	XM_014145224.1	XP_014000699.1	NC_027314.1	49564577	49679001	-	20.4134	-1.3993	0.00300904	PREDICTED: ATPase family AAA domain-containing protein 2B-like
106577605	XM_014155809.1	XP_014011283.1	NC_027317.1	49861660	49862568	-	359.123	0.483766	0.00300904	PREDICTED: zinc finger MYM-type protein 1-like
106608729	XM_014206832.1	XP_014062305.1	NC_027306.1	18725198	18748840	+	6625.21	0.523088	0.00300904	PREDICTED: fragile X mental retardation syndrome-related protein 1-like isoform X1
XR_001326103.1	#N/A	#N/A	NA	NA	NA	NA	9.45892	-1.7549	0.00302249	NA
100380710	XM_014131243.1	XP_013986718.1	NC_027300.1	12083325	12092238	-	291.159	0.726425	0.00303256	PREDICTED: origin recognition complex subunit 3
106567074	XM_014135939.1	XP_013991414.1	NC_027312.1	35877069	35889108	+	891.005	0.998668	0.00303256	PREDICTED: LIM domain and actin-binding protein 1-like isoform X2
106568268	XM_014138441.1	XP_013993917.1	NC_027312.1	90882026	90883836	+	17.0126	-1.00341	0.00303256	PREDICTED: hypermethylated in cancer 2 protein-like
106587207	XM_014175352.1	XP_014030827.1	NC_027325.1	18127997	18145450	-	65.2075	-0.954408	0.00303256	PREDICTED: semaphorin-7A-like
106602519	XM_014195198.1	XP_014050673.1	NC_027303.1	18241956	18243772	+	127.5	0.940673	0.00303256	PREDICTED: oocyte zinc finger protein XlCOF6.1-like
106607007	XM_014203537.1	XP_014059012.1	NC_027305.1	30355460	30362509	+	5.42713	-2.0524	0.00303256	PREDICTED: protein Wiz-like
XR_001321168.1	#N/A	#N/A	NA	NA	NA	NA	43.0968	-0.762093	0.00303338	NA
106599843	XM_014191186.1	XP_014046661.1	NW_012459033.1	172	1168	+	10.7385	3.64374	0.00304908	PREDICTED: protein SCAF11-like isoform X1
106606146	XM_014202272.1	XP_014057747.1	NC_027304.1	78752257	78789094	-	17.5919	-1.85907	0.00305419	PREDICTED: protein Jumonji-like
106608508	XM_014206454.1	XP_014061929.1	NC_027306.1	4268732	4272308	+	36057.5	0.735003	0.00307128	PREDICTED: fatty acid-binding protein, intestinal-like
106579827	XM_014160035.1	XP_014015510.1	NC_027319.1	2984671	2985371	-	12.3221	-1.92472	0.00307696	PREDICTED: nitric oxide synthase, brain-like, partial
106610219	XM_014209428.1	XP_014064903.1	NC_027307.1	14613213	14622489	+	1701.31	0.658627	0.00308168	PREDICTED: ATP-binding cassette sub-family E member 1
XR_001328966.1	#N/A	#N/A	NA	NA	NA	NA	28.0133	1.73541	0.00308168	NA
106586251	XM_014173316.1	XP_014028791.1	NC_027324.1	15339622	15340035	-	2040.01	0.773611	0.00309565	PREDICTED: cytochrome c
100195192	NM_001140221.1	NP_001133693.1	NC_027300.1	121944308	121946053	+	934.838	0.591646	0.00310165	14-3-3 protein eta
106587278	XM_014175515.1	XP_014030990.1	NC_027325.1	14998298	15000031	+	11760.7	0.528989	0.00311448	PREDICTED: skin secretory protein xP2-like
106610493	XM_014209871.1	XP_014065348.1	NC_027307.1	24088394	24112405	+	10.4561	-1.81322	0.00311897	PREDICTED: tripartite motif-containing protein 29-like isoform X2
106608479	XM_014206408.1	XP_014061883.1	NC_027306.1	3055801	3063337	+	29.3795	1.78605	0.00312115	PREDICTED: putative transcription factor Ovo-like 1
106590114	XM_014180705.1	XP_014036180.1	NC_027328.1	10651422	10871915	+	2131.52	-0.570101	0.00312326	PREDICTED: sickle tail protein homolog isoform X9
106607442	XM_014204392.1	XP_014059867.1	NC_027305.1	43421401	43439469	+	1397.12	0.521445	0.00312495	PREDICTED: adenylosuccinate lyase-like isoform X1
106584374	XM_014169608.1	XP_014025083.1	NC_027322.1	29490136	29511444	-	516.287	0.743271	0.00313901	PREDICTED: long-chain-fatty-acid--CoA ligase ACSBG2-like isoform X2
106566934	XM_014135537.1	XP_013991012.1	NC_027300.1	128865266	128869548	-	4696.57	0.696654	0.00314273	PREDICTED: mitochondrial fission process protein 1-like
106574550	XM_014150514.1	XP_014005989.1	NC_027315.1	70934419	70943895	-	90043	0.59493	0.00314273	PREDICTED: ATP synthase subunit beta, mitochondrial
106563303	XM_014128792.1	XP_013984268.1	NC_027310.1	64493613	64515928	-	18.3284	-1.31662	0.00314739	PREDICTED: TNF receptor-associated factor 2-like
106586113	XM_014172984.1	XP_014028461.1	NC_027324.1	7816407	8164611	+	43.5039	-0.754941	0.00315212	PREDICTED: inactive dipeptidyl peptidase 10-like isoform X3
100196265	NM_001141294.1	NP_001134766.1	NC_027312.1	25601135	25602620	-	114700	0.437186	0.00315228	Heat shock protein beta-7
106586140	XM_014173032.1	XP_014028507.1	NC_027324.1	10124043	10133292	+	18.2774	-1.43858	0.00316447	PREDICTED: solute carrier family 40 member 1-like
100195218	XM_014163640.1	XP_014019115.1	NC_027301.1	28383610	28384080	-	946.088	-0.476616	0.00316512	PREDICTED: proline-rich nuclear receptor coactivator 2 isoform X1
100196138	NM_001141167.1	NP_001134639.1	NC_027304.1	29057316	29064024	-	233.568	0.988263	0.00316512	Homeodomain-only protein
106563197	XM_014128530.1	XP_013984005.1	NC_027310.1	72325381	72326093	+	485.072	0.739849	0.00316512	PREDICTED: protein FAM136A
106569848	XM_014141551.1	XP_013997026.1	NC_027300.1	15164081	15170312	-	4649.92	0.246249	0.00319955	PREDICTED: dimethyladenosine transferase 2, mitochondrial
106571268	XM_014144110.1	XP_013999575.1	NC_027300.1	148434677	148441277	+	930.344	0.384203	0.00322315	PREDICTED: vasculin
106561938	XM_014126371.1	XP_013981847.1	NC_027310.1	9144473	9150257	-	653.629	0.633282	0.00322561	PREDICTED: 39S ribosomal protein L21, mitochondrial-like isoform X2
106571009	XM_014143627.1	XP_013999102.1	NC_027314.1	12755813	12761093	-	44.2045	-0.922796	0.00323021	PREDICTED: myotubularin-related protein 9-like, partial
106573208	XM_014148030.1	XP_014003505.1	NC_027315.1	12320313	12352792	-	735.595	0.351512	0.00323021	PREDICTED: protein VAC14 homolog
106610322	XM_014209609.1	XP_014065084.1	NC_027307.1	18984339	18986934	-	2501.1	0.842382	0.00323021	PREDICTED: NADH dehydrogenase
106584376	XM_014169611.1	XP_014025086.1	NC_027322.1	29676774	29775829	+	55.2115	1.23657	0.00323039	PREDICTED: metalloprotease TIKI2-like isoform X1
106589888	XM_014180313.1	XP_014035788.1	NC_027301.1	55340728	55341775	-	5.52353	-2.36384	0.00323039	PREDICTED: uncharacterized protein LOC106589888 isoform X2
100846957	NM_001252352.1	NP_001239281.1	NC_027319.1	3991762	3993711	-	3121.29	0.50646	0.00325483	X-box-binding protein 1
106578494	XM_014157354.1	XP_014012828.1	NC_027318.1	14104529	14111456	+	1800	0.573439	0.00325483	PREDICTED: cytochrome c-type heme lyase-like isoform X2
106569923	XM_014141661.1	XP_013997136.1	NC_027313.1	60204434	60210715	+	330.039	0.414645	0.00326389	PREDICTED: E3 ubiquitin-protein ligase RNF139-like
106604050	XM_014198392.1	XP_014053867.1	NC_027303.1	81417428	81426815	+	6.31008	-1.80738	0.00326389	PREDICTED: high affinity cationic amino acid transporter 1-like
106609428	XM_014208244.1	XP_014063719.1	NC_027306.1	43220746	43221603	+	8.61264	1.93735	0.00326389	PREDICTED: gastrula zinc finger protein XlCGF7.1-like
106571468	XM_014144607.1	XP_014000084.1	NC_027314.1	37271265	37291239	-	194.463	-0.417404	0.00326637	PREDICTED: protein dispatched homolog 1
XR_001318785.1	#N/A	#N/A	NA	NA	NA	NA	3.84679	-2.72106	0.00326827	NA
100194867	NM_001139896.1	NP_001133368.1	NC_027315.1	44612944	44624322	-	1840.16	0.458679	0.00327847	Thimet oligopeptidase
100196823	XM_014138348.1	XP_013993823.1	NC_027312.1	86775990	86792921	-	466.718	0.52185	0.0032836	PREDICTED: FAD-dependent oxidoreductase domain-containing protein 1 isoform X1
106612393	XM_014213484.1	XP_014068959.1	NC_027308.1	94389993	94399750	-	230.959	1.24358	0.00328564	PREDICTED: neutral amino acid transporter B(0)
106588079	XM_014176745.1	XP_014032220.1	NC_027325.1	46216942	46230917	-	28.4466	-1.04634	0.00329864	PREDICTED: phosphatidylinositol 4,5-bisphosphate 3-kinase catalytic subunit alpha isoform-like
106589767	XM_014180097.1	XP_014035572.1	NC_027327.1	25797964	25870294	+	44.3059	-1.25285	0.00329864	PREDICTED: uncharacterized protein C10orf12-like
106601254	XM_014193322.1	XP_014048797.1	NC_027302.1	66118987	66193695	-	341.565	-0.651382	0.00329864	PREDICTED: protein TANC2-like isoform X2
106564293	XM_014130331.1	XP_013985806.1	NC_027311.1	8153328	8153614	-	15.2083	2.78436	0.00330537	PREDICTED: myeloid-associated differentiation marker-like protein 2
106612411	XM_014213515.1	XP_014068990.1	NC_027308.1	95116725	95120710	-	151.346	0.768105	0.0033205	PREDICTED: stress-associated endoplasmic reticulum protein 1-like
106606342	XM_014202495.1	XP_014057970.1	NC_027305.1	5383729	5399905	+	1171.51	0.987659	0.00332328	PREDICTED: elongation factor Tu, mitochondrial-like
100194709	XM_014177003.1	XP_014032479.1	NC_027326.1	4308380	4492999	+	500.191	-0.852464	0.00332407	PREDICTED: plectin isoform X1
106604126	XM_014198530.1	XP_014054005.1	NC_027304.1	2973449	2989161	-	27.738	-1.64958	0.00332407	PREDICTED: ribosomal protein S6 kinase alpha-6-like
100286601	XM_014156777.1	XP_014012252.1	NC_027317.1	68411208	68414679	-	710.81	0.477626	0.00332444	PREDICTED: canopy homolog 3 isoform X1
106569374	XM_014140689.1	XP_013996164.1	NC_027313.1	34171649	34174685	+	23.6938	1.53972	0.00333779	PREDICTED: tripartite motif-containing protein 16-like
106560884	XM_014124274.1	XP_013979749.1	NC_027309.1	77174651	77203351	+	231.781	-1.42945	0.00334336	PREDICTED: zinc finger CCCH domain-containing protein 18
106564108	XM_014130101.1	XP_013985576.1	NC_027311.1	3014099	3026043	+	71.7859	-0.570006	0.00335409	PREDICTED: bifunctional apoptosis regulator-like, partial
106589757	XM_014180075.1	XP_014035557.1	NC_027327.1	25367487	25394613	+	35.8253	-0.939272	0.00335409	PREDICTED: protein FAM178A-like isoform X6
106600178	XM_014191507.1	XP_014046982.1	NW_012557706.1	132	1040	-	70.4094	3.00429	0.00335409	PREDICTED: cell cycle control protein 50A-like, partial
106603937	XM_014198191.1	XP_014053666.1	NC_027303.1	75938409	75976915	-	67.5261	-1.22984	0.00335992	PREDICTED: ubiquitin domain-containing protein 2-like
106611479	XM_014211718.1	XP_014067193.1	NC_027308.1	47857359	47904398	-	648.191	0.373768	0.00336091	PREDICTED: N-lysine methyltransferase SMYD2-A-like
106570526	XM_014142944.1	XP_013998418.1	NC_027313.1	80131792	80157478	+	92.0862	1.78019	0.00337492	PREDICTED: cyclic AMP-responsive element-binding protein 5-like isoform X1
XR_001327088.1	#N/A	#N/A	NA	NA	NA	NA	128.391	0.896318	0.00337492	NA
106588243	XM_014177061.1	XP_014032536.1	NC_027326.1	5318773	5328700	+	1604.3	0.645482	0.00337511	PREDICTED: mitochondrial import receptor subunit TOM40 homolog
100195104	NM_001140133.1	NP_001133605.1	NC_027316.1	56883959	56892442	-	3808.67	0.676939	0.00337814	T-complex protein 1 subunit beta
XR_001318623.1	#N/A	#N/A	NA	NA	NA	NA	75.5104	-3.00554	0.00337952	NA
106583922	XM_014168593.1	XP_014024067.1	NC_027322.1	1661314	1667189	-	2826.08	0.421323	0.0033835	PREDICTED: protein arginine N-methyltransferase 1-like isoform X3
106573196	XM_014147981.1	XP_014003456.1	NC_027315.1	12932246	12934975	-	82.059	1.112	0.00338943	PREDICTED: fibroblast growth factor 6-like
106612726	XM_014214181.1	XP_014069656.1	NC_027308.1	99986040	100013619	-	119.971	-0.877749	0.00339117	PREDICTED: sodium channel subunit beta-4 isoform X1
106604687	XM_014199594.1	XP_014055069.1	NC_027304.1	31934499	31948629	+	254.628	0.786805	0.00339544	PREDICTED: nocturnin-like isoform X1
106607725	XM_014204993.1	XP_014060469.1	NC_027305.1	54156844	54182250	-	764.23	0.467495	0.00339805	PREDICTED: dermatan-sulfate epimerase-like
106611907	XM_014212574.1	XP_014068049.1	NC_027300.1	97330800	97340473	-	11.4404	-1.33223	0.00339858	PREDICTED: G-protein coupled receptor family C group 5 member C-like isoform X2
XR_001327602.1	#N/A	#N/A	NA	NA	NA	NA	147.935	0.985179	0.00339858	NA
106603323	XM_014196855.1	XP_014052330.1	NC_027303.1	44329844	44336736	-	1500.53	0.591513	0.00341398	PREDICTED: MICOS complex subunit MIC27-like isoform X1
106588469	XM_014177541.1	XP_014033016.1	NC_027326.1	7353434	7517840	+	14.5586	1.33778	0.00341647	PREDICTED: ephrin type-A receptor 7-like
106597078	XM_014188315.1	XP_014043790.1	NC_027302.1	5986054	6003310	-	943.123	0.301024	0.00341647	PREDICTED: uncharacterized protein LOC106597078
106612482	XM_014213659.1	XP_014069134.1	NC_027308.1	99179689	99190954	-	948.226	0.895933	0.00341647	PREDICTED: elongation factor G, mitochondrial isoform X2
106608731	XM_014206835.1	XP_014062311.1	NC_027306.1	18622093	18627630	+	83.9088	-0.662278	0.00342278	PREDICTED: uncharacterized protein LOC106608731 isoform X2
106583177	XM_014167071.1	XP_014022546.1	NC_027321.1	30977403	30990310	-	1049.58	0.630316	0.0034254	PREDICTED: exportin-2-like
106607080	XM_014203671.1	XP_014059146.1	NC_027305.1	30801508	30802674	-	1713.63	-0.711882	0.0034254	PREDICTED: uncharacterized protein LOC106607080
XR_001324552.1	#N/A	#N/A	NA	NA	NA	NA	972.504	0.648455	0.0034254	NA
106571301	XM_014144210.1	XP_013999685.1	NC_027314.1	30486554	30488217	-	1830.18	0.854251	0.00343462	PREDICTED: connective tissue growth factor-like
106610165	XM_014209359.1	XP_014064852.1	NC_027300.1	77792022	77793461	-	34.4685	-1.43482	0.00344884	PREDICTED: mucin-2-like isoform X5
106607936	XM_014205418.1	XP_014060893.1	NC_027305.1	63311579	63315013	+	152.78	1.15721	0.00348812	PREDICTED: cathepsin B
106572998	XM_014147593.1	XP_014003068.1	NC_027314.1	103276850	103305841	-	31.6924	-1.73354	0.00349207	PREDICTED: CD9 antigen-like
106611180	XM_014211136.1	XP_014066611.1	NC_027308.1	31395998	31399144	+	490.432	-0.471421	0.00349207	PREDICTED: F-box only protein 33-like
106585059	XM_014170820.1	XP_014026295.1	NC_027323.1	13782311	13819018	-	76.1553	-1.14358	0.00349359	PREDICTED: clathrin heavy chain 1-like isoform X2
106582347	XM_014165367.1	XP_014020842.1	NC_027320.1	42386128	42394433	-	327.784	0.717294	0.00349865	PREDICTED: very-long-chain (3R)-3-hydroxyacyl-CoA dehydratase 2
106578560	XM_014157544.1	XP_014013019.1	NC_027318.1	19761604	19787615	-	1047.31	0.761035	0.00350688	PREDICTED: kinesin-1 heavy chain-like
106582505	XM_014165674.1	XP_014021149.1	NC_027320.1	53289161	53310536	-	67.0774	0.767435	0.00350688	PREDICTED: tubulin alpha chain-like
106582525	XM_014165703.1	XP_014021178.1	NC_027320.1	54091386	54112761	+	67.0774	0.767435	0.00350688	PREDICTED: tubulin alpha chain-like
106568819	XM_014139504.1	XP_013994979.1	NC_027313.1	20049623	20074501	+	26.1856	-1.51252	0.00350758	PREDICTED: nuclear receptor coactivator 2-like
106601565	XM_014193875.1	XP_014049350.1	NC_027302.1	74761347	74765466	+	1730.59	0.555796	0.00351671	PREDICTED: coiled-coil domain-containing protein 47
106585179	XM_014171101.1	XP_014026576.1	NC_027323.1	6885296	6891613	+	1223.75	0.628004	0.00352742	PREDICTED: 28S ribosomal protein S27, mitochondrial
106608271	XM_014206126.1	XP_014061601.1	NC_027305.1	81630347	81631765	-	40.0259	1.34889	0.00352742	PREDICTED: rho-related GTP-binding protein RhoV-like
106613430	XM_014215619.1	XP_014071094.1	NC_027309.1	1192306	1194403	-	53.428	-0.90277	0.00355281	PREDICTED: protein Jade-3-like
106591947	XM_014183219.1	XP_014038694.1	NC_027301.1	62563196	62566040	+	5.29897	-2.01677	0.00355421	PREDICTED: uncharacterized protein LOC106591947
100195974	XM_014158567.1	XP_014014042.1	NC_027318.1	60467515	60482725	-	1214.11	0.429159	0.00355631	PREDICTED: protein pelota homolog
106569530	XM_014140975.1	XP_013996450.1	NC_027313.1	38435875	38436642	-	6076.02	0.552019	0.00355631	PREDICTED: cytochrome b-c1 complex subunit 10
106575708	XM_014152357.1	XP_014007832.1	NC_027316.1	23687321	23706153	-	2431.04	0.466254	0.00355647	PREDICTED: importin-5
106602040	XM_014194489.1	XP_014049964.1	NC_027302.1	90812513	90827694	+	1101.96	0.61629	0.00355927	PREDICTED: meteorin-like protein
106569444	XM_014140799.1	XP_013996274.1	NC_027313.1	34684723	34690971	+	30.0127	-1.44676	0.00356009	PREDICTED: sal-like protein 2
106595243	XM_014186622.1	XP_014042097.1	NW_012355016.1	2617	8441	+	57.5481	-1.12845	0.00356009	PREDICTED: FH1/FH2 domain-containing protein 3-like, partial
XR_001329576.1	#N/A	#N/A	NA	NA	NA	NA	218.744	0.814906	0.00356009	NA
106575194	XM_014151528.1	XP_014007003.1	NC_027316.1	8138969	8139677	-	20.7657	-3.65075	0.00356416	PREDICTED: phospholipase A2 inhibitor 31 kDa subunit-like
106594079	XM_014185449.1	XP_014040924.1	NW_012351780.1	7795	11931	-	56.5872	0.921208	0.0035724	PREDICTED: ezrin-like, partial
106579972	XM_014160442.1	XP_014015917.1	NC_027319.1	18524495	18530818	+	33.6531	1.7934	0.00357435	PREDICTED: calcium-binding mitochondrial carrier protein SCaMC-2-A-like
106612652	XM_014214025.1	XP_014069501.1	NC_027308.1	103191833	103216689	+	1052.48	0.695981	0.00360511	PREDICTED: bleomycin hydrolase-like isoform X2
106564074	XM_014130058.1	XP_013985533.1	NC_027311.1	2526482	2527441	+	215.067	-1.02216	0.0036064	PREDICTED: vascular cell adhesion protein 1-like
106579293	XM_014159082.1	XP_014014557.1	NC_027318.1	51189875	51197314	+	23.9386	-1.11317	0.0036064	PREDICTED: chondroadherin-like
106598727	XM_014189742.1	XP_014045217.1	NC_027302.1	10394108	10446143	+	97.8486	-1.02028	0.00362183	PREDICTED: ankyrin-3-like
106563623	XM_014129370.1	XP_013984847.1	NC_027310.1	79018725	79033340	+	120.544	0.730658	0.00363183	PREDICTED: bromodomain-containing protein 8 isoform X4
100217354	NM_001142721.1	NP_001136193.1	NC_027310.1	57908461	57911070	-	38.7448	0.811121	0.00363557	proteinase-activated receptor-2a precursor
100380535	NM_001173820.1	NP_001167291.1	NC_027302.1	22514721	22561583	+	552.42	0.583825	0.0036357	Translation initiation factor eIF-2B subunit gamma
106577530	XM_014155638.1	XP_014011113.1	NC_027317.1	46175441	46181147	+	210.277	0.552477	0.00364936	PREDICTED: RNA-binding protein 4.1-like isoform X3
106611356	XM_014211511.1	XP_014066986.1	NC_027308.1	41621010	41629096	-	745.975	0.329004	0.00364936	PREDICTED: thioredoxin-related transmembrane protein 1-like
106585451	XM_014171664.1	XP_014027139.1	NC_027323.1	24939476	24945167	-	65.0414	1.56197	0.00365657	PREDICTED: calcium-binding mitochondrial carrier protein SCaMC-2-A-like
106604704	XM_014199631.1	XP_014055106.1	NC_027304.1	32313537	32315619	-	507.332	-0.358694	0.00366158	PREDICTED: forkhead box protein O4
106568889	XM_014139675.1	XP_013995150.1	NC_027313.1	15446995	15465601	+	255.853	-0.575277	0.0036644	PREDICTED: histone deacetylase complex subunit SAP130-like isoform X4
106575544	XM_014152103.1	XP_014007578.1	NC_027316.1	18190154	18195514	+	189.31	-1.1874	0.0036644	PREDICTED: tensin-1-like, partial
106593105	XM_014184438.1	XP_014039914.1	NW_012349417.1	1787	11015	-	145.459	-0.75741	0.0036644	PREDICTED: transducin-like enhancer protein 1 isoform X2
106602347	XM_014194925.1	XP_014050400.1	NC_027303.1	8427072	8427788	-	110.322	1.07694	0.00366443	PREDICTED: SWI/SNF-related matrix-associated actin-dependent regulator of chromatin subfamily A member 5-like
106607651	XM_014204825.1	XP_014060300.1	NC_027305.1	49543303	49561197	+	1848.6	0.659768	0.00366443	PREDICTED: activator of 90 kDa heat shock protein ATPase homolog 1-like
106611466	XM_014211687.1	XP_014067158.1	NC_027308.1	46971678	47008474	-	549.325	-0.607769	0.00366443	PREDICTED: uncharacterized protein LOC106611466 isoform X1
106586951	XM_014174712.1	XP_014030187.1	NC_027324.1	50848769	50855838	+	328.952	0.598976	0.00366601	PREDICTED: trichohyalin-like
100194563	NM_001139649.1	NP_001133121.1	NC_027301.1	4900872	4902083	+	2820.79	0.651625	0.00366722	mitochondrial ribosomal protein L51-like
106573597	XM_014148778.1	XP_014004251.1	NC_027315.1	37936310	37937768	+	2675.71	0.61634	0.00367046	PREDICTED: cold-inducible RNA-binding protein B-like isoform X3
106575900	XM_014152616.1	XP_014008091.1	NC_027316.1	28608896	28637664	-	6.98438	-2.10397	0.00368823	PREDICTED: ADP-ribosylation factor-like protein 13B
106610964	XM_014210709.1	XP_014066186.1	NC_027308.1	25764315	25782753	-	47.3553	-0.866305	0.00368823	PREDICTED: protein jagged-2-like isoform X3
106572912	XM_014147497.1	XP_014002972.1	NC_027314.1	99387324	99554327	-	29.0329	-1.54624	0.00369743	PREDICTED: laminin subunit alpha-5-like, partial
106566521	XM_014134620.1	XP_013990093.1	NC_027312.1	11269472	11282890	-	154.826	-1.21437	0.0037049	PREDICTED: CTTNBP2 N-terminal-like protein isoform X1
106613492	XM_014215780.1	XP_014071255.1	NC_027309.1	8173697	8281904	-	754.836	0.449429	0.00370764	PREDICTED: 26S proteasome non-ATPase regulatory subunit 1-like
106573170	XM_014147886.1	XP_014003362.1	NC_027315.1	15232284	15232517	-	1521.36	0.382058	0.00370855	PREDICTED: protein C19orf12 homolog isoform X2
106561948	XM_014126408.1	XP_013981883.1	NC_027310.1	9536791	9538204	-	10901.8	-0.281339	0.00371417	PREDICTED: midkine-B-like
100194883	NM_001139912.1	NP_001133384.1	NC_027305.1	16676891	16679023	+	24415.5	0.683532	0.00373173	40S ribosomal protein S2
100306861	XM_014173419.1	XP_014028896.1	NC_027324.1	19615742	19661215	+	413.736	0.308934	0.00373173	PREDICTED: band 4.1-like protein 5 isoform X1
106585861	XM_014172571.1	XP_014028049.1	NC_027323.1	40021388	40100688	+	1605.51	0.593847	0.00373173	PREDICTED: FERM domain-containing protein 3 isoform X4
106603778	XM_014197855.1	XP_014053329.1	NC_027303.1	65649581	65726529	-	1100.33	0.699945	0.00373173	PREDICTED: CAP-Gly domain-containing linker protein 2-like isoform X1
100195230	NM_001140259.1	NP_001133731.1	NW_012351257.1	6640	7011	-	49.7266	0.995046	0.00373327	Rho-related GTP-binding protein RhoE
106571949	XM_014145549.1	XP_014001024.1	NC_027314.1	62058100	62144748	-	18.9285	-1.01487	0.00373857	PREDICTED: acid-sensing ion channel 1-like
XR_001321173.1	#N/A	#N/A	NA	NA	NA	NA	285.735	-0.542408	0.00373887	NA
106599314	XM_014190486.1	XP_014045961.1	NC_027302.1	25058787	25059996	+	305.144	0.831358	0.00374246	PREDICTED: protein FAM173B-like
106579454	XM_014159377.1	XP_014014852.1	NC_027318.1	66939946	66946662	-	933.544	1.92526	0.0037479	PREDICTED: transferrin receptor protein 1-like isoform X2
100380636	XM_014204881.1	XP_014060356.1	NC_027305.1	51630917	51659832	-	1239.32	0.385556	0.00375968	PREDICTED: 5\'-3\' exoribonuclease 2
106564370	XM_014130429.1	XP_013985905.1	NC_027311.1	9465588	9471194	+	141.639	-0.978156	0.00376132	PREDICTED: LIM domain-binding protein 1-like isoform X2
106570862	XM_014143433.1	XP_013998908.1	NC_027300.1	146665034	146695607	+	4221.87	0.318368	0.00376132	PREDICTED: carnitine O-acetyltransferase-like
100195734	XM_014135546.1	XP_013991022.1	NC_027312.1	35788434	35791401	+	9512.49	0.4549	0.00377711	PREDICTED: heterogeneous nuclear ribonucleoprotein A1 isoform X2
106589104	XM_014178801.1	XP_014034276.1	NC_027326.1	40184538	40191226	+	23.0106	-1.38917	0.00377715	PREDICTED: FH1/FH2 domain-containing protein 3-like, partial
XR_001325614.1	#N/A	#N/A	NA	NA	NA	NA	55.9077	-0.703673	0.00379103	NA
106573541	XM_014148670.1	XP_014004145.1	NC_027315.1	39878184	39879557	-	983.205	0.609113	0.00379932	PREDICTED: 39S ribosomal protein L54, mitochondrial-like
106603067	XM_014196217.1	XP_014051692.1	NC_027303.1	35280613	35298435	+	37.2154	-0.744787	0.00379932	PREDICTED: MAP7 domain-containing protein 2-like isoform X1
106612392	XM_014213482.1	XP_014068957.1	NC_027308.1	94367735	94379634	-	666.298	0.696044	0.00379932	PREDICTED: striatin-4-like isoform X1
100196257	NM_001141286.1	NP_001134758.1	NC_027323.1	40955256	40957794	-	1076.1	0.522677	0.00380522	Stromal cell-derived factor 2-like protein 1 precursor
101448008	NM_001279013.1	NP_001265942.1	NC_027305.1	54462192	54469698	+	352.791	0.786931	0.00380522	Histone deacetylase 2
106569209	XM_014140342.1	XP_013995817.1	NC_027313.1	25644873	25699832	-	34.4953	-0.967588	0.00380522	PREDICTED: TGF-beta receptor type-1-like
106588638	XM_014177815.1	XP_014033290.1	NC_027326.1	18113219	18121936	-	47.8118	1.00339	0.00380522	PREDICTED: protein FAM46A-like
106606354	XM_014202515.1	XP_014057990.1	NC_027300.1	55823865	55857058	+	4210.66	-0.381749	0.00380522	PREDICTED: uncharacterized protein LOC106606354
106567890	XM_014137751.1	XP_013993225.1	NC_027312.1	77342619	77353518	+	520.004	0.728274	0.00381159	PREDICTED: kidney mitochondrial carrier protein 1-like isoform X1
100195306	NM_001140335.1	NP_001133807.1	NC_027305.1	81745837	81746786	-	2025.8	0.661198	0.00382194	cation transport regulator-like protein 1
106583339	XM_014167421.1	XP_014022896.1	NC_027321.1	34462903	34468394	-	65.9466	1.20651	0.00382194	PREDICTED: NGFI-A-binding protein 2-like isoform X2
106586911	XM_014174653.1	XP_014030128.1	NC_027324.1	48933923	48952174	+	66.8775	1.10939	0.00382194	PREDICTED: receptor-type tyrosine-protein phosphatase-like N, partial
106579790	XM_014159972.1	XP_014015447.1	NC_027319.1	873572	887048	+	1217.19	0.49817	0.00382577	PREDICTED: presenilins-associated rhomboid-like protein, mitochondrial
106587705	XM_014176299.1	XP_014031774.1	NC_027325.1	34067091	34080875	-	62.6795	-1.63792	0.00382577	PREDICTED: ubiquitin-associated protein 1-like
106584337	XM_014169513.1	XP_014024990.1	NC_027322.1	27325367	27409449	+	771.833	0.732064	0.00383137	PREDICTED: breast cancer anti-estrogen resistance protein 3-like isoform X2
106595571	XM_014186938.1	XP_014042413.1	NW_012356259.1	1960	2057	+	97.31	-0.668455	0.00383184	PREDICTED: uncharacterized protein LOC106595571
100196442	NM_001141471.1	NP_001134943.1	NC_027319.1	38115649	38116608	+	1051.13	0.959795	0.0038736	Growth arrest and DNA-damage-inducible protein GADD45 gamma
106565355	XM_014132366.1	XP_013987842.1	NC_027311.1	50097062	50098242	+	228.064	0.571389	0.00389026	PREDICTED: NAD-dependent protein lipoamidase sirtuin-4, mitochondrial isoform X2
106604062	XM_014198415.1	XP_014053890.1	NC_027303.1	82107195	82144131	-	5184.67	0.415538	0.00389026	PREDICTED: inhibitor of apoptosis protein-like isoform X1
106564693	XM_014130946.1	XP_013986424.1	NC_027311.1	17772160	17879039	+	805.873	0.475407	0.00390672	PREDICTED: SH3 and PX domain-containing protein 2A-like isoform X4
106580457	XM_014161545.1	XP_014017027.1	NC_027319.1	31571630	31989718	+	310.374	-0.794176	0.00390672	PREDICTED: autism susceptibility gene 2 protein-like isoform X7
106581874	XM_014164314.1	XP_014019789.1	NC_027320.1	19299348	19312973	+	48.3033	-0.81283	0.00390672	PREDICTED: glutamate-rich protein 6-like
106600492	XM_014191877.1	XP_014047352.1	NC_027302.1	40153804	40155828	+	3469.19	0.680664	0.00390672	PREDICTED: succinate dehydrogenase cytochrome b560 subunit, mitochondrial-like isoform X1
106608288	XM_014206151.1	XP_014061626.1	NC_027305.1	82348081	82361920	+	53.224	-0.812548	0.00390672	PREDICTED: kinesin-like protein KIF13B
106565254	XM_014132154.1	XP_013987629.1	NC_027311.1	39691750	39718955	+	620.12	-0.81209	0.0039305	PREDICTED: SET domain-containing protein 5-like isoform X1
106565677	XM_014133041.1	XP_013988516.1	NC_027311.1	59207273	59212612	+	552.409	0.66454	0.00394251	PREDICTED: methylosome protein 50-like
106585571	XM_014171943.1	XP_014027418.1	NC_027323.1	20453811	20473006	-	630.719	0.307621	0.00395085	PREDICTED: beta-centractin-like
106592203	XM_014183522.1	XP_014038997.1	NW_012347817.1	18231	22485	+	59.4848	-1.61219	0.00395222	PREDICTED: protein CLEC16A, partial
106586038	XM_014172831.1	XP_014028306.1	NC_027324.1	2073100	2190745	-	306.283	0.436804	0.00396418	PREDICTED: citrate lyase subunit beta-like protein, mitochondrial
106586746	XM_014174326.1	XP_014029801.1	NC_027324.1	39949945	39954219	-	11727	0.442207	0.00396418	PREDICTED: mitochondrial pyruvate carrier 2-like
106579615	XM_014159702.1	XP_014015179.1	NC_027318.1	74442901	74463482	+	1321.33	0.649484	0.00396729	PREDICTED: polyadenylate-binding protein 2-like isoform X3
106589067	XM_014178744.1	XP_014034219.1	NC_027326.1	37688993	37692562	-	383.348	0.56258	0.00396834	PREDICTED: serum response factor-binding protein 1-like
106602964	XM_014196024.1	XP_014051499.1	NC_027303.1	33423843	33431081	+	824.523	0.440313	0.00396834	PREDICTED: HIV Tat-specific factor 1
106604141	XM_014198545.1	XP_014054021.1	NC_027304.1	4403745	4405031	+	1042.44	-0.699066	0.00400284	PREDICTED: polyadenylate-binding protein-interacting protein 2-like
106612124	XM_014213014.1	XP_014068489.1	NC_027308.1	79264969	79271403	-	1050.22	-0.883982	0.00400652	PREDICTED: serine/arginine repetitive matrix protein 2-like
106606488	XM_014202715.1	XP_014058190.1	NC_027305.1	11414746	11497612	-	473.608	-1.02489	0.00402845	PREDICTED: LOW QUALITY PROTEIN: CREB-binding protein-like
106569747	XM_014141328.1	XP_013996803.1	NC_027313.1	46334609	46349786	+	641.802	0.416536	0.00404214	PREDICTED: transcription factor BTF3 homolog 4-like
106587184	XM_014175274.1	XP_014030749.1	NC_027325.1	19211446	19247917	+	2993.8	0.408145	0.00404288	PREDICTED: lysine--tRNA ligase-like isoform X2
106610355	XM_014209672.1	XP_014065147.1	NC_027307.1	19478244	19485453	-	904.479	0.62463	0.00404288	PREDICTED: inorganic pyrophosphatase-like
106611765	XM_014212316.1	XP_014067791.1	NC_027308.1	63122944	63125062	-	542.801	-0.445397	0.00404288	PREDICTED: forkhead box protein O4-like
106612620	XM_014213954.1	XP_014069429.1	NC_027308.1	105377315	105382505	+	224.837	0.877809	0.00404619	PREDICTED: serine--tRNA ligase, mitochondrial-like
106566084	XM_014133914.1	XP_013989389.1	NC_027311.1	80873852	80875223	+	64.5804	-0.790456	0.00404763	PREDICTED: zinc finger protein 22-like
106561187	XM_014124870.1	XP_013980345.1	NC_027300.1	108136586	108145299	+	21.4465	-0.966044	0.00404984	PREDICTED: zinc finger protein 180-like
106586388	XM_014173607.1	XP_014029085.1	NC_027324.1	21512811	21524772	+	602.918	0.801569	0.00404984	PREDICTED: ETS translocation variant 5-like isoform X5
106589448	XM_014179445.1	XP_014034920.1	NC_027327.1	10185793	10201160	-	368.804	-0.486147	0.00404984	PREDICTED: MBT domain-containing protein 1-like isoform X2
106611570	XM_014211924.1	XP_014067411.1	NC_027300.1	99519474	99521346	-	154.24	0.389814	0.00404984	PREDICTED: MAD2L1-binding protein isoform X3
106585874	XM_014172594.1	XP_014028069.1	NC_027323.1	40725789	40744427	-	1242.62	0.676171	0.00405533	PREDICTED: 39S ribosomal protein L1, mitochondrial isoform X2
106599203	XM_014190322.1	XP_014045797.1	NC_027302.1	15966484	15968926	+	16.3593	1.72863	0.00405533	PREDICTED: tissue factor-like isoform X2
106565339	XM_014132334.1	XP_013987809.1	NC_027311.1	49240150	49250853	+	120.833	0.647378	0.00406151	PREDICTED: somatomedin-B and thrombospondin type-1 domain-containing protein-like
106598858	XM_014189871.1	XP_014045346.1	NW_012387759.1	299	2799	-	5.11217	-4.11175	0.00406151	PREDICTED: succinate dehydrogenase
100195602	XM_014178878.1	XP_014034353.1	NC_027327.1	16262860	16273156	-	2465.43	0.608745	0.00407032	PREDICTED: L-xylulose reductase isoform X1
106570297	XM_014142462.1	XP_013997937.1	NC_027313.1	69025917	69035531	+	926.505	0.955944	0.00407407	PREDICTED: asparagine synthetase
106599575	XM_014190865.1	XP_014046339.1	NC_027302.1	16993922	17027302	-	619.509	-0.301	0.00407973	PREDICTED: 5\'-3\' exoribonuclease 1-like isoform X1
106561854	XM_014126120.1	XP_013981596.1	NC_027309.1	115416335	115422465	-	3737.17	0.612869	0.00408436	PREDICTED: 60S ribosomal protein L4-B isoform X2
106601792	XM_014194156.1	XP_014049633.1	NC_027302.1	81536503	81555524	+	3344.47	0.325329	0.00408436	PREDICTED: mitochondrial Rho GTPase 1-A isoform X3
106566383	XM_014134351.1	XP_013989828.1	NC_027312.1	4732711	4757185	-	4628.01	0.705177	0.004088	PREDICTED: enolase isoform X1
106590469	XM_014181530.1	XP_014037005.1	NC_027328.1	26536607	26550122	-	212.792	-0.450987	0.004088	PREDICTED: basic helix-loop-helix domain-containing protein KIAA2018-like
106607437	XM_014204376.1	XP_014059851.1	NC_027305.1	43640103	43647154	+	929.708	-0.522428	0.004088	PREDICTED: neuronal pentraxin-2-like
106612017	XM_014212789.1	XP_014068264.1	NC_027300.1	96710707	96720382	+	590.699	0.363608	0.004088	PREDICTED: charged multivesicular body protein 6
106564901	XM_014131396.1	XP_013986871.1	NC_027311.1	24630387	24633183	+	62.9164	-0.55549	0.00409843	PREDICTED: zinc finger protein 787-like
106589387	XM_014179292.1	XP_014034767.1	NC_027327.1	6895795	6898754	+	744.596	1.07991	0.00409843	PREDICTED: actin, aortic smooth muscle
106593708	XM_014185077.1	XP_014040552.1	NW_012350792.1	1339	13637	+	650.178	-0.910519	0.00409843	PREDICTED: E3 ubiquitin-protein ligase RBBP6-like, partial
106607509	XM_014204519.1	XP_014059994.1	NC_027305.1	39777541	39796053	-	1486.57	0.537283	0.00409843	PREDICTED: importin subunit beta-1 isoform X2
100380736	XM_014191563.1	XP_014047042.1	NC_027302.1	35545969	35553745	-	1179.13	0.538545	0.00411086	PREDICTED: protein arginine N-methyltransferase 5 isoform X2
106569749	XM_014141330.1	XP_013996805.1	NC_027313.1	46415859	46428854	-	109.655	-1.37291	0.00411086	PREDICTED: ZZ-type zinc finger-containing protein 3-like
106571948	XM_014145547.1	XP_014001022.1	NC_027314.1	62151695	62178097	-	121.672	0.421956	0.00411086	PREDICTED: glutaminase kidney isoform, mitochondrial-like
106579366	XM_014159208.1	XP_014014683.1	NC_027301.1	17256213	17267883	+	370.752	0.363012	0.00411086	PREDICTED: phosphatidylinositide phosphatase SAC1-A
106611661	XM_014212103.1	XP_014067578.1	NC_027308.1	60690582	60691814	-	140.984	-0.581221	0.00411086	PREDICTED: zinc finger protein 583-like isoform X2
100286733	NM_001146673.1	NP_001140145.1	NC_027300.1	129529936	129535560	+	6771.4	0.668855	0.00412307	Intracellular hyaluronan-binding protein 4
106573657	XM_014148906.1	XP_014004380.1	NC_027315.1	34431126	34435478	-	503.877	0.628478	0.00413025	PREDICTED: protein arginine N-methyltransferase 7 isoform X1
106589992	XM_014180469.1	XP_014035945.1	NC_027327.1	38412577	38420716	+	1520.83	0.83023	0.00413362	PREDICTED: peptidyl-prolyl cis-trans isomerase A-like isoform X2
106562074	XM_014126621.1	XP_013982096.1	NC_027310.1	14837615	14839569	+	60.0024	-1.15625	0.00413434	PREDICTED: zinc finger protein SNAI2-like
106607165	XM_014203809.1	XP_014059284.1	NC_027300.1	60165410	60171915	-	158.181	-0.546045	0.00414253	PREDICTED: zinc finger protein OZF-like
100194586	XM_014165255.1	XP_014020730.1	NC_027320.1	43356742	43360231	+	3435.72	0.925241	0.00414469	PREDICTED: heat shock protein 10 isoform X1
100195019	XM_014212399.1	NP_001133520.1	NC_027308.1	66054349	66062732	-	983.91	0.566227	0.00415045	K0141 protein
XR_001319003.1	#N/A	#N/A	NA	NA	NA	NA	14.2741	1.31762	0.00415045	NA
106582677	XM_014165976.1	XP_014021451.1	NC_027301.1	27327003	27330078	-	4540.12	0.636342	0.00415102	PREDICTED: electron transfer flavoprotein subunit beta-like
106570021	XM_014141909.1	XP_013997383.1	NC_027313.1	57055997	57070739	+	3146.04	0.450527	0.00415468	PREDICTED: splicing factor, proline- and glutamine-rich-like isoform X1
106588860	XM_014178348.1	XP_014033825.1	NC_027326.1	28131260	28146869	+	182.144	1.6681	0.00415704	PREDICTED: cyclic AMP-responsive element-binding protein 5-like isoform X2
100195139	XM_014215718.1	NP_001133640.1	NC_027309.1	17601717	17620977	-	3078.3	0.560971	0.00416182	Heterogeneous nuclear ribonucleoprotein M
106610545	XM_014209932.1	XP_014065407.1	NC_027307.1	25545020	25545989	+	18.9961	-1.66134	0.00416423	PREDICTED: mastermind-like protein 3, partial
106566864	XM_014135368.1	XP_013990843.1	NC_027312.1	25586092	25590904	-	1361.57	0.761935	0.00417866	PREDICTED: dolichyl-diphosphooligosaccharide--protein glycosyltransferase 48 kDa subunit
106575733	XM_014152401.1	XP_014007877.1	NC_027316.1	24192720	24197830	+	318.864	-0.306867	0.00417866	PREDICTED: POU domain, class 2, transcription factor 1-like isoform X2
106581094	XM_014162858.1	XP_014018333.1	NC_027300.1	21671807	21677637	-	289.549	0.720784	0.00419075	PREDICTED: histone-binding protein RBBP4-like
XR_001319221.1	#N/A	#N/A	NA	NA	NA	NA	293.051	1.1964	0.00419113	NA
XR_001323269.1	#N/A	#N/A	NA	NA	NA	NA	23.8219	-1.81171	0.00419479	NA
106586655	XM_014174169.1	XP_014029644.1	NC_027324.1	34378552	34401860	+	16.4201	-1.29864	0.00420711	PREDICTED: cholecystokinin receptor-like
106566764	XM_014135134.1	XP_013990609.1	NC_027312.1	18758961	18775893	-	16.2187	-1.53506	0.0042124	PREDICTED: fibulin-2-like, partial
106580341	XM_014161261.1	XP_014016727.1	NC_027319.1	26665091	26859657	+	1964.8	0.334238	0.00422753	PREDICTED: ankyrin-1-like isoform X1
106589688	XM_014179953.1	XP_014035428.1	NC_027327.1	20381901	20406301	+	3598.19	1.16635	0.00422861	PREDICTED: adenylosuccinate synthetase isozyme 2-like
106604049	XM_014198391.1	XP_014053866.1	NC_027303.1	81393756	81394646	+	46.5796	-1.28222	0.00422861	PREDICTED: cationic amino acid transporter 2-like
106613686	XM_014216213.1	XP_014071688.1	NC_027309.1	16665648	16667166	-	967.345	0.665027	0.00422861	PREDICTED: Krueppel-like factor 2
106609398	XM_014208185.1	XP_014063659.1	NC_027306.1	44538973	44545466	+	200.462	0.667666	0.00423549	PREDICTED: endoplasmic reticulum-Golgi intermediate compartment protein 2-like isoform X1
106581927	XM_014164403.1	XP_014019878.1	NC_027320.1	19863904	19867363	+	601.147	0.670033	0.00425506	PREDICTED: peptidyl-prolyl cis-trans isomerase FKBP7
106604728	XM_014199676.1	XP_014055154.1	NC_027304.1	32739401	32754610	+	19.3517	1.92437	0.004264	PREDICTED: testis-expressed sequence 11 protein isoform X4
106570072	XM_014142027.1	XP_013997502.1	NC_027313.1	54375952	54384063	-	387.592	-0.4988	0.00426594	PREDICTED: palmitoyltransferase ZDHHC3-like isoform X1
106587573	XM_014176090.1	XP_014031565.1	NC_027325.1	29189650	29190522	+	44.9011	-1.30969	0.00426594	PREDICTED: arylamine N-acetyltransferase, pineal gland isozyme NAT-10-like
106568460	XM_014138829.1	XP_013994305.1	NC_027312.1	97731659	97764521	+	231.725	-0.582461	0.00427225	PREDICTED: zinc finger protein 462-like isoform X2
106613553	XM_014215930.1	XP_014071405.1	NC_027309.1	11709356	11723083	-	342.818	0.59236	0.00427225	PREDICTED: neurogenic locus notch homolog protein 1-like
106592102	XM_014183405.1	XP_014038880.1	NW_012347658.1	2741	14355	+	662.503	-1.60108	0.00427237	PREDICTED: WD repeat domain phosphoinositide-interacting protein 2
106562007	XM_014126524.1	XP_013981999.1	NC_027300.1	113501142	113510130	-	911.525	-1.34263	0.00430852	PREDICTED: BCL2/adenovirus E1B 19 kDa protein-interacting protein 3-like
106605520	XM_014201261.1	XP_014056736.1	NC_027304.1	63651679	63686642	-	1251.86	0.492165	0.00430852	PREDICTED: probable leucine--tRNA ligase, mitochondrial
106613082	XM_014214988.1	XP_014070463.1	NC_027308.1	121142695	121143912	-	21.349	-1.00032	0.00430852	PREDICTED: keratin-associated protein 16-1-like
106561019	XM_014124567.1	XP_013980042.1	NC_027309.1	70599080	70604548	-	77.5119	0.811343	0.00433724	PREDICTED: uncharacterized protein LOC106561019
106586636	XM_014174133.1	XP_014029608.1	NC_027324.1	33386548	33394944	+	267.262	-1.15394	0.00433724	PREDICTED: B-cell CLL/lymphoma 9 protein-like
106588861	XM_014178351.1	XP_014033828.1	NC_027326.1	28021047	28064562	+	667.976	0.377975	0.00437435	PREDICTED: tax1-binding protein 1 homolog A-like isoform X3
106590036	XM_014180529.1	XP_014036004.1	NC_027328.1	2807293	2830073	-	3206.75	0.68249	0.00437435	PREDICTED: zinc finger CCCH domain-containing protein 15-like
106582245	XM_014165121.1	XP_014020597.1	NC_027320.1	35403499	35426251	-	14552.2	0.39925	0.00438343	PREDICTED: succinyl-CoA ligase
106612443	XM_014213579.1	XP_014069045.1	NC_027300.1	94127342	94133814	+	484.423	0.497374	0.00438343	PREDICTED: ATP-dependent RNA helicase SUPV3L1, mitochondrial-like isoform X1
106609699	XM_014208669.1	XP_014064145.1	NC_027306.1	52179103	52187298	+	5663.66	0.464207	0.00438832	PREDICTED: isocitrate dehydrogenase
106608007	XM_014205622.1	XP_014061097.1	NC_027305.1	66866105	66922513	+	798.789	-1.4544	0.00440939	PREDICTED: A-kinase anchor protein 12 isoform X1
100194866	XM_014193139.1	XP_014048614.1	NC_027302.1	65622089	65631592	+	1080.59	0.346098	0.00441264	PREDICTED: xaa-Pro aminopeptidase 3 isoform X1
106562834	XM_014127877.1	XP_013983352.1	NC_027300.1	112942139	112945055	+	77.2758	1.33911	0.00441319	PREDICTED: uncharacterized protein LOC106562834
106571654	XM_014144965.1	XP_014000440.1	NC_027314.1	43384857	43396645	-	13501.2	0.908932	0.00441913	PREDICTED: cysteine-rich protein 2-like
100195177	XM_014198904.1	XP_014054381.1	NC_027304.1	15503178	15510833	-	2383.31	-0.47058	0.0044494	PREDICTED: cathepsin W isoform X3
106613076	XM_014214979.1	XP_014070448.1	NC_027300.1	89552447	89639600	+	304.769	-0.643223	0.0044565	PREDICTED: transmembrane protein 150A-like isoform X1
106603606	XM_014197492.1	XP_014052967.1	NC_027303.1	46589790	46595273	+	33.1358	1.74575	0.00446825	PREDICTED: sodium/potassium-transporting ATPase subunit beta-2-like
XR_001320693.1	#N/A	#N/A	NA	NA	NA	NA	198.346	-1.27485	0.0044768	NA
106596615	XM_014187889.1	XP_014043364.1	NC_027302.1	2458467	2475672	-	39.4779	-1.13951	0.00450326	PREDICTED: ras-related protein Rab-12-like
106586678	XM_014174203.1	XP_014029678.1	NC_027324.1	35665012	35670930	-	265.49	0.715786	0.00451778	PREDICTED: ornithine carbamoyltransferase, mitochondrial
106607176	XM_014203850.1	XP_014059320.1	NC_027305.1	33191482	33238313	+	69.6635	-0.85602	0.0045294	PREDICTED: histone deacetylase 5-like isoform X4
106567865	XM_014137693.1	XP_013993168.1	NC_027312.1	78311052	78319880	-	1335.17	0.414929	0.00453435	PREDICTED: RING finger protein 121 isoform X2
106603146	XM_014196432.1	XP_014051907.1	NC_027303.1	37526710	37537703	-	195.228	0.601237	0.00453435	PREDICTED: U4/U6.U5 tri-snRNP-associated protein 1-like
106611167	XM_014211086.1	XP_014066561.1	NC_027308.1	30519961	30702728	-	794.861	0.370003	0.00453435	PREDICTED: cysteine-rich motor neuron 1 protein-like
106586912	XM_014174657.1	XP_014030132.1	NC_027324.1	49107300	49197473	-	456.12	0.520098	0.00454388	PREDICTED: integrin alpha-V-like, partial
106589391	XM_014179303.1	XP_014034778.1	NC_027301.1	53803374	53805777	+	152.088	0.811296	0.00454388	PREDICTED: xaa-Pro aminopeptidase 1-like, partial
106607164	XM_014203804.1	XP_014059281.1	NC_027305.1	33583897	33588038	-	1272.33	0.516638	0.00454388	PREDICTED: ran GTPase-activating protein 1-like isoform X1
106588222	XM_014177001.1	XP_014032476.1	NC_027326.1	3989860	3996702	+	534.144	0.33844	0.00455232	PREDICTED: probable C-mannosyltransferase DPY19L4 isoform X2
106606060	XM_014202140.1	XP_014057615.1	NC_027304.1	76140106	76141746	+	125.075	0.498155	0.00455232	PREDICTED: alpha-1,3/1,6-mannosyltransferase ALG2-like
XR_001325131.1	#N/A	#N/A	NA	NA	NA	NA	7.8398	-2.15912	0.00456424	NA
106566648	XM_014134882.1	XP_013990357.1	NC_027312.1	17056743	17080358	+	3874.48	0.331126	0.00456631	PREDICTED: MAP kinase-activated protein kinase 2-like isoform X2
106585476	XM_014171722.1	XP_014027197.1	NC_027301.1	43660837	43689455	+	33.3069	-1.31725	0.00456631	PREDICTED: histone-lysine N-methyltransferase SETD1A-like
106572228	XM_014146231.1	XP_014001707.1	NC_027314.1	65279832	65303606	+	161.806	-1.6823	0.00458358	PREDICTED: putative Polycomb group protein ASXL1 isoform X2
106589310	XM_014179106.1	XP_014034581.1	NC_027327.1	2594742	2600492	+	1330.67	0.704982	0.00458432	PREDICTED: proteasome activator complex subunit 3-like
100380391	NM_001173675.1	NP_001167146.1	NC_027304.1	66759490	66761519	+	339.314	-0.76276	0.00460348	Transmembrane protein 149
100195225	XM_014169495.1	NP_001133726.1	NC_027300.1	28224883	28229549	-	319.409	-0.490731	0.00460613	tumor necrosis factor alpha-induced protein 2
106569334	XM_014140576.1	XP_013996051.1	NC_027313.1	31584722	31586649	+	8562.53	0.426065	0.00461185	PREDICTED: HIG1 domain family member 1A, mitochondrial-like
106589303	XM_014179095.1	XP_014034570.1	NC_027327.1	2232356	2271162	-	507.293	0.830938	0.00461353	PREDICTED: ETS translocation variant 4-like
106592643	XM_014183983.1	XP_014039458.1	NW_012348576.1	3449	7271	+	131.381	0.594972	0.00461353	PREDICTED: alpha-protein kinase 1-like
106563697	XM_014129509.1	XP_013984984.1	NC_027310.1	81019357	81060857	-	273.554	-0.46398	0.00462128	PREDICTED: pecanex-like protein 3
106574735	XM_014150755.1	XP_014006229.1	NC_027315.1	76812883	76827225	-	98.3835	-0.909206	0.00462128	PREDICTED: lysine-specific demethylase 6A-like isoform X1
106611979	XM_014212718.1	XP_014068193.1	NC_027308.1	71642177	71654880	-	5705.51	0.519448	0.00462657	PREDICTED: stress-70 protein, mitochondrial-like
106606582	XM_014202878.1	XP_014058353.1	NC_027305.1	14480812	14482497	-	643.845	0.778406	0.00463154	PREDICTED: 28S ribosomal protein S7, mitochondrial-like
106566135	XM_014133987.1	XP_013989462.1	NC_027311.1	83281702	83309151	+	599.005	0.686159	0.00464765	PREDICTED: methionine--tRNA ligase, cytoplasmic
106568201	XM_014138329.1	XP_013993805.1	NC_027312.1	86641674	86666963	-	812.463	0.780782	0.00466667	PREDICTED: coronin-1C-like isoform X2
106570627	XM_014143091.1	XP_013998566.1	NC_027313.1	85117305	85119681	-	478.943	0.603683	0.00468502	PREDICTED: CLIP-associating protein 2-like
106560520	XM_014123493.1	XP_013978968.1	NC_027309.1	44198105	44198785	+	152.667	-0.850471	0.00472204	PREDICTED: transmembrane protein 125-like
106577818	XM_014156177.1	XP_014011649.1	NC_027317.1	57546188	57564155	-	16.0911	-1.19507	0.00472204	PREDICTED: N-acetylaspartate synthetase-like isoform X1
106578582	XM_014157570.1	XP_014013045.1	NC_027318.1	25235032	25305967	-	789.526	0.581151	0.00472204	PREDICTED: LYR motif-containing protein 4B
106580476	XM_014161591.1	XP_014017066.1	NC_027319.1	30915475	30921671	-	41.0818	2.09607	0.00472911	PREDICTED: dual specificity protein phosphatase 2-like
106577200	XM_014155090.1	XP_014010566.1	NC_027317.1	27859417	27865992	+	8668.54	0.729594	0.00473994	PREDICTED: voltage-dependent anion-selective channel protein 2-like
106588853	XM_014178335.1	XP_014033807.1	NC_027326.1	28230582	28253303	-	528.132	0.655802	0.00474097	PREDICTED: MAGUK p55 subfamily member 6-like isoform X2
106611227	XM_014211221.1	XP_014066696.1	NC_027300.1	87470117	87517617	-	1181.26	0.269746	0.00474097	PREDICTED: proteasome activator complex subunit 4A-like
106576148	XM_014153064.1	XP_014008539.1	NC_027316.1	39697778	39709573	-	155.019	0.719351	0.00475972	PREDICTED: mesoderm-specific transcript homolog protein-like isoform X1
106602525	XM_014195204.1	XP_014050679.1	NC_027300.1	38572814	38580212	-	221.906	0.577097	0.00475972	PREDICTED: eukaryotic translation initiation factor 2 subunit 1-like
106609088	XM_014207494.1	XP_014062969.1	NC_027306.1	30936608	30967575	+	37.2453	-1.13939	0.00475972	PREDICTED: bromodomain-containing protein 1-like, partial
100196356	NM_001141385.1	NP_001134857.1	NC_027310.1	18685573	18688876	-	410.734	0.617208	0.00476735	BolA-like protein 3
106564743	XM_014131053.1	XP_013986529.1	NC_027311.1	22424412	22437364	-	407.535	-0.394443	0.00476795	PREDICTED: transcription factor Sp2-like isoform X2
106611412	XM_014211599.1	XP_014067074.1	NC_027308.1	44878887	44892459	+	731.501	-0.571452	0.00477117	PREDICTED: bifunctional epoxide hydrolase 2-like isoform X2
106606497	XM_014202736.1	XP_014058211.1	NC_027305.1	11859407	11860954	-	75.8827	0.987509	0.00479039	PREDICTED: uncharacterized protein LOC106606497 isoform X1
106586278	XM_014173404.1	XP_014028879.1	NC_027324.1	16689254	16696877	+	13405.5	0.600293	0.00480472	PREDICTED: NADH dehydrogenase
106600572	XM_014192040.1	XP_014047516.1	NC_027302.1	43758969	43834371	+	71.5522	-0.885591	0.00480472	PREDICTED: calmodulin-regulated spectrin-associated protein 2-like isoform X2
106561056	XM_014124643.1	XP_013980118.1	NC_027309.1	67366516	67369411	+	6847.6	0.426076	0.00480656	PREDICTED: ras-related protein Rab-19-like
106573186	XM_014147958.1	XP_014003433.1	NC_027315.1	13280656	13284054	-	610.142	0.658224	0.00480656	PREDICTED: acylglycerol kinase, mitochondrial-like
XR_001329079.1	#N/A	#N/A	NA	NA	NA	NA	645.639	0.736826	0.00481461	NA
XR_001321182.1	#N/A	#N/A	NA	NA	NA	NA	29.9963	-2.44253	0.00482494	NA
106570810	XM_014143353.1	XP_013998828.1	NC_027314.1	585446	586462	+	1846.77	0.427756	0.00483917	PREDICTED: transcriptional activator protein Pur-beta-like
106573564	XM_014148711.1	XP_014004186.1	NC_027315.1	39339827	39340691	-	707.486	0.621536	0.00483917	PREDICTED: mitochondrial import inner membrane translocase subunit Tim13
106578220	XM_014156868.1	XP_014012343.1	NC_027317.1	70120496	70128585	+	14.5303	-1.79453	0.00483917	PREDICTED: coiled-coil domain-containing protein 171-like
XR_001322387.1	#N/A	#N/A	NA	NA	NA	NA	14.5303	-1.79453	0.00483917	NA
106567272	XM_014136381.1	XP_013991866.1	NC_027300.1	132258299	132296434	+	437.791	-0.436102	0.00484331	PREDICTED: syntaxin-binding protein 1 isoform X2
106607763	XM_014205103.1	XP_014060577.1	NC_027305.1	56229446	56261550	-	602.179	0.331304	0.00484453	PREDICTED: mediator of RNA polymerase II transcription subunit 23 isoform X3
106578142	XM_014156767.1	XP_014012241.1	NC_027317.1	67866899	67869933	+	15.674	-2.13983	0.0048534	PREDICTED: prospero homeobox protein 1-like
106600554	XM_014192002.1	XP_014047474.1	NC_027302.1	44481775	44484143	-	10814	0.455324	0.00486465	PREDICTED: glycine-rich RNA-binding protein-like isoform X2
106606479	XM_014202707.1	XP_014058182.1	NC_027305.1	11403692	11413250	-	1606.33	0.864678	0.00486582	PREDICTED: heat shock protein 75 kDa, mitochondrial
106605354	XM_014200875.1	XP_014056350.1	NC_027304.1	58014352	58043370	+	259.715	0.51948	0.00486708	PREDICTED: SH3 domain-binding protein 5-like
XR_001330115.1	#N/A	#N/A	NA	NA	NA	NA	103.691	-0.555582	0.00487614	NA
100195538	NM_001140567.1	NP_001134039.1	NC_027314.1	78738109	78782806	+	917.034	0.556724	0.00489437	Beta-catenin-like protein 1
106590406	XM_014181394.1	XP_014036869.1	NC_027328.1	25003518	25021638	+	14.135	1.66136	0.0049129	PREDICTED: alanine aminotransferase 2-like isoform X1
106570516	XM_014142935.1	XP_013998409.1	NC_027313.1	79728754	79741344	-	118.878	-0.748194	0.00491554	PREDICTED: ankyrin repeat domain-containing protein 12 isoform X1
106572838	XM_014147365.1	XP_014002841.1	NC_027314.1	96389183	96390688	-	72.2093	-0.558228	0.00491554	PREDICTED: zinc finger protein 615-like isoform X2
100136402	NM_001123553.1	NP_001117025.1	NC_027317.1	12302051	12343992	+	684.338	0.433243	0.00493329	glutamate dehydrogenase 1, mitochondrial
106568376	XM_014138668.1	XP_013994143.1	NC_027312.1	95822644	95955577	+	34.7016	-0.813339	0.00493389	PREDICTED: rab GTPase-activating protein 1-like isoform X1
106597610	XM_014188788.1	XP_014044263.1	NC_027300.1	26712602	26713822	-	1253.5	0.702677	0.00493389	PREDICTED: 39S ribosomal protein L35, mitochondrial-like
XR_001322740.1	#N/A	#N/A	NA	NA	NA	NA	37.3158	-0.756491	0.00493755	NA
106575334	XM_014151817.1	XP_014007292.1	NC_027316.1	12702910	12705878	+	33.4597	2.3553	0.00493904	PREDICTED: kelch-like protein 41b, partial
106577549	XM_014155667.1	XP_014011142.1	NC_027317.1	47788854	47793057	-	52.9447	-2.40049	0.0049428	PREDICTED: sex hormone-binding globulin-like
106581843	XM_014164250.1	XP_014019726.1	NC_027320.1	12152638	12172307	-	382.499	0.610043	0.00494886	PREDICTED: WD repeat-containing protein 75 isoform X2
106565005	XM_014131561.1	XP_013987036.1	NC_027311.1	31222917	31248159	-	235.324	0.459282	0.0049532	PREDICTED: alanine--tRNA ligase, mitochondrial
106568860	XM_014139602.1	XP_013995077.1	NC_027313.1	16612878	16683539	-	367.993	0.748864	0.0049532	PREDICTED: chloride channel protein 2-like isoform X7
106605312	XM_014200792.1	XP_014056270.1	NC_027304.1	56520104	56530639	+	353.114	1.10403	0.00495431	PREDICTED: nestin-like isoform X3
106612046	XM_014212855.1	XP_014068330.1	NC_027308.1	75921537	75944409	+	2762.02	0.379724	0.00497846	PREDICTED: hypoxanthine-guanine phosphoribosyltransferase isoform X2
100196537	NM_001141566.1	NP_001135038.1	NC_027311.1	49599267	49600708	-	1013.88	0.524726	0.00499069	Caveolin-2
106571023	XM_014143648.1	XP_013999123.1	NC_027314.1	13898356	13901267	+	37.2941	-6.71067	0.00499069	PREDICTED: transcription factor Sox-7-like
106580381	XM_014161386.1	XP_014016862.1	NC_027319.1	24717204	24762256	+	410.808	-0.540475	0.00499069	PREDICTED: transcription factor 7-like 1-B isoform X2
100380399	NM_001173683.1	NP_001167154.1	NC_027306.1	12710609	12717691	+	115.806	0.838538	0.0049935	FAM29A
106569712	XM_014141285.1	XP_013996760.1	NC_027300.1	143730036	143734387	-	307.436	0.541509	0.0049935	PREDICTED: prostaglandin E synthase
106600587	XM_014192065.1	XP_014047540.1	NC_027302.1	43093064	43160110	+	66.9766	-1.00244	0.0049935	PREDICTED: YEATS domain-containing protein 2
106569233	XM_014140393.1	XP_013995868.1	NC_027313.1	24819860	24822295	-	38.6484	0.890011	0.00500036	PREDICTED: tiggy-winkle hedgehog protein-like
106573701	XM_014148992.1	XP_014004467.1	NC_027315.1	33142064	33155386	-	298.993	0.380008	0.00502671	PREDICTED: malonyl-CoA decarboxylase, mitochondrial-like
106564233	XM_014130284.1	XP_013985759.1	NC_027311.1	6791134	6793427	-	84.6572	1.29672	0.00502858	PREDICTED: nucleoredoxin-like protein 1
106605400	XM_014200998.1	XP_014056473.1	NC_027304.1	60880533	60892310	-	571.368	0.645287	0.00502858	PREDICTED: mediator of DNA damage checkpoint protein 1-like
100195640	XM_014192794.1	XP_014048270.1	NC_027302.1	60049760	60050800	+	498.459	-0.356851	0.00506627	PREDICTED: NF-kappa-B inhibitor-interacting Ras-like protein 2 isoform X1
106564655	XM_014130838.1	XP_013986313.1	NC_027311.1	20992446	20994380	+	138.469	0.872529	0.00506627	PREDICTED: transcription elongation factor, mitochondrial-like
106568082	XM_014138093.1	XP_013993568.1	NC_027312.1	83458811	83462102	+	306.782	0.720249	0.00506627	PREDICTED: rRNA methyltransferase 1, mitochondrial
106572879	XM_014147422.1	XP_014002897.1	NC_027314.1	97864946	97882830	-	397.564	-0.808093	0.00506627	PREDICTED: tripartite motif-containing protein 54-like isoform X1
106586326	XM_014173504.1	XP_014028979.1	NC_027301.1	40326674	40345474	+	119.02	0.786295	0.00506627	PREDICTED: cytoplasmic dynein 1 light intermediate chain 1-like
106596016	XM_014187342.1	XP_014042817.1	NW_012357986.1	3236	6952	+	46.4223	-1.1501	0.00506627	PREDICTED: FH1/FH2 domain-containing protein 3-like
106600378	XM_014191683.1	XP_014047158.1	NC_027302.1	34988253	35004203	-	328.907	0.487474	0.00506627	PREDICTED: E3 ubiquitin-protein ligase ZNRF1-like
106577895	XM_014156328.1	XP_014011803.1	NC_027317.1	60629821	60632031	+	83.9067	0.93133	0.00506641	PREDICTED: neurosecretory protein VGF-like
106574976	XM_014151113.1	XP_014006588.1	NC_027301.1	6703833	6714430	-	11.4728	-1.7148	0.00508378	PREDICTED: bone morphogenetic protein receptor type-2-like
106583846	XM_014168462.1	XP_014023937.1	NC_027321.1	62390325	62397778	+	62.0642	0.853571	0.00510834	PREDICTED: fibulin-2-like, partial
100196741	NM_001141763.1	NP_001135235.1	NC_027322.1	21302303	21305953	-	1026.44	0.47052	0.00511874	carbonyl reductase family member 4
100194555	NM_001139641.1	NP_001133113.1	NC_027306.1	55308698	55310618	+	3432.18	0.568659	0.00512269	26S protease regulatory subunit 7
106595112	XM_014186486.1	XP_014041961.1	NW_012354674.1	550	4711	+	344.535	0.786917	0.00512561	PREDICTED: mpv17-like protein, partial
106602076	XM_014194539.1	XP_014050014.1	NC_027302.1	92437799	92443863	-	363.662	-0.947838	0.00512561	PREDICTED: trinucleotide repeat-containing gene 18 protein-like
106594414	XM_014185779.1	XP_014041254.1	NW_012352666.1	78	11432	-	319.186	-0.898122	0.00513562	PREDICTED: calcium-binding mitochondrial carrier protein SCaMC-1-B-like, partial
106612521	XM_014213724.1	XP_014069199.1	NC_027308.1	106037001	106052809	+	278.819	-1.56342	0.00513767	PREDICTED: zinc finger CCCH domain-containing protein 4-like
106588843	XM_014178321.1	XP_014033798.1	NC_027326.1	27584282	27593710	+	130.945	0.57808	0.00513859	PREDICTED: nuclear factor erythroid 2-related factor 1-like isoform X2
106560323	XM_014123128.1	XP_013978603.1	NC_027300.1	103673289	103680529	-	135.25	1.03863	0.00513908	PREDICTED: 4-hydroxyphenylpyruvate dioxygenase-like protein
XR_001326609.1	#N/A	#N/A	NA	NA	NA	NA	70.7462	-1.3101	0.00513908	NA
106576640	XM_014153884.1	XP_014009359.1	NC_027316.1	56750426	56750512	+	576.026	-0.946767	0.00515242	PREDICTED: ras-related protein Rap-1b
106605633	XM_014201491.1	XP_014056966.1	NC_027304.1	65985439	65989288	-	434.165	0.647083	0.00515242	PREDICTED: transmembrane protein 147
106609227	XM_014207771.1	XP_014063246.1	NC_027306.1	34713324	34723153	+	1156.14	0.82009	0.00515242	PREDICTED: dynamin-1-like protein isoform X1
106580491	XM_014161617.1	XP_014017092.1	NC_027319.1	33415701	33446980	+	520.787	-0.649634	0.00515631	PREDICTED: histone acetyltransferase KAT6A-like isoform X1
106586284	XM_014173415.1	XP_014028890.1	NC_027324.1	17750720	17756119	-	104.248	-0.499333	0.0051566	PREDICTED: zinc finger protein 883-like
106583633	XM_014168034.1	XP_014023509.1	NC_027321.1	48114036	48144600	-	716.131	-0.359512	0.00517599	PREDICTED: myotubularin-related protein 14-like isoform X1
106587071	XM_014174986.1	XP_014030458.1	NC_027325.1	7656138	7705028	+	554.386	0.340036	0.00517599	PREDICTED: kinesin-like protein KIFC3 isoform X3
100195436	NM_001140465.1	NP_001133937.1	NC_027303.1	53254537	53286831	-	1628.8	0.533236	0.00517971	Arginyl-tRNA synthetase, cytoplasmic
106564899	XM_014131394.1	XP_013986869.1	NC_027311.1	24637451	24659718	-	356.115	-0.840948	0.00517971	PREDICTED: nascent polypeptide-associated complex subunit alpha, muscle-specific form-like
106567765	XM_014137472.1	XP_013992947.1	NC_027312.1	82171755	82176823	+	518.948	0.6413	0.00518403	PREDICTED: nuclear fragile X mental retardation-interacting protein 2-like isoform X1
106613514	XM_014215859.1	XP_014071334.1	NC_027309.1	10388150	10425071	+	280.73	0.406267	0.00518403	PREDICTED: RNA-binding protein 25-like
XR_001319552.1	#N/A	#N/A	NA	NA	NA	NA	231.444	0.883504	0.00519198	NA
100196648	NM_001141677.1	NP_001135149.1	NC_027314.1	75458190	75490445	-	79.9534	-1.05457	0.00519293	AMP deaminase 1
106588093	XM_014176765.1	XP_014032240.1	NC_027301.1	45673995	45687434	+	8419.77	0.608372	0.00519962	PREDICTED: protein disulfide-isomerase
106584064	XM_014168896.1	XP_014024371.1	NC_027322.1	11557684	11558610	+	12.1207	2.02087	0.00520113	PREDICTED: transcription factor MafA
106577792	XM_014156135.1	XP_014011610.1	NC_027317.1	57046663	57057449	-	313.185	0.870393	0.00521165	PREDICTED: 39S ribosomal protein L52, mitochondrial-like isoform X2
106571265	XM_014144093.1	XP_013999568.1	NC_027314.1	26721646	26727877	+	649.04	0.423766	0.00522641	PREDICTED: crooked neck-like protein 1
106602754	XM_014195594.1	XP_014051069.1	NC_027303.1	22362362	22365704	+	315.731	0.4767	0.00522641	PREDICTED: CDGSH iron-sulfur domain-containing protein 2A
106570849	XM_014143418.1	XP_013998893.1	NC_027314.1	2571289	2589509	-	141.765	-0.878361	0.00524099	PREDICTED: protein FAM214B-like
100194534	NM_001139620.1	NP_001133092.1	NC_027323.1	24528071	24530269	+	1317.92	0.351225	0.00524621	serine/threonine-protein phosphatase PP1-gamma catalytic subunit
106561415	XM_014125365.1	XP_013980840.1	NC_027309.1	94861625	94864399	+	171.143	0.779636	0.00524821	PREDICTED: NAD-dependent protein deacetylase sirtuin-3-like
106606792	XM_014203148.1	XP_014058623.1	NC_027305.1	20468972	20469541	-	673.393	1.36631	0.00525621	PREDICTED: immediate early response gene 2 protein-like
106577186	XM_014155016.1	XP_014010489.1	NC_027317.1	29451182	29453627	-	114.383	0.877432	0.00526764	PREDICTED: graves disease carrier protein-like isoform X1
106569259	XM_014140450.1	XP_013995924.1	NC_027313.1	23606898	23631935	+	271.873	-0.552402	0.00527025	PREDICTED: dual specificity testis-specific protein kinase 2-like isoform X1
106561554	XM_014125646.1	XP_013981121.1	NC_027309.1	103522858	103530630	-	5585.81	0.501968	0.00527839	PREDICTED: caveolin-1
106586774	XM_014174387.1	XP_014029862.1	NC_027324.1	39105418	39108137	+	1962.48	0.711154	0.00527839	PREDICTED: ashwin
106562702	XM_014127696.1	XP_013983164.1	NC_027300.1	115359266	115370934	-	8129.86	0.313528	0.00529762	PREDICTED: voltage-dependent anion-selective channel protein 2-like isoform X1
106590001	XM_014180510.1	XP_014035985.1	NC_027300.1	24359149	24372608	-	4705.19	0.462455	0.00531592	PREDICTED: dihydrolipoyllysine-residue succinyltransferase component of 2-oxoglutarate dehydrogenase complex, mitochondrial-like
106586249	XM_014173313.1	XP_014028788.1	NC_027324.1	15236784	15275668	+	1043.57	0.66096	0.00531967	PREDICTED: alkyldihydroxyacetonephosphate synthase, peroxisomal-like
106601416	XM_014193622.1	XP_014049097.1	NC_027302.1	70953104	71175523	+	490.184	-0.430353	0.00532348	PREDICTED: caskin-2-like
106570260	XM_014142376.1	XP_013997851.1	NC_027313.1	67067914	67072749	+	15209	-0.659936	0.00532719	PREDICTED: stathmin-like
106571332	XM_014144275.1	XP_013999751.1	NC_027314.1	28404254	28437256	-	19.1309	-1.27439	0.00532719	PREDICTED: transcription regulator protein BACH2-like
106592787	XM_014184121.1	XP_014039596.1	NW_012348810.1	6302	10929	-	621.044	0.437701	0.00534937	PREDICTED: NAD-dependent protein deacetylase sirtuin-3-like
106609414	XM_014208217.1	XP_014063701.1	NC_027300.1	74396879	74401954	+	1640.98	0.539998	0.00535364	PREDICTED: 28 kDa heat- and acid-stable phosphoprotein-like isoform X2
106603399	XM_014197038.1	XP_014052513.1	NC_027303.1	46443383	46445843	-	146.516	0.636409	0.00535366	PREDICTED: diacylglycerol O-acyltransferase 2-like
106569646	XM_014141205.1	XP_013996680.1	NC_027313.1	42552017	42590847	+	235.394	-1.34491	0.00536426	PREDICTED: kelch-like protein 24
106587474	XM_014175888.1	XP_014031363.1	NC_027325.1	25275236	25286204	-	110.477	-0.803179	0.0053799	PREDICTED: anoctamin-9-like
106595930	XM_014187272.1	XP_014042747.1	NW_012357652.1	6659	7429	-	456.912	0.357875	0.0053874	PREDICTED: transcriptional regulator ATRX-like
106612641	XM_014213998.1	XP_014069473.1	NC_027300.1	92612235	92623714	-	137.541	0.512143	0.00540854	PREDICTED: uncharacterized protein LOC106612641
106612829	XM_014214356.1	XP_014069831.1	NC_027308.1	112680857	112686340	-	1462.59	0.593483	0.00540854	PREDICTED: phosphoserine phosphatase-like
100194661	NM_001139745.1	XP_013990417.1	NC_027312.1	19109041	19110727	-	6114.42	0.570469	0.00541124	PREDICTED: zinc finger protein 9 isoform X1
101448065	NM_001279165.1	NP_001266094.1	NC_027302.1	28819555	28821420	-	3.20936	-4.18429	0.00541124	insulin-like growth factor binding protein 1 paralog B2 precursor
106582924	XM_014166551.1	XP_014022026.1	NC_027321.1	17359789	17364952	+	598.036	0.349904	0.00541124	PREDICTED: transcriptional adapter 3
106600588	XM_014192066.1	XP_014047541.1	NC_027302.1	43030860	43080071	+	23.1506	-1.52809	0.00541124	PREDICTED: kelch-like protein 24
106604760	XM_014199764.1	XP_014055239.1	NC_027304.1	34348212	34394103	+	108.492	-0.625382	0.00541124	PREDICTED: BCL-6 corepressor-like protein 1 isoform X1
106612469	XM_014213631.1	XP_014069106.1	NC_027300.1	94041386	94060868	+	2472.35	-0.77979	0.00541124	PREDICTED: nucleolar RNA helicase 2-like
106592335	XM_014183671.1	XP_014039146.1	NW_012348017.1	20569	20767	-	30.6452	-1.11793	0.00545049	PREDICTED: rap guanine nucleotide exchange factor 5-like, partial
106602756	XM_014195595.1	XP_014051070.1	NC_027303.1	22339135	22359173	-	17496.2	0.642909	0.00545715	PREDICTED: succinyl-CoA ligase subunit alpha, mitochondrial
106608355	XM_014206260.1	XP_014061735.1	NC_027300.1	70438044	70464836	+	4196.55	0.486229	0.00545715	PREDICTED: 28S ribosomal protein S5, mitochondrial-like
106570911	XM_014143494.1	XP_013998969.1	NC_027314.1	4947584	4966200	+	16.3932	-2.95852	0.00546752	PREDICTED: serum albumin 2-like
106608719	XM_014206819.1	XP_014062294.1	NC_027306.1	19146900	19151825	-	779.009	0.691967	0.00547965	PREDICTED: transmembrane protein 256
106563257	XM_014128677.1	XP_013984151.1	NC_027310.1	68544837	68576454	+	2151.87	-0.360384	0.00548191	PREDICTED: protein PRRC2B-like isoform X2
106602449	XM_014195458.1	XP_014051604.1	NC_027300.1	565330	605024	+	208.655	0.781698	0.00548515	PREDICTED: protein Jade-1
106604103	XM_014198499.1	XP_014053974.1	NC_027304.1	1157252	1164191	-	23.1017	-1.53331	0.00548515	PREDICTED: vacuolar ATPase assembly integral membrane protein vma21-like
106565417	XM_014132528.1	XP_013988003.1	NC_027311.1	52678327	52683240	-	244.361	1.20234	0.00551369	PREDICTED: olfactomedin-like protein 3
106584129	XM_014169026.1	XP_014024500.1	NC_027322.1	19811308	19820124	-	686.469	0.449048	0.00551369	PREDICTED: uncharacterized protein LOC106584129 isoform X1
106572477	XM_014146696.1	XP_014002171.1	NC_027314.1	82784999	82789918	-	1893.61	0.778594	0.00551572	PREDICTED: tubulin alpha-8 chain-like
106583487	XM_014167721.1	XP_014023196.1	NC_027321.1	41018910	41020926	+	246.319	0.690614	0.00551572	PREDICTED: tubulin polyglutamylase complex subunit 1
106586074	XM_014172942.1	XP_014028417.1	NC_027301.1	41708075	41717953	+	413.201	0.702823	0.00551572	PREDICTED: NADH dehydrogenase
106595093	XM_014186469.1	XP_014041944.1	NC_027301.1	70811920	70826444	+	103.039	-0.587084	0.00551572	PREDICTED: zinc finger protein 501-like
106604517	XM_014199196.1	XP_014054671.1	NC_027300.1	48459888	48505542	+	422.846	0.502984	0.00551572	PREDICTED: myopalladin-like
100195171	NM_001140200.1	NP_001133672.1	NC_027314.1	57253317	57254807	+	5308.13	0.27944	0.00552822	14-3-3 protein beta/alpha-2
106574542	XM_014150496.1	XP_014005971.1	NC_027315.1	71250564	71254330	-	107.316	0.717987	0.00552822	PREDICTED: protein O-glucosyltransferase 1
106588677	XM_014177903.1	XP_014033378.1	NC_027326.1	20420738	20449559	+	54.7741	0.716069	0.00553044	PREDICTED: endonuclease/exonuclease/phosphatase family domain-containing protein 1-like
106579061	XM_014158556.1	XP_014014032.1	NC_027318.1	60709482	60725218	-	914.197	0.563379	0.00553163	PREDICTED: protein MTO1 homolog, mitochondrial
106582455	XM_014165579.1	XP_014021055.1	NC_027320.1	50315974	50407154	+	72.0734	-1.09737	0.00553163	PREDICTED: dedicator of cytokinesis protein 9-like isoform X2
106593582	XM_014184933.1	XP_014040408.1	NW_012350497.1	768	11761	-	13.4045	-1.89334	0.00553163	PREDICTED: tuberin-like, partial
106603820	XM_014197991.1	XP_014053466.1	NC_027303.1	69479880	69558245	-	23.2174	-1.17202	0.00553163	PREDICTED: folliculin-interacting protein 1-like
106608419	XM_014206351.1	XP_014061826.1	NC_027306.1	874778	909006	+	68.2996	-1.99607	0.00553163	PREDICTED: SH3 domain-containing protein 19-like
106609124	XM_014207580.1	XP_014063051.1	NC_027306.1	32940024	32961712	-	440.521	0.407624	0.00553163	PREDICTED: lamina-associated polypeptide 2, isoforms beta/delta/epsilon/gamma-like isoform X3
106569426	XM_014140774.1	XP_013996249.1	NC_027313.1	34945301	34951213	+	1409.77	0.480934	0.00555975	PREDICTED: proteasome subunit beta type-5-like isoform X1
106563573	XM_014129288.1	XP_013984756.1	NC_027300.1	117810974	117833421	-	712.425	0.715135	0.00557333	PREDICTED: ankycorbin isoform X1
106582348	XM_014165373.1	XP_014020847.1	NC_027320.1	42255562	42380220	-	66.4718	-0.606013	0.00557333	PREDICTED: adenylate cyclase type 5 isoform X4
106590982	XM_014182159.1	XP_014037634.1	NW_012343278.1	9072	17698	+	36.9481	-0.773549	0.00557333	PREDICTED: gastrula zinc finger protein XlCGF57.1-like
106599020	XM_014190066.1	XP_014045541.1	NC_027302.1	13687312	13688217	-	2425.54	1.14829	0.00558396	PREDICTED: transcription factor jun-D-like
106609674	XM_014208645.1	XP_014064118.1	NC_027306.1	51649417	51652289	-	73.1848	-1.01566	0.00559815	PREDICTED: zinc finger protein 184-like
106576973	XM_014154583.1	XP_014010058.1	NC_027317.1	15570587	15618567	-	2119.77	-0.442095	0.00560154	PREDICTED: ras and Rab interactor 2-like
106583425	XM_014167577.1	XP_014023052.1	NC_027301.1	30965738	30976921	+	1290.93	0.472527	0.00560154	PREDICTED: ubiquitin carboxyl-terminal hydrolase 5-like isoform X1
106563984	XM_014129940.1	XP_013985415.1	NC_027311.1	321272	327397	-	4.84547	-3.22702	0.00560899	PREDICTED: mucin-12-like
106572385	XM_014146473.1	XP_014001948.1	NC_027314.1	81741829	81744560	+	126.346	0.521467	0.00560899	PREDICTED: DNA-(apurinic or apyrimidinic site) lyase 2
106602678	XM_014195433.1	XP_014050910.1	NC_027303.1	19272883	19285358	+	601.382	-0.764207	0.00562356	PREDICTED: uncharacterized protein LOC106602678 isoform X3
106560480	XM_014123475.1	XP_013978950.1	NC_027300.1	9064008	9068445	+	548.561	0.513849	0.00563949	PREDICTED: tryptophan--tRNA ligase, cytoplasmic
106608948	XM_014207193.1	XP_014062668.1	NC_027306.1	23186489	23204851	-	208.978	0.568431	0.00565461	PREDICTED: AP-1 complex subunit sigma-1A
106593992	XM_014185366.1	XP_014040841.1	NW_012351495.1	2495	12642	+	13.2019	-2.0631	0.00566188	PREDICTED: fibrillin-1-like, partial
100196714	NM_001141736.1	NP_001135208.1	NC_027300.1	122171881	122186426	-	778.886	0.88477	0.00568287	Stomatin-like protein 2
100380485	NM_001173770.1	NP_001167241.1	NC_027310.1	78217189	78227486	+	406.696	0.460746	0.00569837	Lipase member H precursor
106572284	XM_014146336.1	XP_014001811.1	NC_027314.1	75039048	75047720	+	126.638	0.612734	0.00570716	PREDICTED: uncharacterized protein LOC106572284
XR_001326988.1	#N/A	#N/A	NA	NA	NA	NA	55.1062	-1.50727	0.00571348	NA
106612704	XM_014214131.1	XP_014069606.1	NC_027308.1	101808486	101809298	+	74.7208	1.01432	0.00571729	PREDICTED: SERTA domain-containing protein 3-like
106573996	XM_014149484.1	XP_014004959.1	NC_027315.1	49019790	49039442	-	1584.5	0.539001	0.00572862	PREDICTED: oxygen-dependent coproporphyrinogen-III oxidase, mitochondrial-like
106569540	XM_014140997.1	XP_013996472.1	NC_027313.1	38773003	38774194	+	231.338	0.440328	0.00573609	PREDICTED: pleckstrin homology domain-containing family J member 1
106581643	XM_014163798.1	XP_014019273.1	NC_027320.1	4605630	4651362	+	935.982	0.586371	0.00573609	PREDICTED: cell division cycle protein 16 homolog
106585949	XM_014172702.1	XP_014028177.1	NC_027323.1	44609775	44636480	-	2.91254	-2.56703	0.00574041	PREDICTED: WD repeat and FYVE domain-containing protein 3-like, partial
106607833	XM_014205226.1	XP_014060702.1	NC_027305.1	59933924	59964879	+	46.0748	0.982037	0.00574096	PREDICTED: protein stum homolog isoform X2
106598489	XM_014189537.1	XP_014045012.1	NW_012379382.1	56	726	+	29.6441	-2.71092	0.00574875	PREDICTED: extensin-like, partial
106576850	XM_014154326.1	XP_014009802.1	NC_027317.1	4690947	4717757	+	777.666	0.720571	0.00576247	PREDICTED: RRP12-like protein isoform X2
106592047	XM_014183348.1	XP_014038823.1	NW_012347569.1	154	7495	-	6.0086	-2.29632	0.00579144	PREDICTED: uncharacterized protein LOC106592047, partial
106586371	XM_014173570.1	XP_014029045.1	NC_027324.1	21004105	21017891	-	2139.93	0.472276	0.00580648	PREDICTED: coenzyme Q-binding protein COQ10 homolog B, mitochondrial-like
106564309	XM_014130348.1	XP_013985823.1	NC_027311.1	8388545	8396166	+	305.955	0.6538	0.00581007	PREDICTED: lysine-rich nucleolar protein 1-like isoform X2
106604571	XM_014199341.1	XP_014054816.1	NC_027304.1	27411999	27427953	+	343.976	-0.51845	0.00581007	PREDICTED: mastermind-like protein 1 isoform X2
106565201	XM_014132060.1	XP_013987535.1	NC_027311.1	43046119	43061225	+	546.146	0.722549	0.00583264	PREDICTED: cell growth-regulating nucleolar protein
106572249	XM_014146280.1	XP_014001756.1	NC_027314.1	64699589	64746898	+	707.946	0.692884	0.00583264	PREDICTED: sorting nexin-19-like
106575891	XM_014152607.1	XP_014008082.1	NC_027316.1	28381836	28386366	+	180.629	-0.874877	0.00583264	PREDICTED: DNA repair protein complementing XP-G cells, partial
106581238	XM_014163161.1	XP_014018636.1	NC_027319.1	64791647	64809059	-	44.8431	-0.97694	0.00586594	PREDICTED: PHD finger protein 12-like isoform X2
106613429	XM_014215618.1	XP_014071093.1	NC_027309.1	1186440	1187480	+	76.6447	0.649319	0.00586594	PREDICTED: uncharacterized protein LOC106613429
106571906	XM_014145464.1	XP_014000939.1	NC_027300.1	150961667	151016623	-	5914.49	0.393658	0.0058734	PREDICTED: methylglutaconyl-CoA hydratase, mitochondrial
106604863	XM_014199939.1	XP_014055414.1	NC_027304.1	36535442	36547325	+	442.779	0.635567	0.0058734	PREDICTED: wolframin-like
106574142	XM_014149772.1	XP_014005247.1	NC_027315.1	52504583	52520810	+	363.456	0.679153	0.00588539	PREDICTED: actin-like protein 6A
106570206	XM_014142290.1	XP_013997765.1	NC_027313.1	63335554	63342751	+	3760.44	0.660076	0.00589971	PREDICTED: 39S ribosomal protein L9, mitochondrial isoform X3
106572016	XM_014145713.1	XP_014001188.1	NC_027314.1	75780662	75818912	+	385.991	-0.351689	0.00589982	PREDICTED: msx2-interacting protein-like isoform X1
106565559	XM_014132820.1	XP_013988294.1	NC_027311.1	57631695	57642508	+	11.2445	-1.6428	0.00591997	PREDICTED: EF-hand calcium-binding domain-containing protein 12 isoform X2
106578247	XM_014156900.1	XP_014012374.1	NC_027318.1	190196	200812	+	483.427	0.596661	0.00591997	PREDICTED: transmembrane protein 204 isoform X1
106611029	XM_014210839.1	XP_014066314.1	NC_027308.1	22961504	22962352	-	244.703	-0.408776	0.00591997	PREDICTED: CLOCK-interacting pacemaker-like
100846967	NM_001252362.1	NP_001239291.1	NC_027315.1	53346800	53346913	+	531.604	1.15674	0.00592635	Sodium/potassium-transporting ATPase subunit beta-1
106607138	XM_014203762.1	XP_014059237.1	NC_027305.1	34024820	34027056	+	514.935	0.863953	0.00597011	PREDICTED: ER lumen protein-retaining receptor 3
106569462	XM_014140834.1	XP_013996309.1	NC_027313.1	35971241	35979939	-	752.36	0.427747	0.00600248	PREDICTED: DNA-directed RNA polymerases I, II, and III subunit RPABC1
100194581	NM_001139667.1	NP_001133139.1	NC_027313.1	78615963	78619410	+	1029.3	-0.244594	0.00602004	vacuolar protein sorting-associated protein 28 homolog
100196731	NM_001141753.1	NP_001135225.1	NC_027306.1	24016958	24029817	+	531.646	-0.356805	0.00602004	1-acyl-sn-glycerol-3-phosphate acyltransferase eta
100306831	XM_014128941.1	XP_013984416.1	NC_027310.1	74331368	74352643	+	4769.52	0.398653	0.00602004	PREDICTED: plakophilin 3 isoform X2
106565804	XM_014133359.1	XP_013988834.1	NC_027311.1	69336294	69351548	+	17.8928	1.49422	0.00602004	PREDICTED: bone morphogenetic protein 7-like
106569415	XM_014140755.1	XP_013996230.1	NC_027313.1	33488670	33491978	+	126.977	1.05491	0.00602004	PREDICTED: myocilin-like
106569872	XM_014141576.1	XP_013997048.1	NC_027313.1	61679027	61711370	+	86.8741	-0.63225	0.00602004	PREDICTED: semaphorin-4A-like isoform X1
106572227	XM_014146230.1	XP_014001704.1	NC_027314.1	65307395	65310134	-	456.607	-1.47752	0.00602004	PREDICTED: protein-L-isoaspartate O-methyltransferase domain-containing protein 2-like
106576517	XM_014153733.1	XP_014009208.1	NC_027316.1	51689967	51692787	+	163.827	-0.614564	0.00602004	PREDICTED: glucoside xylosyltransferase 1-like, partial
106612549	XM_014213791.1	XP_014069266.1	NC_027308.1	107783631	107787014	-	371.07	0.363367	0.00602004	PREDICTED: L-amino-acid oxidase-like isoform X2
106575504	XM_014152025.1	XP_014007500.1	NC_027316.1	17297690	17312439	+	866.57	0.262135	0.00602306	PREDICTED: importin subunit alpha-4
XR_001321770.1	#N/A	#N/A	NA	NA	NA	NA	21.1713	-1.32783	0.00602306	NA
106595776	XM_014187133.1	XP_014042608.1	NW_012357020.1	2512	8497	-	10.1755	-1.86966	0.00603953	PREDICTED: slit homolog 2 protein-like
106570769	XM_014143264.1	XP_013998739.1	NC_027313.1	92320668	92359173	-	110.527	-1.41776	0.00605207	PREDICTED: tyrosine-protein phosphatase non-receptor type 2
106584119	XM_014169001.1	XP_014024486.1	NC_027301.1	34781107	34790333	-	114.037	-1.06751	0.00605726	PREDICTED: WD repeat-containing protein 26-like isoform X2
106573949	XM_014149427.1	XP_014004902.1	NC_027315.1	45058975	45060093	+	1480.35	0.485975	0.00605868	PREDICTED: sphingosine 1-phosphate receptor 1-like
106561754	XM_014125989.1	XP_013981463.1	NC_027309.1	111996083	112005956	-	1166.75	0.450646	0.00606812	PREDICTED: eukaryotic translation initiation factor 3 subunit J-A-like isoform X1
106562361	XM_014127194.1	XP_013982668.1	NC_027310.1	25850658	25872302	-	467.816	-0.744605	0.00606812	PREDICTED: signal peptide, CUB and EGF-like domain-containing protein 2 isoform X3
106564794	XM_014131205.1	XP_013986654.1	NC_027300.1	121402258	121412231	+	220.603	1.47448	0.00606812	PREDICTED: V-type proton ATPase 116 kDa subunit a isoform 2-like isoform X1
106607159	XM_014203799.1	XP_014059274.1	NC_027305.1	33684207	33685133	+	487.94	0.668315	0.00606812	PREDICTED: cold shock domain-containing protein C2-like
XR_001320591.1	#N/A	#N/A	NA	NA	NA	NA	36.6642	-0.835305	0.00607674	NA
106611156	XM_014211061.1	XP_014066536.1	NC_027308.1	29805483	29813768	+	259.454	0.580078	0.00609137	PREDICTED: protein FAM98B-like
106591649	XM_014182868.1	XP_014038343.1	NW_012344960.1	31086	32129	-	373.225	-0.463671	0.006093	PREDICTED: zinc finger protein 180-like
106568136	XM_014138199.1	XP_013993675.1	NC_027312.1	90676274	90690144	+	172.525	-0.871442	0.00609384	PREDICTED: serine/threonine-protein phosphatase 2B catalytic subunit gamma isoform-like isoform X2
106574245	XM_014149975.1	XP_014005450.1	NC_027315.1	65851630	65853309	+	786.897	-0.245172	0.00609384	PREDICTED: frizzled-7-A-like
106578439	XM_014157221.1	XP_014012696.1	NC_027301.1	14521020	14560263	+	6.11403	-2.32392	0.00609384	PREDICTED: rho GTPase-activating protein 33-like isoform X1
106580395	XM_014161406.1	XP_014016881.1	NC_027319.1	28851649	28852104	-	12.5647	-1.59479	0.00609384	PREDICTED: SET-binding protein-like
106585851	XM_014172545.1	XP_014028020.1	NC_027323.1	39827118	39827960	+	291.964	0.563255	0.00609384	PREDICTED: sesquipedalian-1-like
106587244	XM_014175447.1	XP_014030934.1	NC_027325.1	16063220	16248252	+	1678.29	-0.396273	0.00609384	PREDICTED: tight junction protein ZO-1-like isoform X13
106561499	XM_014125543.1	XP_013981018.1	NC_027309.1	101258830	101260964	+	47.644	-0.571556	0.00610125	PREDICTED: gastrula zinc finger protein XlCGF26.1-like
XR_001327158.1	#N/A	#N/A	NA	NA	NA	NA	19.3031	-1.36117	0.00613213	NA
106599143	XM_014190241.1	XP_014045716.1	NW_012397046.1	887	1548	+	46.1997	-1.23312	0.00615126	PREDICTED: kinesin-like protein KIF13A
106575647	XM_014152263.1	XP_014007738.1	NC_027316.1	21014819	21017539	-	776.804	0.687222	0.0061522	PREDICTED: filamin A-interacting protein 1-like
106572150	XM_014146055.1	XP_014001530.1	NC_027300.1	153633666	153634718	+	5.08829	-1.82482	0.00615404	PREDICTED: uncharacterized protein LOC106572150 isoform X2
106581941	XM_014164471.1	XP_014019946.1	NC_027320.1	22312464	22320398	+	270.101	0.828518	0.00615404	PREDICTED: norrin
106582753	XM_014166144.1	XP_014021619.1	NC_027321.1	10091540	10308918	+	307.111	-1.45644	0.0061585	PREDICTED: guanine nucleotide-binding protein G(i) subunit alpha-2-like
106602165	XM_014194637.1	XP_014050112.1	NC_027303.1	3501245	3516261	-	23.0159	-1.38448	0.0061613	PREDICTED: uncharacterized protein LOC106602165
106610279	XM_014209541.1	XP_014065015.1	NC_027307.1	16941284	16944324	+	151.638	0.752992	0.00616518	PREDICTED: uncharacterized protein LOC106610279 isoform X1
106560883	XM_014124272.1	XP_013979748.1	NC_027309.1	77211446	77234789	+	375.931	0.505428	0.00618088	PREDICTED: transport and Golgi organization protein 6 homolog isoform X2
106560582	XM_014123598.1	XP_013979079.1	NC_027309.1	48053265	48347163	+	86.0354	-0.930415	0.00618196	PREDICTED: disks large homolog 1 isoform X6
106567667	XM_014137220.1	XP_013992695.1	NC_027312.1	69623310	69685548	+	3.59262	-2.83289	0.00618196	PREDICTED: protein phosphatase 1E-like
106561896	XM_014126223.1	XP_013981679.1	NC_027310.1	4599336	4830487	+	5064.28	0.43001	0.00620511	PREDICTED: kinesin-related protein 4-like isoform X2
100194981	NM_001140010.1	NP_001133482.1	NC_027301.1	42493004	42507449	-	6473.74	0.507558	0.00628	T-complex protein 1 subunit delta
106566473	XM_014134543.1	XP_013990017.1	NC_027312.1	9331706	9467030	+	27.0998	-1.00749	0.00628	PREDICTED: rho GTPase-activating protein 39-like isoform X2
106581103	XM_014162841.1	XP_014018318.1	NC_027319.1	61776019	61859867	-	31.2253	-1.31834	0.00628	PREDICTED: GRAM domain-containing protein 1B-like isoform X6
106578509	XM_014157391.1	XP_014012866.1	NC_027318.1	15005613	15027610	+	1142.75	0.345325	0.00628369	PREDICTED: glycogen debranching enzyme-like isoform X2
106609499	XM_014208382.1	XP_014063857.1	NC_027300.1	74581302	74601476	+	1681.54	0.269323	0.00629066	PREDICTED: eukaryotic peptide chain release factor GTP-binding subunit ERF3A-like
106587416	XM_014175788.1	XP_014031263.1	NC_027325.1	22140335	22150318	-	660.13	0.377113	0.00629303	PREDICTED: transcriptional repressor CTCF-like isoform X2
106577356	XM_014155318.1	XP_014010793.1	NC_027317.1	35411889	35414153	+	785.631	0.408259	0.00631812	PREDICTED: uncharacterized protein LOC106577356
106578426	XM_014157190.1	XP_014012666.1	NC_027318.1	12191953	12193794	-	12.9299	-1.23357	0.00631812	PREDICTED: suppressor of cytokine signaling 6-like
106603933	XM_014198187.1	XP_014053662.1	NC_027303.1	75625779	75726404	+	62.7624	-0.959347	0.00631812	PREDICTED: sarcoplasmic/endoplasmic reticulum calcium ATPase 3
106561218	XM_014124933.1	XP_013980408.1	NC_027309.1	86403128	86405679	+	21.4413	1.88422	0.00632697	PREDICTED: synaptotagmin-1-like
106611092	XM_014210960.1	XP_014066435.1	NC_027300.1	85024984	85033278	-	3296.93	0.658071	0.00632697	PREDICTED: fumarate hydratase, mitochondrial-like
106611344	XM_014211480.1	XP_014066957.1	NC_027308.1	41105144	41137645	-	684.629	-0.496269	0.00632709	PREDICTED: structural maintenance of chromosomes protein 6-like
106613818	XM_014216460.1	XP_014071937.1	NC_027309.1	21862175	21866189	+	1708.54	0.621387	0.00634677	PREDICTED: perilipin-3-like
106575616	XM_014152229.1	XP_014007704.1	NC_027316.1	20318661	20369676	-	294.73	-0.492149	0.00635132	PREDICTED: lysine-specific demethylase 6A-like isoform X2
106571368	XM_014144383.1	XP_013999858.1	NC_027314.1	31716148	31878648	-	80.1984	0.912887	0.00636144	PREDICTED: sodium/potassium-transporting ATPase subunit beta-1-interacting protein 2-like isoform X2
100195802	NM_001140831.1	NP_001134303.1	NC_027302.1	67854047	67855121	+	1011.49	0.856989	0.00636304	Growth arrest and DNA-damage-inducible proteins-interacting protein 1
106564857	XM_014131322.1	XP_013986797.1	NC_027311.1	26395159	26405963	+	19287.8	0.750574	0.00636304	PREDICTED: malate dehydrogenase, cytoplasmic-like isoform X1
106565809	XM_014133364.1	XP_013988840.1	NC_027311.1	69053699	69054696	-	98.8556	0.867275	0.00636304	PREDICTED: mitochondrial intermembrane space import and assembly protein 40-like isoform X2
106566935	XM_014135556.1	XP_013991031.1	NC_027300.1	128717416	128839367	-	165.146	-0.563851	0.00636304	PREDICTED: mediator of RNA polymerase II transcription subunit 13-like isoform X2
106604718	XM_014199661.1	XP_014055136.1	NC_027304.1	32506865	32507917	+	9.35232	-1.18298	0.00636304	PREDICTED: transmembrane protein 121-like
106588919	XM_014178466.1	XP_014033942.1	NC_027326.1	29639497	29641685	-	165.664	0.468767	0.00637931	PREDICTED: uncharacterized protein LOC106588919
106597645	XM_014188806.1	XP_014044281.1	NW_012367408.1	296	4233	+	17.0662	-0.984397	0.00637931	PREDICTED: intelectin-like, partial
106607032	XM_014203582.1	XP_014059057.1	NC_027305.1	30092084	30098212	-	655.624	0.666403	0.00637931	PREDICTED: 40S ribosomal protein SA-like
106571909	XM_014145463.1	XP_014000938.1	NC_027314.1	60002225	60006454	+	72761.4	0.568117	0.00638142	PREDICTED: troponin C, slow skeletal and cardiac muscles
106572048	XM_014145782.1	XP_014001257.1	NC_027300.1	153038948	153045429	+	111.168	-1.16883	0.0063889	PREDICTED: uncharacterized protein LOC106572048
106579887	XM_014160220.1	XP_014015694.1	NC_027319.1	22451811	22453491	-	1220.89	0.539083	0.00638945	PREDICTED: probable cytosolic iron-sulfur protein assembly protein ciao1-A isoform X1
106596011	XM_014187339.1	XP_014042814.1	NW_012357971.1	275	7615	+	57.3231	-1.12594	0.00639661	PREDICTED: epidermal growth factor receptor kinase substrate 8-like, partial
106568931	XM_014139771.1	XP_013995245.1	NC_027313.1	13941719	13947848	+	2198.07	0.537949	0.0063991	PREDICTED: AP-2 complex subunit mu-A-like isoform X1
106570910	XM_014143493.1	XP_013998968.1	NC_027314.1	5058002	5096494	+	125.774	-0.919677	0.0063991	PREDICTED: sodium-dependent phosphate transporter 2-like
106581051	XM_014162755.1	XP_014018232.1	NC_027319.1	56841824	56927446	-	589.071	0.854843	0.0063991	PREDICTED: elastin-like isoform X10
XR_001321099.1	#N/A	#N/A	NA	NA	NA	NA	17.4502	1.07382	0.0064138	NA
106563614	XM_014129340.1	XP_013984815.1	NC_027310.1	78828370	78830328	-	37406.7	0.551497	0.00641508	PREDICTED: ADP/ATP translocase 2-like
106576989	XM_014154614.1	XP_014010082.1	NC_027317.1	16892928	16934932	-	101.376	0.560408	0.00641508	PREDICTED: stromal membrane-associated protein 1-like isoform X1
106603505	XM_014197279.1	XP_014052756.1	NC_027303.1	51728521	51823144	-	1586.2	-0.43398	0.00641881	PREDICTED: nuclear receptor corepressor 1-like isoform X3
XR_001319507.1	#N/A	#N/A	NA	NA	NA	NA	122.445	-0.698104	0.00642005	NA
106577169	XM_014154985.1	XP_014010460.1	NC_027317.1	26438917	26507824	+	24.8049	-0.959911	0.00645797	PREDICTED: zinc finger CCHC domain-containing protein 24
106602602	XM_014195339.1	XP_014050814.1	NC_027303.1	15644442	15696012	+	1602.45	-0.634905	0.00645797	PREDICTED: LOW QUALITY PROTEIN: ATP-binding cassette sub-family A member 1-like
106566173	XM_014134043.1	XP_013989517.1	NC_027311.1	84583535	84608779	-	49.5677	1.19549	0.00645842	PREDICTED: anti-Muellerian hormone type-2 receptor isoform X2
106569405	XM_014140743.1	XP_013996218.1	NC_027313.1	33627799	33631333	-	282.113	0.488747	0.00645842	PREDICTED: mucin-5AC-like isoform X2
106572400	XM_014146526.1	XP_014002001.1	NC_027314.1	80695586	80714770	-	531.364	0.443532	0.00645842	PREDICTED: probable carboxypeptidase PM20D1.2
106576033	XM_014152853.1	XP_014008328.1	NC_027316.1	35011500	35019534	+	459.245	0.667026	0.00645842	PREDICTED: leukotriene A-4 hydrolase-like
106577388	XM_014155354.1	XP_014010829.1	NC_027317.1	37131635	37137834	-	25595.7	0.66278	0.00645842	PREDICTED: malate dehydrogenase, cytoplasmic-like
106587298	XM_014175555.1	XP_014031031.1	NC_027325.1	13371146	13387148	-	1442.23	0.249028	0.00645842	PREDICTED: vacuolar protein sorting-associated protein 35 isoform X2
106591603	XM_014182816.1	XP_014038301.1	NC_027301.1	61571570	61573453	+	242.81	1.02602	0.00645842	PREDICTED: lipopolysaccharide-induced tumor necrosis factor-alpha factor homolog
106593507	XM_014184847.1	XP_014040322.1	NW_012350318.1	9532	12800	+	69.3042	-1.14711	0.00645842	PREDICTED: uncharacterized protein CXorf57-like
106607646	XM_014204807.1	XP_014060282.1	NC_027305.1	49258238	49382942	+	852.065	-0.630353	0.00645842	PREDICTED: serine/threonine-protein kinase MRCK beta-like isoform X2
106612524	XM_014213728.1	XP_014069203.1	NC_027300.1	93907722	93916459	+	1104.18	-0.476618	0.00645842	PREDICTED: ribonuclease T2-like
106595423	XM_014186796.1	XP_014042271.1	NW_012355663.1	1435	2474	-	462.186	0.668968	0.00647397	PREDICTED: 39S ribosomal protein L32, mitochondrial-like
106571259	XM_014144081.1	XP_013999562.1	NC_027300.1	148416296	148423035	+	217.487	0.466851	0.00648096	PREDICTED: SUN domain-containing protein 1-like isoform X2
106582490	XM_014165648.1	XP_014021123.1	NC_027320.1	51925792	51933424	+	63.6888	-0.716413	0.00649401	PREDICTED: FTS and Hook-interacting protein homolog
100196124	XM_014150362.1	XP_014005838.1	NC_027315.1	71242672	71247967	-	539.65	0.43854	0.00651419	PREDICTED: CC001 protein isoform X2
106580678	XM_014161995.1	XP_014017472.1	NC_027319.1	43459926	43483531	+	1854.63	0.555895	0.00651419	PREDICTED: RNA-binding protein FUS-like isoform X3
106560305	XM_014123063.1	XP_013978539.1	NC_027309.1	33383516	33400484	+	728.822	-0.412819	0.00651539	PREDICTED: volume-regulated anion channel subunit LRRC8C-like isoform X2
106575838	XM_014152530.1	XP_014008006.1	NC_027316.1	27284148	27285749	+	31.8843	-1.12277	0.00651539	PREDICTED: uncharacterized protein LOC106575838 isoform X2
106603917	XM_014198145.1	XP_014053620.1	NC_027303.1	74569398	74574122	-	417.274	0.606181	0.00651539	PREDICTED: heterogeneous nuclear ribonucleoprotein H-like isoform X2
106598919	XM_014189961.1	XP_014045436.1	NC_027300.1	27309798	27332670	+	8742.4	0.554805	0.00653711	PREDICTED: hypoxia-inducible factor 1-alpha isoform X2
106611028	XM_014210877.1	XP_014066317.1	NC_027300.1	84464634	84548140	+	210.371	-0.710135	0.00653711	PREDICTED: endothelial PAS domain-containing protein 1-like isoform X1
100306757	NM_001165296.1	NP_001158768.1	NC_027316.1	14021845	14023463	+	1118.72	0.400991	0.00654278	Small ubiquitin-related modifier 3-A
106563475	XM_014129089.1	XP_013984564.1	NC_027310.1	75772649	75799782	-	1425.84	0.617321	0.00654278	PREDICTED: EH domain-containing protein 1-like
106600713	XM_014192281.1	XP_014047757.1	NC_027302.1	50799504	50809182	+	201.091	0.455458	0.00654278	PREDICTED: bcl-2-like protein 12
106607005	XM_014203536.1	XP_014059011.1	NC_027305.1	29017448	29024798	+	6.77596	-2.00242	0.00654278	PREDICTED: protein Wiz-like, partial
106608594	XM_014206625.1	XP_014062100.1	NC_027306.1	10096567	10107791	+	962.866	-0.601151	0.00654278	PREDICTED: splicing factor 1-like
106582854	XM_014166390.1	XP_014021867.1	NC_027321.1	14222498	14309929	+	1894.06	-0.418668	0.00655455	PREDICTED: forkhead box protein P1-B-like isoform X7
100136540	XM_014206765.1	XP_014062240.1	NC_027306.1	11990761	12009936	+	367.572	1.08062	0.00656386	PREDICTED: solute carrier family 2, facilitated glucose transporter member 4
100195062	NM_001140091.1	NP_001133563.1	NC_027320.1	26166667	26175331	-	1896.1	0.228201	0.00657188	Renin receptor precursor
100194787	XM_014144293.1	XP_013999767.1	NC_027314.1	37180780	37186073	-	1052.79	-0.408325	0.00663642	PREDICTED: BRO1 domain-containing protein BROX isoform X1
100194973	NM_001140002.1	NP_001133474.1	NC_027308.1	125230865	125236249	-	2221.06	0.477149	0.00664045	integrin-linked protein kinase
106581935	XM_014164455.1	XP_014019930.1	NC_027320.1	21732784	21815572	+	943.947	0.414513	0.00664045	PREDICTED: von Willebrand factor A domain-containing protein 8
106567149	XM_014136127.1	XP_013991602.1	NC_027300.1	127870312	127873092	-	803.526	0.691996	0.00665378	PREDICTED: 78 kDa glucose-regulated protein-like
100196298	NM_001141327.2	NP_001134799.1	NC_027303.1	25397475	25399942	+	44.7995	-0.977527	0.00672467	ripply1
106592928	XM_014184275.1	XP_014039748.1	NW_012349107.1	2819	13478	+	30.7291	1.17089	0.00672467	PREDICTED: protein tweety homolog 1-like isoform X1
106578644	XM_014157676.1	XP_014013151.1	NC_027318.1	27965922	27969779	-	468.947	0.360179	0.00672977	PREDICTED: ubiquitin-like modifier-activating enzyme 5
106601341	XM_014193479.1	XP_014048952.1	NC_027302.1	68461249	68474867	+	648.369	-0.644639	0.00673569	PREDICTED: mucin-17-like isoform X1
106584695	XM_014170210.1	XP_014025685.1	NC_027322.1	42877082	42878456	+	30.952	-0.910185	0.00674726	PREDICTED: uncharacterized protein LOC106584695
106608678	XM_014206777.1	XP_014062252.1	NC_027306.1	11862262	11867985	-	654.253	-1.28079	0.00674726	PREDICTED: zinc finger and BTB domain-containing protein 38-like
106561027	XM_014124582.1	XP_013980059.1	NC_027309.1	70074344	70101766	+	311.183	-0.63792	0.00676631	PREDICTED: neural Wiskott-Aldrich syndrome protein isoform X2
100194533	NM_001139619.1	NP_001133091.1	NC_027308.1	26659801	26676465	-	1060.66	0.680593	0.00677642	eukaryotic translation initiation factor 4E-1A
106561196	XM_014124886.1	XP_013980361.1	NC_027309.1	83363795	83365147	-	116.054	1.56701	0.00677818	PREDICTED: C2 calcium-dependent domain-containing protein 4C-like
106608119	XM_014205850.1	XP_014061325.1	NC_027305.1	72678565	72689881	+	1880.27	0.459972	0.00677818	PREDICTED: heterogeneous nuclear ribonucleoprotein U-like
106560876	XM_014124265.1	XP_013979740.1	NC_027309.1	77332310	77398809	-	346.347	0.621917	0.00679099	PREDICTED: potassium voltage-gated channel subfamily G member 4-like
100196541	XM_014141413.1	XP_013996888.1	NC_027313.1	49595819	49599940	-	1040.47	0.588582	0.00680107	PREDICTED: crystallin J1A isoform X1
106567798	XM_014137540.1	XP_013993015.1	NC_027312.1	80831430	80864818	+	47.9186	-0.676804	0.00680566	PREDICTED: GRB2-associated-binding protein 3-like isoform X1
106606069	XM_014202157.1	XP_014057633.1	NC_027304.1	76390164	76394051	+	302.465	0.417849	0.00680566	PREDICTED: uncharacterized protein LOC106606069 isoform X2
106567090	XM_014135974.1	XP_013991449.1	NC_027312.1	36268077	36271025	-	10.6848	2.08576	0.00680602	PREDICTED: tubulin alpha chain
106595987	XM_014187323.1	XP_014042798.1	NC_027302.1	299658	314998	+	1756.59	0.508358	0.00681978	PREDICTED: V-type proton ATPase subunit H-like, partial
106605356	XM_014200877.1	XP_014056352.1	NC_027304.1	58069029	58101686	-	485.25	0.715527	0.00682243	PREDICTED: ribosome biogenesis protein BMS1 homolog
XR_001325916.1	#N/A	#N/A	NA	NA	NA	NA	245.562	-0.572755	0.00685742	NA
100195372	NM_001140401.1	NP_001133873.1	NC_027313.1	12787947	12792946	-	578.663	1.07879	0.00688199	calponin-2
106581557	XM_014163679.1	XP_014019154.1	NC_027319.1	82468249	82522779	-	13.3664	-1.47484	0.00688199	PREDICTED: fibronectin type-III domain-containing protein 3A-like, partial
106587136	XM_014175182.1	XP_014030657.1	NC_027325.1	10248677	10252436	+	109.969	0.713704	0.00688409	PREDICTED: fibroblast growth factor 4B-like
106602892	XM_014195875.1	XP_014051350.1	NC_027303.1	30836072	30842364	-	1790.58	0.550777	0.00688507	PREDICTED: 28S ribosomal protein S31, mitochondrial
106569325	XM_014140562.1	XP_013996037.1	NC_027313.1	32029623	32035871	-	724.181	0.638744	0.00689663	PREDICTED: ubiquitin carboxyl-terminal hydrolase 14-like isoform X1
106578807	XM_014157970.1	XP_014013449.1	NC_027318.1	37055379	37128410	+	759.883	-0.610653	0.00689972	PREDICTED: calcium uptake protein 1, mitochondrial isoform X5
106578875	XM_014158112.1	XP_014013587.1	NC_027318.1	40864725	40868694	+	1299.68	0.665347	0.00689972	PREDICTED: 39S ribosomal protein L38, mitochondrial
106593411	XM_014184746.1	XP_014040221.1	NW_012350095.1	5980	6836	-	38.3382	-0.619598	0.00690522	PREDICTED: zinc finger protein 239-like, partial
106562622	XM_014127582.1	XP_013983057.1	NC_027310.1	37377812	37406581	-	59.0319	-0.65133	0.00691429	PREDICTED: serine incorporator 4
106610380	XM_014209713.1	XP_014065185.1	NC_027307.1	20325417	20376023	+	407.593	-0.336035	0.00691429	PREDICTED: uncharacterized protein LOC106610380 isoform X1
106567189	XM_014136322.1	XP_013991797.1	NC_027300.1	14534601	14541684	+	1383.16	-0.743466	0.00691636	PREDICTED: Krueppel-like factor 11 isoform X2
106582581	XM_014165806.1	XP_014021281.1	NC_027320.1	57252531	57272660	-	131.314	2.39371	0.00691831	PREDICTED: collagen alpha-2(VI) chain-like, partial
106566743	XM_014135092.1	XP_013990567.1	NC_027312.1	19519908	19539326	+	175.877	-0.358298	0.00692429	PREDICTED: dysbindin-like
106579540	XM_014159541.1	XP_014015016.1	NC_027318.1	67921800	67923189	-	314.094	0.399833	0.00693788	PREDICTED: transgelin-3
106608852	XM_014207031.1	XP_014062506.1	NC_027306.1	20761717	20765596	-	307.453	0.405763	0.00694731	PREDICTED: uncharacterized protein LOC106608852
XR_001327000.1	#N/A	#N/A	NA	NA	NA	NA	96.4676	1.53201	0.00696292	NA
106572754	XM_014147214.1	XP_014002689.1	NC_027314.1	93442323	93448926	-	674.415	0.809356	0.00699343	PREDICTED: serine--tRNA ligase, cytoplasmic-like
106581056	XM_014162766.1	XP_014018241.1	NC_027319.1	57085710	57095818	-	935.124	0.514811	0.00699343	PREDICTED: phosphorylase b kinase gamma catalytic chain, skeletal muscle/heart isoform-like
106580865	XM_014162366.1	XP_014017841.1	NC_027319.1	50132223	50146374	+	332.577	-1.41155	0.00700767	PREDICTED: zinc finger CCCH domain-containing protein 4-like
100195445	XM_014193147.1	XP_014048621.1	NC_027302.1	65615686	65621196	-	3849.45	0.247147	0.00702818	PREDICTED: hsc70-interacting protein isoform X2
100195860	NM_001140889.2	NP_001134361.1	NC_027309.1	39687432	39699875	+	109.172	0.823882	0.00702818	glutathione peroxidase 7 precursor
106561519	XM_014125568.1	XP_013981043.1	NC_027309.1	102113774	102132629	-	330.71	-0.449806	0.00702818	PREDICTED: nuclear factor of activated T-cells, cytoplasmic 3-like
106586578	XM_014174010.1	XP_014029485.1	NC_027324.1	30337956	30414554	-	11.684	-1.7443	0.00702818	PREDICTED: ephrin type-A receptor 3-like
106574624	XM_014150614.1	XP_014006089.1	NC_027315.1	73975657	73976796	+	160.933	0.815233	0.00703944	PREDICTED: lipoyltransferase 1, mitochondrial-like
[truncated: 2,930 more rows]

## Sheet: heart_C_vs_14dpi_DE
Supplementary Table 2. RNA-Seq comparisons between infected and control samples. Positive fold changes indicate up-regulation in infected samples.
GeneID: salmon genome NCBI gene ID; Transcript ID: salmon genome NCBI transcript ID; Protein ID: salmon genome NCBI protein ID; CHR, Start and End: Location of the gene in the NCBI Atlantic salmon genome; Strand: strandness of the gene in the Atlantic salmon NCBI genome; basemean: the average of the normalized count values, dividing by size factors, taken over all samples; log2FoldChange: effect …
GeneID	Transcript	Protein	CHR	Start	Stop	Strand	baseMean	log2FoldChange	padj	Protein.name
106600095	XM_014191439.1	XP_014046914.1	NC_027302.1	37134999	37145304	-	1372.3	0.799595	6.50749e-14	PREDICTED: mitogen-activated protein kinase kinase kinase MLT-like
106568483	XM_014138859.1	XP_013994336.1	NC_027312.1	99139451	99250251	+	271.5	-1.91748	4.57412e-13	PREDICTED: E3 ubiquitin-protein ligase NEDD4-like isoform X9
XR_001327332.1	#N/A	#N/A	NA	NA	NA	NA	19.5473	-22.5906	9.08635e-12	NA
100136533	XM_014158174.1	NP_001117108.1	NC_027318.1	43987365	44014648	+	13896.6	0.495641	2.70467e-11	glutamate dehydrogenase
106613934	XM_014216773.1	XP_014072248.1	NC_027309.1	27561602	27569731	+	2067.59	0.443785	8.86638e-11	PREDICTED: methylcrotonoyl-CoA carboxylase subunit alpha, mitochondrial-like
106562504	XM_014127420.1	XP_013982895.1	NC_027310.1	32885972	32908628	-	17229.4	0.852866	1.6304e-10	PREDICTED: NAD(P) transhydrogenase, mitochondrial-like
106572142	XM_014146026.1	XP_014001501.1	NC_027314.1	69816937	69831563	-	2546.29	0.808648	1.74359e-10	PREDICTED: cytochrome c1-like
100286647	NM_001146586.1	NP_001140058.1	NC_027305.1	55034196	55046146	+	3783.55	-3.00261	1.78761e-10	Cell division cycle 2-like protein kinase 6
106571767	XM_014145214.1	XP_014000689.1	NC_027314.1	49794060	49833581	+	3751.82	0.59975	1.78761e-10	PREDICTED: methylmalonyl-CoA mutase, mitochondrial isoform X1
106603948	XM_014198203.1	XP_014053678.1	NC_027303.1	76301349	76315491	+	13942.7	1.06731	7.0853e-09	PREDICTED: heat shock protein beta-1-like
106599117	XM_014190191.1	XP_014045666.1	NC_027302.1	15229374	15259412	-	6278.35	0.791554	8.69865e-09	PREDICTED: glycogen debranching enzyme-like isoform X2
106600715	XM_014192284.1	XP_014047760.1	NC_027302.1	50715467	50721863	+	705.194	1.39888	1.14581e-08	PREDICTED: serine-aspartate repeat-containing protein F-like isoform X2
106569400	XM_014140734.1	XP_013996209.1	NC_027313.1	33632230	33650475	+	640.531	0.776012	1.95767e-08	PREDICTED: importin-13-like
106562460	XM_014127355.1	XP_013982830.1	NC_027310.1	31725688	31740412	-	10715.4	0.94389	3.60349e-08	PREDICTED: NAD(P) transhydrogenase, mitochondrial-like
106586223	XM_014173261.1	XP_014028738.1	NC_027324.1	14283920	14301784	-	2780.8	0.623521	3.60349e-08	PREDICTED: calcium-binding mitochondrial carrier protein Aralar1-like isoform X3
106591060	XM_014182244.1	XP_014037719.1	NW_012343389.1	5604	31315	-	93.1399	1.90134	4.59411e-08	PREDICTED: ankyrin-2-like
106560633	XM_014123694.1	XP_013979169.1	NC_027309.1	50854191	50916009	+	82.0308	-3.60394	7.56097e-08	PREDICTED: tyrosine-protein kinase RYK-like isoform X3
106600574	XM_014192043.1	XP_014047518.1	NC_027302.1	43666162	43678344	-	212.432	0.806801	7.57994e-08	PREDICTED: calpain-10
100195257	NM_001140286.1	XP_013986587.1	NC_027311.1	26409344	26424971	+	1787.67	0.92978	7.70958e-08	PREDICTED: UTP--glucose-1-phosphate uridylyltransferase isoform X1
XR_001327154.1	#N/A	#N/A	NA	NA	NA	NA	87.4094	-2.68486	7.70958e-08	NA
106587615	XM_014176175.1	XP_014031650.1	NC_027325.1	31681749	31686895	+	919.232	-0.745805	1.1035e-07	PREDICTED: iroquois-class homeodomain protein IRX-6-like
106585093	XM_014170918.1	XP_014026393.1	NC_027323.1	11485250	11511935	-	830.018	0.774289	1.32207e-07	PREDICTED: thioredoxin reductase 2, mitochondrial
100194564	NM_001139650.1	NP_001133122.1	NC_027303.1	34159071	34170509	+	40769.5	1.03788	1.57678e-07	glycogen phosphorylase, muscle form
106604062	XM_014198415.1	XP_014053890.1	NC_027303.1	82107195	82144131	-	5184.67	0.692691	3.81011e-07	PREDICTED: inhibitor of apoptosis protein-like isoform X1
106585850	XM_014172566.1	XP_014028024.1	NC_027301.1	42158653	42174357	-	1401.49	0.881993	3.88552e-07	PREDICTED: UTP--glucose-1-phosphate uridylyltransferase-like isoform X1
100194620	NM_001139705.1	NP_001133177.1	NC_027305.1	62161621	62174828	+	4694.73	0.765224	4.16147e-07	adenylosuccinate synthetase isozyme 1 B
100306835	NM_001165374.1	NP_001158846.1	NW_012353537.1	937	5206	-	5580.66	0.578388	4.16147e-07	lysosomal-associated membrane protein 1 precursor
106560567	XM_014123565.1	XP_013979040.1	NC_027309.1	49048617	49112142	-	74.3533	-0.985196	4.16147e-07	PREDICTED: insulin receptor-like
106581769	XM_014164055.1	XP_014019530.1	NC_027320.1	16488920	16507778	-	3242.76	0.756589	4.16147e-07	PREDICTED: calcium-binding mitochondrial carrier protein Aralar1-like
106589589	XM_014179742.1	XP_014035217.1	NC_027327.1	15714431	15749782	-	1853.24	-0.531482	4.16147e-07	PREDICTED: cytohesin-3
106606381	XM_014202536.1	XP_014058011.1	NC_027305.1	6685126	6862840	+	32.7436	-2.10196	4.44771e-07	PREDICTED: BAH and coiled-coil domain-containing protein 1-like, partial
106596769	XM_014188032.1	XP_014043507.1	NW_012361854.1	1196	1765	-	7.97955	-22.6501	4.54372e-07	PREDICTED: immediate early response gene 2 protein-like
100195240	NM_001140269.1	NP_001133741.1	NC_027317.1	10105249	10106729	+	3702.99	-0.669475	5.12068e-07	Butyrate response factor 2
106565806	XM_014133361.1	XP_013988836.1	NC_027311.1	69225845	69235643	-	36311.2	0.641072	5.54703e-07	PREDICTED: cytochrome b-c1 complex subunit 1, mitochondrial-like
106611966	XM_014212683.1	XP_014068158.1	NC_027308.1	74719342	74735065	-	20519	0.801945	5.7727e-07	PREDICTED: MICOS complex subunit MIC60
XR_001321323.1	#N/A	#N/A	NA	NA	NA	NA	15.4487	-22.4505	5.7727e-07	NA
106606843	XM_014203226.1	XP_014058701.1	NC_027305.1	23014357	23015352	-	66.5322	22.2682	7.41571e-07	PREDICTED: DNA-directed RNA polymerase II subunit RPB1-like
106611948	XM_014212650.1	XP_014068125.1	NC_027308.1	69159034	69168409	+	545.585	-0.722169	7.41571e-07	PREDICTED: putative monooxygenase p33MONOX
106573318	XM_014148274.1	XP_014003749.1	NC_027315.1	17714036	17724247	-	556.141	0.790166	7.87147e-07	PREDICTED: DNA polymerase subunit gamma-1
106605044	XM_014200284.1	XP_014055760.1	NC_027304.1	47158190	47186604	+	885.001	0.484092	7.87147e-07	PREDICTED: inhibitor of Bruton tyrosine kinase-like isoform X2
106567766	XM_014137476.1	XP_013992951.1	NC_027312.1	82092129	82111996	+	14504.7	0.72116	8.13028e-07	PREDICTED: apoptosis-inducing factor 1, mitochondrial isoform X3
106611227	XM_014211221.1	XP_014066696.1	NC_027300.1	87470117	87517617	-	1181.26	0.439801	9.56829e-07	PREDICTED: proteasome activator complex subunit 4A-like
106610249	XM_014209516.1	XP_014064983.1	NC_027300.1	77647157	77651709	+	259.493	1.80489	1.63949e-06	PREDICTED: monocarboxylate transporter 4-like isoform X2
100195460	XM_014126625.1	XP_013982099.1	NC_027310.1	17428306	17446002	-	11912	1.00511	1.6525e-06	PREDICTED: pyruvate kinase muscle isozyme isoform X1
XR_001320100.1	#N/A	#N/A	NA	NA	NA	NA	165.96	0.679827	1.6525e-06	NA
106592551	XM_014183893.1	XP_014039368.1	NW_012348404.1	4545	16232	+	18.3015	-2.25479	1.77115e-06	PREDICTED: protein numb homolog
106603720	XM_014197749.1	XP_014053225.1	NC_027303.1	62862953	62870467	-	5273.93	0.637067	1.93476e-06	PREDICTED: 14-3-3 protein epsilon isoform X2
106567176	XM_014136182.1	XP_013991657.1	NC_027312.1	39948556	39957084	+	9192.43	0.650807	2.01136e-06	PREDICTED: citrate synthase, mitochondrial
106580202	XM_014161011.1	XP_014016485.1	NC_027319.1	4795277	4906584	-	8883.45	0.799196	2.23356e-06	PREDICTED: 2-oxoglutarate dehydrogenase, mitochondrial-like isoform X3
106609984	XM_014209073.1	XP_014064548.1	NC_027300.1	76580792	76585772	+	14901.7	0.62052	2.23356e-06	PREDICTED: cytochrome b-c1 complex subunit 2, mitochondrial-like
106583646	XM_014168062.1	XP_014023537.1	NC_027321.1	48979979	48990645	-	6.22906	21.4545	2.23709e-06	PREDICTED: neuronal acetylcholine receptor subunit alpha-2-like
106606789	XM_014203146.1	XP_014058622.1	NC_027305.1	20479777	20486083	-	583.344	0.467059	2.23709e-06	PREDICTED: nucleus accumbens-associated protein 1-like
106560389	XM_014123269.1	XP_013978743.1	NC_027309.1	36794764	36830674	-	10065.3	0.586701	2.34272e-06	PREDICTED: desmocollin-2-like isoform X1
106577683	XM_014156001.1	XP_014011475.1	NC_027317.1	54961133	54966931	-	298935	-3.54754	2.46315e-06	PREDICTED: CUGBP Elav-like family member 4 isoform X1
XR_001321717.1	#N/A	#N/A	NA	NA	NA	NA	41.2831	1.10719	2.4929e-06	NA
106606415	XM_014202589.1	XP_014058064.1	NC_027305.1	8152420	8169664	-	6223.23	0.999047	2.52787e-06	PREDICTED: glycogen
106584530	XM_014169930.1	XP_014025405.1	NC_027322.1	36139078	36152689	+	5078.62	0.802017	2.72347e-06	PREDICTED: AFG3-like protein 1
106561944	XM_014126401.1	XP_013981877.1	NC_027310.1	9323951	9337147	-	126934	-3.4992	2.73677e-06	PREDICTED: lysosomal acid phosphatase-like isoform X2
106562744	XM_014127749.1	XP_013983224.1	NC_027310.1	41464887	41477145	-	992.416	0.500455	2.84815e-06	PREDICTED: golgin subfamily B member 1-like isoform X2
106565430	XM_014132560.1	XP_013988035.1	NC_027300.1	124371096	124380160	+	2925.98	0.926506	3.07701e-06	PREDICTED: gelsolin-like
106590901	XM_014182078.1	XP_014037553.1	NW_012342735.1	3610	6735	+	105.418	-2.3618	3.07701e-06	PREDICTED: protein phosphatase 1F-like, partial
106584477	XM_014169846.1	XP_014025321.1	NC_027322.1	33447394	33456652	-	29.2259	-3.7385	3.1208e-06	PREDICTED: overexpressed in colon carcinoma 1 protein homolog isoform X2
106587658	XM_014176242.1	XP_014031719.1	NC_027325.1	33052220	33060787	+	371.694	0.968055	4.08977e-06	PREDICTED: cytoplasmic polyadenylation element-binding protein 1-like isoform X3
XR_001323305.1	#N/A	#N/A	NA	NA	NA	NA	57.0919	-1.07239	4.62246e-06	NA
106574822	XM_014150913.1	XP_014006388.1	NC_027315.1	78827271	78831165	+	7437.91	0.680545	4.80812e-06	PREDICTED: NADH-ubiquinone oxidoreductase 75 kDa subunit, mitochondrial-like
106579682	XM_014159816.1	XP_014015291.1	NC_027318.1	75409536	75491403	+	6502.86	0.833732	5.33769e-06	PREDICTED: solute carrier family 12 member 7-like
106566847	XM_014135321.1	XP_013990798.1	NC_027312.1	26077230	26100184	+	751.362	0.574842	5.61451e-06	PREDICTED: AMP deaminase 1-like isoform X2
100194754	NM_001139783.1	NP_001133255.1	NC_027300.1	148296436	148302666	+	10599.2	0.50239	6.27792e-06	alpha-aminoadipic semialdehyde dehydrogenase
106600994	XM_014192826.1	XP_014048301.1	NC_027302.1	59412780	59444024	+	1941.95	1.03033	6.56514e-06	PREDICTED: rho-related GTP-binding protein RhoN-like
106561787	XM_014126031.1	XP_013981506.1	NC_027309.1	112659392	112695261	+	682.758	0.501642	7.42162e-06	PREDICTED: unconventional myosin-Va-like isoform X1
106572268	XM_014146320.1	XP_014001795.1	NC_027314.1	63533128	63543676	-	124.563	1.19676	8.30823e-06	PREDICTED: WD repeat-containing protein 6
XR_001322065.1	#N/A	#N/A	NA	NA	NA	NA	701.475	0.548905	9.11982e-06	NA
106583688	XM_014168183.1	XP_014023658.1	NC_027321.1	51932871	51978322	-	1266.55	0.521892	9.12381e-06	PREDICTED: vesicle-associated membrane protein-associated protein B-like
XR_001323577.1	#N/A	#N/A	NA	NA	NA	NA	4.90145	20.3915	9.12381e-06	NA
106590859	XM_014182036.1	XP_014037511.1	NW_012342271.1	42658	59037	+	32.0756	1.94461	1.08003e-05	PREDICTED: uncharacterized protein LOC106590859
XR_001328367.1	#N/A	#N/A	NA	NA	NA	NA	121.404	0.689629	1.13163e-05	NA
106568521	XM_014138942.1	XP_013994417.1	NC_027312.1	101124236	101126071	-	47.1123	-3.28312	1.2736e-05	PREDICTED: cuticle protein LPCP-23-like
106561021	XM_014124569.1	XP_013980044.1	NC_027309.1	70551583	70558632	+	12659	0.669079	1.3428e-05	PREDICTED: dihydrolipoyl dehydrogenase, mitochondrial-like
106565994	XM_014133740.1	XP_013989216.1	NC_027311.1	76450095	76470111	+	224.322	0.828022	1.36827e-05	PREDICTED: ephrin type-A receptor 2-like isoform X2
106580326	XM_014161211.1	XP_014016687.1	NC_027319.1	27169309	27264987	-	223.771	-0.678726	1.38657e-05	PREDICTED: EMI domain-containing protein 1-like isoform X2
106593493	XM_014184822.1	XP_014040297.1	NW_012350286.1	8880	14322	-	7.99295	-2.73526	1.42816e-05	PREDICTED: low-density lipoprotein receptor-related protein 6-like, partial
106562832	XM_014127867.1	XP_013983337.1	NC_027310.1	45083478	45141854	-	12054.2	0.638411	1.44674e-05	PREDICTED: spectrin alpha chain, non-erythrocytic 1-like isoform X1
106571213	XM_014144000.1	XP_013999474.1	NC_027314.1	24640775	24659376	+	73.318	-1.24521	1.44674e-05	PREDICTED: melanoma inhibitory activity protein 3-like isoform X2
106590169	XM_014180849.1	XP_014036324.1	NC_027328.1	13300377	13352401	+	2878.74	0.552316	1.44674e-05	PREDICTED: SWI/SNF-related matrix-associated actin-dependent regulator of chromatin subfamily D member 3-like isoform X3
106601949	XM_014194390.1	XP_014049865.1	NC_027302.1	87524371	87532049	-	1290.73	0.989394	1.50257e-05	PREDICTED: glycogen
106585945	XM_014172695.1	XP_014028171.1	NC_027323.1	44384646	44421235	-	33.4499	-1.13439	1.5375e-05	PREDICTED: ras-GEF domain-containing family member 1B-A-like
106612095	XM_014212947.1	XP_014068422.1	NC_027300.1	95593977	95597145	-	48.2837	-1.25903	1.5375e-05	PREDICTED: chromobox protein homolog 2-like
106572925	XM_014147512.1	XP_014002987.1	NC_027314.1	100316453	100349727	+	19.8083	-2.47926	1.54387e-05	PREDICTED: histone deacetylase 6, partial
XR_001324552.1	#N/A	#N/A	NA	NA	NA	NA	972.504	0.929161	1.5468e-05	NA
106562459	XM_014127354.1	XP_013982829.1	NC_027310.1	31689677	31697653	-	18.6512	-2.82042	1.65848e-05	PREDICTED: fibrillin-1-like, partial
106592756	XM_014184082.1	XP_014039587.1	NC_027301.1	64121393	64123280	+	208.695	1.3025	1.6611e-05	PREDICTED: nucleoredoxin-like protein 1
XR_001329997.1	#N/A	#N/A	NA	NA	NA	NA	226.934	-0.586248	1.7351e-05	NA
106587986	XM_014176647.1	XP_014032123.1	NC_027325.1	42493122	42494094	+	114.885	1.16622	1.84945e-05	PREDICTED: isocitrate dehydrogenase
106613740	XM_014216307.1	XP_014071781.1	NC_027309.1	18780287	18783225	-	4681.46	0.57238	1.89046e-05	PREDICTED: cold-inducible RNA-binding protein B-like isoform X3
XR_001326879.1	#N/A	#N/A	NA	NA	NA	NA	115.339	-3.10297	1.96837e-05	NA
106579957	XM_014160407.1	XP_014015882.1	NC_027319.1	18887965	18932151	+	71428.3	0.633801	2.06503e-05	PREDICTED: sarcoplasmic/endoplasmic reticulum calcium ATPase 2 isoform X1
106584548	XM_014169966.1	XP_014025441.1	NC_027322.1	36831123	36843858	-	9090.91	0.69283	2.07502e-05	PREDICTED: dihydrolipoyl dehydrogenase, mitochondrial-like
106575876	XM_014152583.1	XP_014008058.1	NC_027316.1	28136574	28146239	+	50.1388	-1.62347	2.11545e-05	PREDICTED: transmembrane and coiled-coil domain-containing protein 3-like, partial
106573712	XM_014149013.1	XP_014004488.1	NC_027315.1	31433974	31442943	+	1886.84	1.14309	2.13926e-05	PREDICTED: protein-glutamine gamma-glutamyltransferase 2-like
106579238	XM_014158956.1	XP_014014433.1	NC_027318.1	53024452	53035038	+	2360.38	0.773147	2.32036e-05	PREDICTED: protein kinase C and casein kinase substrate in neurons protein 2-like isoform X2
106569340	XM_014140586.1	XP_013996061.1	NC_027313.1	31320026	31345820	+	169.807	-0.904199	2.32647e-05	PREDICTED: protein Wnt-9a
106599297	XM_014190461.1	XP_014045936.1	NC_027302.1	25379593	25386628	+	944.772	0.416482	2.42496e-05	PREDICTED: exocyst complex component 3-like
106583684	XM_014168177.1	XP_014023652.1	NC_027321.1	51631904	51633786	+	4.47506	-3.7485	2.42498e-05	PREDICTED: N-acetyltransferase 8-like
100195122	NM_001140151.1	NP_001133623.1	NC_027302.1	82793437	82793572	-	2736.37	0.394387	2.48757e-05	brain protein I3
106578327	XM_014157018.1	XP_014012497.1	NC_027318.1	4526928	4588083	+	8966.17	0.653213	2.48757e-05	PREDICTED: eukaryotic translation initiation factor 3 subunit C isoform X4
106582518	XM_014165693.1	XP_014021168.1	NC_027320.1	53794764	53857987	-	129.103	-1.90188	2.68092e-05	PREDICTED: integrin alpha-V
106589958	XM_014180423.1	XP_014035901.1	NC_027327.1	36333958	36363119	+	2221.21	0.787338	2.74271e-05	PREDICTED: calpain-1 catalytic subunit-like
XR_001329930.1	#N/A	#N/A	NA	NA	NA	NA	74.9033	-0.754779	2.84482e-05	NA
106598511	XM_014189566.1	XP_014045067.1	NC_027300.1	26920493	26932013	-	6485.87	0.580722	3.05376e-05	PREDICTED: reticulon-1-A-like isoform X2
100137052	XM_014154820.1	XP_014010295.1	NC_027317.1	24412255	24436359	+	13822.7	0.528242	3.05511e-05	PREDICTED: reticulon-4 isoform X1
106575725	XM_014152385.1	XP_014007860.1	NC_027316.1	24149186	24158632	+	6884.19	0.827922	3.05511e-05	PREDICTED: NADH-ubiquinone oxidoreductase 75 kDa subunit, mitochondrial-like, partial
106611591	XM_014211969.1	XP_014067445.1	NC_027308.1	57275251	57353472	+	3569.13	0.473489	3.19774e-05	PREDICTED: E3 ubiquitin-protein ligase RNF130 isoform X3
106574745	XM_014150776.1	XP_014006251.1	NC_027315.1	76986945	76989165	-	447.29	0.979959	3.3638e-05	PREDICTED: obscurin-like, partial
106589533	XM_014179633.1	XP_014035108.1	NC_027327.1	13844258	13860988	+	14166.4	0.914827	3.3638e-05	PREDICTED: aconitate hydratase, mitochondrial-like
106602505	XM_014195194.1	XP_014050669.1	NC_027300.1	38528670	38571020	-	723.461	0.653987	3.39913e-05	PREDICTED: cation channel sperm-associated protein subunit beta isoform X3
106611720	XM_014212223.1	XP_014067698.1	NC_027308.1	64886182	64890851	-	5566.9	0.753285	3.55462e-05	PREDICTED: four and a half LIM domains protein 1-like isoform X2
106570200	XM_014142278.1	XP_013997753.1	NC_027313.1	63530093	63532820	+	8539.61	-0.588566	3.59864e-05	PREDICTED: thioredoxin-interacting protein-like
106595449	XM_014186821.1	XP_014042296.1	NW_012355748.1	221	9369	-	17.0126	-1.96319	3.64408e-05	PREDICTED: E3 ubiquitin-protein ligase HECW2-like, partial
106577244	XM_014155170.1	XP_014010645.1	NC_027317.1	30256614	30262329	-	3007.39	0.585534	3.66393e-05	PREDICTED: sideroflexin-1-like
106583316	XM_014167371.1	XP_014022853.1	NC_027301.1	30794800	30818166	+	28202.8	0.516211	3.76988e-05	PREDICTED: sodium/potassium-transporting ATPase subunit alpha-3-like isoform X2
106584300	XM_014169384.1	XP_014024859.1	NC_027322.1	24029076	24046233	-	7490.79	0.647809	3.76988e-05	PREDICTED: methylcrotonoyl-CoA carboxylase subunit alpha, mitochondrial-like
106585259	XM_014171270.1	XP_014026764.1	NC_027323.1	16886652	16894533	-	3246.78	0.580627	3.8171e-05	PREDICTED: uncharacterized protein LOC106585259 isoform X18
106599488	XM_014190753.1	XP_014046228.1	NC_027302.1	19901011	19920146	+	1832.93	0.692487	3.95686e-05	PREDICTED: presequence protease, mitochondrial-like
106587682	XM_014176267.1	XP_014031742.1	NC_027325.1	33722991	33732399	+	12457.7	0.803336	4.21989e-05	PREDICTED: NAD(P) transhydrogenase, mitochondrial-like, partial
XR_001321500.1	#N/A	#N/A	NA	NA	NA	NA	167478	-3.42174	4.32849e-05	NA
106575606	XM_014152217.1	XP_014007692.1	NC_027316.1	19835299	19850633	+	26.1503	-1.90851	4.33168e-05	PREDICTED: striated muscle preferentially expressed protein kinase-like
106596639	XM_014187911.1	XP_014043386.1	NW_012361212.1	4380	5561	-	8280.6	0.901529	4.33168e-05	PREDICTED: serine/arginine repetitive matrix protein 5-like
XR_001325521.1	#N/A	#N/A	NA	NA	NA	NA	1090.24	0.632747	4.52145e-05	NA
106586371	XM_014173570.1	XP_014029045.1	NC_027324.1	21004105	21017891	-	2139.93	0.67875	4.57995e-05	PREDICTED: coenzyme Q-binding protein COQ10 homolog B, mitochondrial-like
106575568	XM_014152152.1	XP_014007627.1	NC_027316.1	18866294	18898358	-	66.035	-1.2817	4.59592e-05	PREDICTED: tensin-like, partial
106581047	XM_014162730.1	XP_014018205.1	NC_027319.1	56545161	56589858	+	4169.15	0.511871	5.34529e-05	PREDICTED: lissencephaly-1 homolog A-like
106589061	XM_014178737.1	XP_014034212.1	NC_027326.1	37397141	37398301	-	187.441	-0.760249	5.3663e-05	PREDICTED: transcription factor SOX-4-like
106612447	XM_014213574.1	XP_014069049.1	NC_027308.1	96700213	96717176	+	3503.4	0.739159	5.39115e-05	PREDICTED: RNA-binding protein FUS-like isoform X1
106580627	XM_014161886.1	XP_014017361.1	NC_027319.1	40727147	40730983	-	1640.49	0.570229	5.43929e-05	PREDICTED: neural proliferation differentiation and control protein 1-like
106584136	XM_014169041.1	XP_014024517.1	NC_027322.1	19658884	19684498	-	63.8603	-3.64591	5.43929e-05	PREDICTED: proteoglycan 4-like isoform X2
106610514	XM_014209896.1	XP_014065371.1	NC_027307.1	24992845	25024024	-	82.2527	-4.15644	5.57138e-05	PREDICTED: interferon-induced very large GTPase 1-like
106560870	XM_014124256.1	XP_013979730.1	NC_027309.1	77720931	78226330	-	2029.72	0.819919	5.66957e-05	PREDICTED: cadherin-13-like isoform X1
106567093	XM_014135979.1	XP_013991454.1	NC_027312.1	36315181	36317933	-	3897.59	0.688908	5.90966e-05	PREDICTED: junctophilin-2-like isoform X2
106569757	XM_014141345.1	XP_013996820.1	NC_027313.1	46826505	46828899	+	704.136	2.22488	5.90966e-05	PREDICTED: extensin-like
106603064	XM_014196209.1	XP_014051684.1	NC_027303.1	35242170	35252524	+	3431.98	0.484902	5.90966e-05	PREDICTED: pyruvate dehydrogenase E1 component subunit alpha, somatic form, mitochondrial-like isoform X1
106612058	XM_014212875.1	XP_014068350.1	NC_027308.1	76366226	76388961	-	85.0797	-1.01867	5.90966e-05	PREDICTED: LON peptidase N-terminal domain and RING finger protein 1-like
106588861	XM_014178351.1	XP_014033828.1	NC_027326.1	28021047	28064562	+	667.976	0.520055	6.04606e-05	PREDICTED: tax1-binding protein 1 homolog A-like isoform X3
106611189	XM_014211188.1	XP_014066736.1	NC_027300.1	8504819	8556104	-	8205.15	0.541296	6.28645e-05	PREDICTED: cytoplasmic dynein 1 heavy chain 1 isoform X2
106581667	XM_014163873.1	XP_014019348.1	NC_027320.1	6162739	6170564	+	16.5744	-2.77451	7.03079e-05	PREDICTED: collagen alpha-3(VI) chain-like
100217349	NM_001142716.1	NP_001136188.1	NC_027305.1	70832342	70850967	+	8249.57	0.532971	7.124e-05	Methylmalonate-semialdehyde dehydrogenase
106585469	XM_014171704.1	XP_014027179.1	NC_027323.1	24603950	24632516	-	25820.2	0.590183	7.124e-05	PREDICTED: sarcoplasmic/endoplasmic reticulum calcium ATPase 2-like isoform X2
106589456	XM_014179461.1	XP_014034936.1	NC_027327.1	10433280	10498021	+	1339.73	0.568073	7.124e-05	PREDICTED: spermatogenesis-associated protein 20
106581757	XM_014164026.1	XP_014019501.1	NC_027320.1	16775848	16813561	+	5004.27	0.814142	7.16266e-05	PREDICTED: mitogen-activated protein kinase kinase kinase MLT-like isoform X1
106573080	XM_014147755.1	XP_014003229.1	NC_027315.1	4441292	4461217	-	2094.27	0.517191	7.18549e-05	PREDICTED: dynamin-1-like protein isoform X1
106583950	XM_014168658.1	XP_014024134.1	NC_027322.1	3136639	3288535	-	79.64	-1.1631	7.20252e-05	PREDICTED: insulin receptor-like isoform X2
106608105	XM_014205818.1	XP_014061293.1	NC_027305.1	72073770	72083622	-	1419.51	-2.30194	7.33141e-05	PREDICTED: uncharacterized protein LOC106608105
XR_001321859.1	#N/A	#N/A	NA	NA	NA	NA	204.083	-0.626846	7.33141e-05	NA
106581504	XM_014163635.1	XP_014019110.1	NC_027300.1	21809462	21828117	+	913.195	0.731047	7.3787e-05	PREDICTED: C-1-tetrahydrofolate synthase, cytoplasmic
106607758	XM_014205066.1	XP_014060541.1	NC_027305.1	55737737	55879081	+	791.599	0.593239	7.78051e-05	PREDICTED: laminin subunit alpha-2
106601769	XM_014194120.1	XP_014049597.1	NC_027302.1	80737500	80749699	+	77.6398	-2.76009	8.30766e-05	PREDICTED: centrosomal protein of 112 kDa-like isoform X3
100195445	XM_014193147.1	XP_014048621.1	NC_027302.1	65615686	65621196	-	3849.45	0.351738	8.50432e-05	PREDICTED: hsc70-interacting protein isoform X2
106595827	XM_014187173.1	XP_014042647.1	NW_012357215.1	3250	5601	+	909.856	0.558949	8.50432e-05	PREDICTED: elongation factor 2-like
106611382	XM_014211544.1	XP_014067019.1	NC_027308.1	43775176	43776665	-	300.356	-0.766396	8.6715e-05	PREDICTED: LOW QUALITY PROTEIN: complement component C1q receptor-like
106561860	XM_014126127.1	XP_013981602.1	NC_027309.1	115580433	115606474	-	152.805	-1.6512	8.85484e-05	PREDICTED: von Willebrand factor-like, partial
106579574	XM_014159609.1	XP_014015084.1	NC_027318.1	70089398	70232546	+	6.79557	-3.34302	8.88623e-05	PREDICTED: histone-lysine N-methyltransferase 2C-like
106585849	XM_014172544.1	XP_014028019.1	NC_027323.1	39783117	39796864	-	3975.11	0.313994	9.02902e-05	PREDICTED: peroxisomal multifunctional enzyme type 2
106562165	XM_014126850.1	XP_013982326.1	NC_027310.1	15141642	15182453	+	828.072	0.758071	9.06864e-05	PREDICTED: acyl-CoA synthetase family member 3, mitochondrial isoform X1
106601938	XM_014194400.1	XP_014049861.1	NC_027300.1	35026477	35328391	+	74.0426	-0.954247	9.06864e-05	PREDICTED: neuronal PAS domain-containing protein 3 isoform X1
106562788	XM_014127802.1	XP_013983275.1	NC_027310.1	43351639	43360524	-	265.415	1.32216	9.30638e-05	PREDICTED: cytoplasmic polyadenylation element-binding protein 1-like isoform X1
106576831	XM_014154279.1	XP_014009752.1	NC_027317.1	5902557	5923953	+	4704.11	0.549311	9.30638e-05	PREDICTED: probable E3 ubiquitin-protein ligase HERC4 isoform X1
106584303	XM_014169387.1	XP_014024862.1	NC_027322.1	24054938	24057437	+	127.493	-4.1698	9.30638e-05	PREDICTED: kininogen-1-like
106567279	XM_014136396.1	XP_013991871.1	NC_027312.1	42636143	42647799	-	568.591	0.642621	9.7597e-05	PREDICTED: 2-epi-5-epi-valiolone synthase-like
106568584	XM_014139032.1	XP_013994507.1	NC_027312.1	105174033	105181762	+	151.368	-1.35472	9.7597e-05	PREDICTED: paralemmin-2-like
106572524	XM_014146760.1	XP_014002235.1	NC_027314.1	83500739	83513347	-	10982	0.721258	9.7597e-05	PREDICTED: citrate synthase, mitochondrial-like
106589600	XM_014179778.1	XP_014035253.1	NC_027327.1	15784274	15794919	+	11243.8	0.669522	0.000101151	PREDICTED: cytochrome b-c1 complex subunit 2, mitochondrial
106582348	XM_014165373.1	XP_014020847.1	NC_027320.1	42255562	42380220	-	66.4718	-0.839824	0.000101188	PREDICTED: adenylate cyclase type 5 isoform X4
106581936	XM_014164458.1	XP_014019933.1	NC_027320.1	21867038	21883586	-	46.0938	-3.29312	0.000101832	PREDICTED: coagulation factor V-like isoform X2
106569848	XM_014141551.1	XP_013997026.1	NC_027300.1	15164081	15170312	-	4649.92	0.320746	0.000104122	PREDICTED: dimethyladenosine transferase 2, mitochondrial
106572143	XM_014146030.1	XP_014001505.1	NC_027314.1	69781556	69792200	-	49.8846	-0.911723	0.00010499	PREDICTED: PR domain zinc finger protein 2-like
106609914	XM_014208957.1	XP_014064432.1	NC_027307.1	1463492	1506387	-	17477.5	0.649032	0.00010499	PREDICTED: sorbin and SH3 domain-containing protein 2-like
106565863	XM_014133467.1	XP_013988946.1	NC_027311.1	65236793	65263477	-	103.429	-0.938184	0.000107003	PREDICTED: ankyrin repeat and SAM domain-containing protein 1A-like isoform X5
106585147	XM_014171039.1	XP_014026514.1	NC_027301.1	38618232	38636120	+	494.681	0.743706	0.000110097	PREDICTED: transmembrane protein 178A-like
106588424	XM_014177400.1	XP_014032875.1	NC_027326.1	9201975	9224364	+	3413.08	0.818731	0.000110097	PREDICTED: gamma-enolase-like isoform X2
106584775	XM_014170327.1	XP_014025802.1	NC_027322.1	45588308	45611428	-	547.676	0.46017	0.000110167	PREDICTED: Hermansky-Pudlak syndrome 5 protein-like, partial
106609809	XM_014208832.1	XP_014064307.1	NC_027306.1	56770047	56798960	-	181.502	-1.59275	0.000113679	PREDICTED: receptor-type tyrosine-protein phosphatase beta-like
106609324	XM_014208014.1	XP_014063489.1	NC_027306.1	37767649	37773987	-	8579.42	0.792856	0.000114617	PREDICTED: sorting and assembly machinery component 50 homolog B-like
106595415	XM_014186787.1	XP_014042262.1	NW_012355630.1	978	5847	+	332.688	1.53868	0.000116403	PREDICTED: cytochrome b-c1 complex subunit 2, mitochondrial-like, partial
106584787	XM_014170366.1	XP_014025841.1	NC_027322.1	45957886	45981719	-	80.3564	-1.37134	0.000117107	PREDICTED: protein phosphatase 1 regulatory subunit 12A-like isoform X2
106592091	XM_014183396.1	XP_014038871.1	NW_012347639.1	2062	24069	-	430.563	-1.80267	0.000118523	PREDICTED: probable JmjC domain-containing histone demethylation protein 2C
106594629	XM_014186032.1	XP_014041507.1	NW_012353214.1	2110	8051	+	46.5652	-1.62543	0.000118523	PREDICTED: probable JmjC domain-containing histone demethylation protein 2C, partial
106595988	XM_014187322.1	XP_014042797.1	NW_012357865.1	3219	6316	-	8.96876	-3.06385	0.000118523	PREDICTED: vegetative cell wall protein gp1-like
XR_001325517.1	#N/A	#N/A	NA	NA	NA	NA	687.602	0.664236	0.000118523	NA
106582245	XM_014165121.1	XP_014020597.1	NC_027320.1	35403499	35426251	-	14552.2	0.531846	0.000120244	PREDICTED: succinyl-CoA ligase
100195348	XM_014161098.1	NP_001133849.1	NC_027319.1	28082351	28093409	+	6963.22	0.671044	0.000121029	AIDB protein
106608805	XM_014206967.1	XP_014062442.1	NC_027300.1	67973349	67975254	+	69.1239	-5.1416	0.000121029	PREDICTED: uncharacterized protein LOC106608805
106576153	XM_014153086.1	XP_014008561.1	NC_027316.1	39999368	40004390	-	4777.8	0.739457	0.000126111	PREDICTED: sorting and assembly machinery component 50 homolog B
106589396	XM_014179306.1	XP_014034781.1	NC_027327.1	7139690	7145243	-	9.8579	-5.35971	0.000130124	PREDICTED: APOBEC1 complementation factor isoform X1
106574644	XM_014150635.1	XP_014006110.1	NC_027315.1	74585015	74595325	-	2461.15	0.74611	0.000134946	PREDICTED: inactive dual specificity phosphatase 27
106571168	XM_014143920.1	XP_013999395.1	NC_027314.1	22972612	22983965	-	2068.04	0.687934	0.000135128	PREDICTED: reticulon-4-interacting protein 1 homolog, mitochondrial-like
106600385	XM_014191691.1	XP_014047166.1	NC_027302.1	34884899	34888092	-	2966.74	0.511525	0.000138271	PREDICTED: peroxisomal biogenesis factor 19-like
106605520	XM_014201261.1	XP_014056736.1	NC_027304.1	63651679	63686642	-	1251.86	0.649104	0.000140377	PREDICTED: probable leucine--tRNA ligase, mitochondrial
106592645	XM_014183985.1	XP_014039460.1	NW_012348578.1	5448	14814	-	57.6193	-1.34207	0.000140809	PREDICTED: dorsal-ventral patterning tolloid-like protein 1, partial
106585006	XM_014170735.1	XP_014026210.1	NC_027323.1	15380701	15413186	+	220.79	0.659226	0.00014391	PREDICTED: transforming acidic coiled-coil-containing protein 1-like isoform X2
106605061	XM_014200320.1	XP_014055795.1	NC_027304.1	48172564	48245781	+	116.152	-1.87002	0.00014391	PREDICTED: plectin-like
106608729	XM_014206832.1	XP_014062305.1	NC_027306.1	18725198	18748840	+	6625.21	0.666283	0.00014391	PREDICTED: fragile X mental retardation syndrome-related protein 1-like isoform X1
106583798	XM_014168374.1	XP_014023850.1	NC_027321.1	59937812	59949470	-	9597.58	1.20547	0.000145765	PREDICTED: 5-aminolevulinate synthase, nonspecific, mitochondrial-like isoform X2
100380773	XM_014142961.1	XP_013998417.1	NC_027300.1	145439796	145484050	-	10498.9	0.428618	0.000146526	PREDICTED: spectrin alpha chain, non-erythrocytic 1 isoform X2
106605344	XM_014200860.1	XP_014056336.1	NC_027304.1	57513712	57518787	+	152.894	-4.04437	0.000146526	PREDICTED: uncharacterized protein LOC106605344 isoform X2
100136416	XM_014184620.1	XP_014040095.1	NW_012349813.1	459	9820	+	720.924	0.543205	0.000150437	PREDICTED: carnitine O-palmitoyltransferase 1, liver isoform isoform X1
106572379	XM_014146463.1	XP_014001938.1	NC_027314.1	81832192	81850338	+	662.565	0.710892	0.000150971	PREDICTED: uncharacterized protein LOC106572379 isoform X1
106581935	XM_014164455.1	XP_014019930.1	NC_027320.1	21732784	21815572	+	943.947	0.567182	0.000153259	PREDICTED: von Willebrand factor A domain-containing protein 8
106613511	XM_014215848.1	XP_014071324.1	NC_027309.1	10054073	10111807	+	2428.55	0.749403	0.000153259	PREDICTED: dynamin-like 120 kDa protein, mitochondrial isoform X2
106596448	XM_014187731.1	XP_014043206.1	NW_012360205.1	3140	3563	+	3501.43	0.698245	0.000157838	PREDICTED: aconitate hydratase, mitochondrial-like
106609246	XM_014207813.1	XP_014063288.1	NC_027300.1	74166319	74166742	+	3501.43	0.698245	0.000157838	PREDICTED: aconitate hydratase, mitochondrial-like
XR_001329317.1	#N/A	#N/A	NA	NA	NA	NA	104.185	-0.606172	0.000163413	NA
106560620	XM_014123673.1	XP_013979148.1	NC_027309.1	50330803	50379196	-	10690.7	0.378882	0.000163971	PREDICTED: sodium/potassium-transporting ATPase subunit beta-233-like
100196741	NM_001141763.1	NP_001135235.1	NC_027322.1	21302303	21305953	-	1026.44	0.624075	0.000167592	carbonyl reductase family member 4
106570027	XM_014141918.1	XP_013997393.1	NC_027313.1	56913644	56917767	-	10011.7	0.522915	0.000180567	PREDICTED: kelch-like protein 31
106605146	XM_014200495.1	XP_014055972.1	NC_027304.1	52572265	52776178	-	561.073	-0.329132	0.000184162	PREDICTED: mannosyl-oligosaccharide 1,2-alpha-mannosidase IA-like isoform X2
100306841	NM_001165380.1	NP_001158852.1	NC_027325.1	8491338	8518569	-	1693.49	0.398175	0.00019192	DNA damage-binding protein 1
106565515	XM_014132739.1	XP_013988214.1	NC_027311.1	58953323	58972699	+	14094.6	1.17662	0.000194276	PREDICTED: ATP-dependent 6-phosphofructokinase, muscle type-like
XR_001325240.1	#N/A	#N/A	NA	NA	NA	NA	9476.82	0.670938	0.000195567	NA
106583348	XM_014167440.1	XP_014022915.1	NC_027321.1	34241006	34251869	+	7225.85	0.575107	0.000204721	PREDICTED: citrate synthase, mitochondrial-like
106595495	XM_014186867.1	XP_014042342.1	NW_012355970.1	3762	8756	-	605.986	-2.15604	0.000204721	PREDICTED: complement C3
106604599	XM_014199419.1	XP_014054887.1	NC_027300.1	48847307	48886407	-	596.399	-0.912501	0.000204721	PREDICTED: sorbin and SH3 domain-containing protein 1-like isoform X2
106604987	XM_014200165.1	XP_014055640.1	NC_027304.1	44995449	45000443	-	605.986	-2.15604	0.000204721	PREDICTED: complement C3
106583067	XM_014166849.1	XP_014022324.1	NC_027321.1	27861632	27876026	-	26.7309	1.97144	0.000205968	PREDICTED: ATP-dependent 6-phosphofructokinase, muscle type-like
106587023	XM_014174859.1	XP_014030332.1	NC_027325.1	1880035	1881460	-	618.099	0.493969	0.000218024	PREDICTED: 8-oxo-dGDP phosphatase NUDT18 isoform X1
106582316	XM_014165283.1	XP_014020758.1	NC_027320.1	43249652	43313453	-	64.1458	-1.75111	0.000219501	PREDICTED: serine/threonine-protein phosphatase 6 regulatory ankyrin repeat subunit B-like isoform X1
106601940	XM_014194378.1	XP_014049853.1	NC_027302.1	87081665	87098484	+	237.299	-2.11835	0.000227157	PREDICTED: BAH and coiled-coil domain-containing protein 1-like
106562377	XM_014127233.1	XP_013982708.1	NC_027310.1	26966419	26984792	+	27665.9	0.669914	0.000228334	PREDICTED: glucose-6-phosphate isomerase-like
106602564	XM_014195266.1	XP_014050741.1	NC_027303.1	16887502	16892157	-	685.197	-3.41562	0.00023087	PREDICTED: fibrinogen gamma chain-like
106575909	XM_014152629.1	XP_014008104.1	NC_027316.1	28719643	28741375	+	1522.78	0.282384	0.000234268	PREDICTED: cullin-4A-like
106577549	XM_014155667.1	XP_014011142.1	NC_027317.1	47788854	47793057	-	52.9447	-3.14464	0.000237828	PREDICTED: sex hormone-binding globulin-like
106608433	XM_014206368.1	XP_014061843.1	NC_027306.1	1359324	1368081	-	27.2126	-5.25081	0.000237828	PREDICTED: fibrinogen alpha chain-like
106561948	XM_014126408.1	XP_013981883.1	NC_027310.1	9536791	9538204	-	10901.8	-0.355995	0.000238403	PREDICTED: midkine-B-like
100136579	XM_014143937.1	XP_013999410.1	NC_027314.1	23241557	23302253	+	337.986	-3.8691	0.000243155	PREDICTED: apolipoprotein B-100 isoform X2
106566285	XM_014134175.1	XP_013989650.1	NC_027311.1	91820296	91863307	-	9836.35	0.716039	0.000243155	PREDICTED: acyl-CoA dehydrogenase family member 9, mitochondrial
106589946	XM_014180471.1	XP_014035946.1	NC_027301.1	55563261	55703939	+	4179.67	0.21916	0.000243155	PREDICTED: nuclear factor 1 X-type-like isoform X10
106612657	XM_014214047.1	XP_014069523.1	NC_027308.1	102994020	103022639	+	3599.32	-1.1663	0.000243155	PREDICTED: large neutral amino acids transporter small subunit 4-like isoform X2
106562751	XM_014127753.1	XP_013983228.1	NC_027310.1	41633039	41660453	-	32.6424	-1.84685	0.000245351	PREDICTED: golgin subfamily B member 1-like, partial
106584550	XM_014169978.1	XP_014025454.1	NC_027322.1	37012245	37025279	-	4895.74	0.610699	0.000245351	PREDICTED: alpha-aminoadipic semialdehyde synthase, mitochondrial-like
XR_001318615.1	#N/A	#N/A	NA	NA	NA	NA	12.3116	-5.29421	0.000245351	NA
106579540	XM_014159541.1	XP_014015016.1	NC_027318.1	67921800	67923189	-	314.094	0.533529	0.000250616	PREDICTED: transgelin-3
106584529	XM_014169929.1	XP_014025404.1	NC_027322.1	36155729	36260206	-	601.895	0.670128	0.000250616	PREDICTED: voltage-dependent calcium channel subunit alpha-2/delta-4-like
100194530	NM_001139616.1	NP_001133088.1	NC_027326.1	35126791	35136962	-	14101.1	0.363749	0.000258024	succinate dehydrogenase
106566237	XM_014134127.1	XP_013989603.1	NC_027311.1	90073217	90081850	+	2261.74	1.18842	0.000271482	PREDICTED: 5-aminolevulinate synthase, nonspecific, mitochondrial-like isoform X2
106586883	XM_014174610.1	XP_014030085.1	NC_027324.1	47533934	47543165	-	1322.43	-4.74866	0.000278757	PREDICTED: hemopexin-like
106594485	XM_014185856.1	XP_014041331.1	NW_012352851.1	1343	2830	-	159.972	-2.21775	0.000279346	PREDICTED: glutenin, high molecular weight subunit DX5-like
106585876	XM_014172596.1	XP_014028071.1	NC_027323.1	40833006	40836149	-	27.9596	-1.97716	0.000280816	PREDICTED: protein phosphatase 1F
106574806	XM_014150893.1	XP_014006364.1	NC_027315.1	78631141	78634450	-	159.885	0.987355	0.000288624	PREDICTED: protein boule-like isoform X2
XR_001329693.1	#N/A	#N/A	NA	NA	NA	NA	29.6241	-0.937624	0.000307764	NA
106564733	XM_014131035.1	XP_013986510.1	NC_027311.1	22218510	22237366	-	12220.4	0.76739	0.000316619	PREDICTED: hexokinase-1-like
106577108	XM_014154847.1	XP_014010322.1	NC_027317.1	24961693	24975584	+	193.81	-0.819925	0.000317704	PREDICTED: bcl-2-like protein 11 isoform X1
100195049	NM_001140078.1	NP_001133550.1	NC_027309.1	79136162	79150144	-	1600.76	0.83422	0.000318437	alanine--tRNA ligase, cytoplasmic
106565146	XM_014131939.1	XP_013987414.1	NC_027311.1	45328751	45339580	-	177.288	-0.521625	0.000319673	PREDICTED: uncharacterized protein LOC106565146 isoform X1
100195220	NM_001140249.1	NP_001133721.1	NC_027300.1	120889769	120894896	+	103.544	-0.766429	0.000319685	gamma-glutamyltranspeptidase 1
106596517	XM_014187805.1	XP_014043280.1	NW_012360612.1	3272	6275	-	10436.5	0.715598	0.000319685	PREDICTED: NADH-ubiquinone oxidoreductase 75 kDa subunit, mitochondrial-like
106568771	XM_014139437.1	XP_013994912.1	NC_027313.1	10963383	10974422	+	13.8869	-6.07148	0.00032203	PREDICTED: serine--pyruvate aminotransferase
100194765	NM_001139794.1	NP_001133266.1	NC_027303.1	53893579	53914345	+	6913.43	0.689905	0.000333486	Phosphoglycerate kinase
106578426	XM_014157190.1	XP_014012666.1	NC_027318.1	12191953	12193794	-	12.9299	-1.65761	0.000337192	PREDICTED: suppressor of cytokine signaling 6-like
106589410	XM_014179372.1	XP_014034843.1	NC_027327.1	8087901	8104888	+	1710.29	0.39252	0.000372297	PREDICTED: protein phosphatase 1B-like isoform X1
106605038	XM_014200275.1	XP_014055750.1	NC_027304.1	46497546	46516414	-	1456.66	0.402853	0.000376348	PREDICTED: ubiquinone biosynthesis O-methyltransferase, mitochondrial-like
106596147	XM_014187466.1	XP_014042941.1	NW_012358582.1	1479	6661	-	3430.25	0.455088	0.000378292	PREDICTED: growth hormone-inducible transmembrane protein-like
106603292	XM_014196760.1	XP_014052234.1	NC_027303.1	42050001	42340556	+	1074.02	0.408005	0.000378292	PREDICTED: RNA-binding protein Musashi homolog 2-like isoform X1
106612202	XM_014213167.1	XP_014068642.1	NC_027308.1	82902487	82903491	-	11.4147	-2.02918	0.00037866	PREDICTED: leucine-rich repeat extensin-like protein 5
106576218	XM_014153259.1	XP_014008733.1	NC_027316.1	43031055	43032789	-	1254.44	0.347088	0.000378694	PREDICTED: enoyl-CoA hydratase domain-containing protein 3, mitochondrial-like isoform X1
106580341	XM_014161261.1	XP_014016727.1	NC_027319.1	26665091	26859657	+	1964.8	0.417327	0.000379831	PREDICTED: ankyrin-1-like isoform X1
106597167	XM_014188394.1	XP_014043869.1	NC_027302.1	5462323	5481588	-	3620.63	1.17097	0.000379831	PREDICTED: transferrin receptor protein 1-like
106582849	XM_014166373.1	XP_014021848.1	NC_027321.1	13654118	13782441	+	1255.27	0.546273	0.000382177	PREDICTED: E3 ubiquitin-protein ligase PDZRN3-like isoform X1
106568854	XM_014139589.1	XP_013995059.1	NC_027313.1	16831096	16873725	-	790.676	0.470823	0.000399044	PREDICTED: PERQ amino acid-rich with GYF domain-containing protein 2-like isoform X1
106565654	XM_014132992.1	XP_013988466.1	NC_027311.1	59821931	59864702	+	438.67	0.459729	0.000400648	PREDICTED: dual serine/threonine and tyrosine protein kinase-like isoform X1
106601921	XM_014194357.1	XP_014049838.1	NC_027300.1	34852670	35017987	+	1233.25	0.499718	0.000407995	PREDICTED: A-kinase anchor protein 6
106611703	XM_014212190.1	XP_014067665.1	NC_027308.1	65483703	65503950	+	2018.17	0.677525	0.000407995	PREDICTED: nuclear factor NF-kappa-B p105 subunit-like
106574724	XM_014150739.1	XP_014006214.1	NC_027315.1	76627343	76644939	-	6250.85	0.598496	0.00040901	PREDICTED: sodium/potassium-transporting ATPase subunit alpha-1
106603170	XM_014196484.1	XP_014051959.1	NC_027303.1	38041961	38050279	+	1432.56	0.343993	0.000415894	PREDICTED: FUN14 domain-containing protein 1A-like isoform X1
106612831	XM_014214370.1	XP_014069842.1	NC_027308.1	112474802	112557631	-	8510.33	0.827787	0.000422609	PREDICTED: elastin-like isoform X9
106586493	XM_014173860.1	XP_014029335.1	NC_027324.1	27743359	27759582	+	18357.7	0.747501	0.000424886	PREDICTED: succinyl-CoA ligase
106590279	XM_014181117.1	XP_014036592.1	NC_027301.1	56699372	56707464	+	3041.17	0.869758	0.000427436	PREDICTED: sarcalumenin-like isoform X1
106566906	XM_014135480.1	XP_013990955.1	NC_027312.1	23012260	23020406	+	17759.8	0.72778	0.000428306	PREDICTED: protein-glutamine gamma-glutamyltransferase 2-like
100196679	XM_014151763.1	XP_014007238.1	NC_027316.1	12662661	12669079	-	100298	0.741115	0.000430115	PREDICTED: ATP synthase subunit beta, mitochondrial
106566453	XM_014134511.1	XP_013989986.1	NC_027300.1	130198198	130202249	+	973.018	0.525072	0.000443562	PREDICTED: T-box-containing protein TBX6L-like
106591329	XM_014182544.1	XP_014038019.1	NC_027301.1	60199834	60202610	-	17352.2	0.638911	0.000443562	PREDICTED: aspartate aminotransferase, cytoplasmic-like isoform X1
106590168	XM_014180843.1	XP_014036318.1	NC_027328.1	13273786	13298729	+	311.148	0.611077	0.000445365	PREDICTED: transcriptional repressor NF-X1-like isoform X1
106591638	XM_014182844.1	XP_014038319.1	NW_012344912.1	18441	34313	-	1420.43	0.554699	0.000445365	PREDICTED: mitochondrial import receptor subunit TOM70-like, partial
106582918	XM_014166544.1	XP_014022019.1	NC_027321.1	17096454	17104968	+	7343.43	0.812553	0.000447517	PREDICTED: cytochrome b-c1 complex subunit 1, mitochondrial-like
106560671	XM_014123773.1	XP_013979249.1	NC_027309.1	52576982	52586450	-	3325.88	0.389952	0.000451107	PREDICTED: lissencephaly-1 homolog B-like isoform X1
XR_001320693.1	#N/A	#N/A	NA	NA	NA	NA	198.346	-1.58618	0.000451434	NA
106592125	XM_014183433.1	XP_014038908.1	NW_012347698.1	9386	13889	+	520.033	1.32807	0.000459918	PREDICTED: neuromedin-K receptor-like
100286682	NM_001146622.1	NP_001140094.1	NC_027304.1	1179386	1180694	+	366.051	-0.658084	0.000461135	Pancreatic secretory trypsin inhibitor precursor
106587802	XM_014176446.1	XP_014031921.1	NC_027325.1	37575057	37581224	+	12.6173	-2.81527	0.000469377	PREDICTED: fibrillin-2-like, partial
106564863	XM_014131331.1	XP_013986806.1	NC_027311.1	26217599	26232673	-	292.799	0.739827	0.000471937	PREDICTED: protocadherin Fat 4-like
106569441	XM_014140796.1	XP_013996271.1	NC_027313.1	34771738	34790937	-	45.7438	-4.57459	0.000471937	PREDICTED: myosin heavy chain, striated muscle-like isoform X2
106603687	XM_014197661.1	XP_014053138.1	NC_027303.1	61509327	61513452	+	75.4428	-4.25218	0.000478053	PREDICTED: heparin cofactor 2-like
106577591	XM_014155779.1	XP_014011254.1	NC_027317.1	49369975	49442288	+	435.3	0.493354	0.000487998	PREDICTED: focadhesin isoform X1
106593297	XM_014184635.1	XP_014040110.1	NW_012349836.1	2686	5370	+	3454.76	0.655653	0.000489959	PREDICTED: ornithine aminotransferase, mitochondrial-like
100195375	NM_001140404.1	NP_001133876.1	NC_027310.1	80864164	80871827	+	1179.33	0.760709	0.000493373	dipeptidyl peptidase 3
106578252	XM_014156910.1	XP_014012384.1	NC_027318.1	266397	407983	-	7.74165	-2.41191	0.000499574	PREDICTED: rab11 family-interacting protein 3-like isoform X2
106594514	XM_014185884.1	XP_014041359.1	NW_012352916.1	6197	9903	+	69.8976	0.903794	0.00050172	PREDICTED: trinucleotide repeat-containing gene 6A protein-like
106563254	XM_014128670.1	XP_013984147.1	NC_027310.1	68602903	68628753	-	318.041	0.479333	0.000510855	PREDICTED: ATP-dependent RNA helicase DQX1-like isoform X3
106570962	XM_014143571.1	XP_013999046.1	NC_027314.1	9041137	9049579	-	5959.76	0.384803	0.000510855	PREDICTED: iron-sulfur cluster assembly 1 homolog, mitochondrial
106574131	XM_014149759.1	XP_014005233.1	NC_027315.1	52932602	52989983	+	5405.17	0.592372	0.000510855	PREDICTED: 26S proteasome non-ATPase regulatory subunit 1 isoform X1
106581772	XM_014164062.1	XP_014019537.1	NC_027301.1	35177725	35308754	-	111.063	-1.19075	0.000510855	PREDICTED: uncharacterized protein LOC106581772, partial
106591971	XM_014183249.1	XP_014038724.1	NW_012347470.1	1567	7004	+	1513.83	1.5728	0.000510855	PREDICTED: desmin-like
106610046	XM_014209168.1	XP_014064644.1	NC_027307.1	8014179	8016242	+	187.017	-0.473534	0.000510855	PREDICTED: zinc finger protein 583-like isoform X2
100195316	XM_014197649.1	XP_014053123.1	NC_027303.1	63817513	63830766	+	1086.17	0.685153	0.000515737	PREDICTED: Williams-Beuren syndrome chromosomal region 16 protein isoform X1
106561692	XM_014125898.1	XP_013981375.1	NC_027309.1	108906106	108952542	+	19575.9	0.947157	0.000524801	PREDICTED: filamin-C-like isoform X3
106582512	XM_014165680.1	XP_014021155.1	NC_027320.1	53532070	53544575	+	45676.3	0.550434	0.000529576	PREDICTED: desmin-like
106569365	XM_014140672.1	XP_013996148.1	NC_027313.1	34359864	34410528	-	187.9	-2.10667	0.000535858	PREDICTED: complement C3-like isoform X2
106564468	XM_014130580.1	XP_013986055.1	NC_027311.1	13279697	13284947	-	132.497	-0.515771	0.000537903	PREDICTED: transcription factor AP-4-like, partial
106571368	XM_014144383.1	XP_013999858.1	NC_027314.1	31716148	31878648	-	80.1984	1.15522	0.000540458	PREDICTED: sodium/potassium-transporting ATPase subunit beta-1-interacting protein 2-like isoform X2
106569442	XM_014140797.1	XP_013996272.1	NC_027313.1	34765191	34768649	-	144.575	-3.33547	0.000548666	PREDICTED: zinc-binding protein A33-like
100194645	NM_001139730.1	NP_001133202.1	NC_027300.1	130183455	130186796	+	28688.9	0.993765	0.00055309	phosphoglycerate mutase 2-2 (muscle)
106586232	XM_014173317.1	XP_014028792.1	NC_027300.1	27617588	27634505	+	73.456	-1.37616	0.00055309	PREDICTED: nesprin-2-like
106602980	XM_014196071.1	XP_014051546.1	NC_027303.1	33718251	33733631	-	22.4799	-4.67145	0.00055309	PREDICTED: complement factor B-like
100195517	NM_001140546.1	NP_001134018.1	NW_012351790.1	4243	12388	-	739.082	0.376429	0.000584357	tubulin-specific chaperone D
100136395	NM_001123547.1	NP_001117019.1	NC_027303.1	16967816	16979031	-	5678.15	0.947729	0.000588821	alkaline phosphatase
100194501	XM_014124374.1	XP_013979849.1	NC_027300.1	115470705	115474161	-	44163.2	0.63018	0.000596692	PREDICTED: creatine kinase S-type, mitochondrial isoform X1
XR_001327000.1	#N/A	#N/A	NA	NA	NA	NA	96.4676	1.95067	0.000618515	NA
XR_001320819.1	#N/A	#N/A	NA	NA	NA	NA	7339.27	0.625232	0.000625291	NA
106586338	XM_014173520.1	XP_014028994.1	NC_027324.1	20292076	20305974	+	97.2303	1.28341	0.000641812	PREDICTED: cyclin-Y-like protein 1 isoform X1
106601792	XM_014194156.1	XP_014049633.1	NC_027302.1	81536503	81555524	+	3344.47	0.392326	0.000641812	PREDICTED: mitochondrial Rho GTPase 1-A isoform X3
106581031	XM_014162700.1	XP_014018175.1	NC_027319.1	55910728	55915194	-	35.4589	-2.67056	0.000646631	PREDICTED: vitronectin-like
XR_001328653.1	#N/A	#N/A	NA	NA	NA	NA	621.368	0.681204	0.000672469	NA
100196727	XM_014210590.1	XP_014066065.1	NC_027308.1	22844876	22854933	-	2371.96	0.512108	0.000672573	PREDICTED: ubiquinone biosynthesis monooxygenase COQ6 isoform X1
106571137	XM_014143850.1	XP_013999325.1	NC_027314.1	21047640	21048631	-	25.0283	-3.01188	0.000672573	PREDICTED: complement C1q-like protein 2
106564772	XM_014131133.1	XP_013986608.1	NC_027300.1	121298866	121327607	+	6317.76	0.560291	0.000681636	PREDICTED: protein phosphatase PTC7 homolog
106605401	XM_014201002.1	XP_014056476.1	NC_027304.1	60823740	60838230	-	1347.17	0.636949	0.000692024	PREDICTED: valine--tRNA ligase-like isoform X2
106579160	XM_014158766.1	XP_014014242.1	NC_027318.1	55989230	55990015	-	360.843	0.646919	0.000698595	PREDICTED: probable phosphatase phospho1 isoform X2
106583771	XM_014168339.1	XP_014023814.1	NC_027321.1	57804012	57814515	+	424.805	0.920853	0.000702409	PREDICTED: mannose-1-phosphate guanyltransferase beta
106593044	XM_014184387.1	XP_014039862.1	NW_012349319.1	269	7811	+	16097.9	0.518503	0.000728669	PREDICTED: malate dehydrogenase, cytoplasmic-like
100136539	NM_001123639.1	NP_001117111.1	NC_027311.1	85331224	85336433	-	1389.74	0.82179	0.000734783	glycerol-3-phosphate dehydrogenase
106585690	XM_014172179.1	XP_014027655.1	NC_027323.1	30870412	30934261	+	73.0438	-1.09955	0.000734783	PREDICTED: vacuolar protein sorting-associated protein 13A isoform X2
106599250	XM_014190375.1	XP_014045850.1	NC_027302.1	26864465	26933978	+	1499.52	0.635663	0.0007375	PREDICTED: 5\'-AMP-activated protein kinase subunit gamma-1-like isoform X2
106562702	XM_014127696.1	XP_013983164.1	NC_027300.1	115359266	115370934	-	8129.86	0.384501	0.000740719	PREDICTED: voltage-dependent anion-selective channel protein 2-like isoform X1
106566459	XM_014134514.1	XP_013989989.1	NC_027312.1	8359831	8417702	+	1247.04	0.548572	0.000740719	PREDICTED: laminin subunit beta-2-like
106575090	XM_014151271.1	XP_014006748.1	NC_027316.1	4500276	4512988	+	17.0078	-2.12048	0.000740719	PREDICTED: carboxypeptidase O isoform X2
106582690	XM_014165992.1	XP_014021467.1	NC_027321.1	6697007	6711484	-	72.149	-0.816627	0.000740719	PREDICTED: adenosine receptor A1-like
106587516	XM_014175978.1	XP_014031453.1	NC_027301.1	46850434	46864160	+	21704.5	0.625985	0.000765767	PREDICTED: hexokinase-1-like
106580924	XM_014162484.1	XP_014017959.1	NC_027319.1	51964794	52049737	-	19.278	-1.21425	0.000775489	PREDICTED: sortilin-related receptor isoform X2
106607263	XM_014204057.1	XP_014059532.1	NC_027305.1	38689408	38716425	-	1171.17	0.515339	0.000775489	PREDICTED: rho-related GTP-binding protein RhoN-like
106594064	XM_014185433.1	XP_014040908.1	NW_012351721.1	315	11695	+	11.5331	-5.23552	0.000780549	PREDICTED: solute carrier family 2, facilitated glucose transporter member 2-like isoform X1
106611224	XM_014211201.1	XP_014066676.1	NC_027308.1	33768848	33854888	+	81.3832	0.923215	0.000781197	PREDICTED: A-kinase anchor protein 6-like, partial
100380410	XM_014190350.1	XP_014045827.1	NC_027302.1	19921442	19958202	-	4140.09	0.454702	0.000801805	PREDICTED: 6-phosphofructokinase type C isoform X3
106581410	XM_014163457.1	XP_014018935.1	NC_027319.1	74861906	74878000	+	642.592	0.431458	0.000801805	PREDICTED: protein NLRC3-like isoform X1
106570325	XM_014142518.1	XP_013997993.1	NC_027313.1	70710294	70712282	+	1568.93	0.636813	0.000818059	PREDICTED: uncharacterized protein LOC106570325
106604693	XM_014199612.1	XP_014055087.1	NC_027304.1	32029583	32037114	-	1155.84	0.248869	0.000818059	PREDICTED: histone-lysine N-methyltransferase SETD7 isoform X1
106578535	XM_014157460.1	XP_014012940.1	NC_027318.1	16629584	16666762	+	6023.83	0.840283	0.000825008	PREDICTED: ATP-dependent 6-phosphofructokinase, platelet type-like isoform X6
106607763	XM_014205103.1	XP_014060577.1	NC_027305.1	56229446	56261550	-	602.179	0.398674	0.000825008	PREDICTED: mediator of RNA polymerase II transcription subunit 23 isoform X3
106609892	XM_014208932.1	XP_014064409.1	NC_027307.1	636881	641161	-	903.567	0.399818	0.000847799	PREDICTED: vacuolar protein sorting-associated protein 37C-like isoform X2
XR_001326141.1	#N/A	#N/A	NA	NA	NA	NA	1125.27	0.613278	0.000847799	NA
106570787	XM_014143319.1	XP_013998776.1	NC_027313.1	93379941	93393448	+	1062.33	0.671688	0.000852679	PREDICTED: E3 ubiquitin-protein ligase RNF19A-like
106569199	XM_014140312.1	XP_013995787.1	NC_027313.1	26178758	26180540	-	7944.34	-1.16416	0.00085392	PREDICTED: glutamine synthetase-like
106589628	XM_014179837.1	XP_014035312.1	NC_027327.1	18188295	18254998	-	1213.66	0.674495	0.00085392	PREDICTED: protoheme IX farnesyltransferase, mitochondrial
100194867	NM_001139896.1	NP_001133368.1	NC_027315.1	44612944	44624322	-	1840.16	0.531616	0.000863546	Thimet oligopeptidase
XR_001320821.1	#N/A	#N/A	NA	NA	NA	NA	14825	0.502973	0.000863546	NA
106612320	XM_014213367.1	XP_014068844.1	NC_027308.1	89838991	89842113	-	415.391	0.352176	0.000872385	PREDICTED: E3 ubiquitin-protein ligase RNF12-A-like isoform X2
106572926	XM_014147514.1	XP_014002989.1	NC_027314.1	100365711	100373457	-	35.0945	-1.39852	0.000873071	PREDICTED: histone deacetylase 6-like isoform X2
106575194	XM_014151528.1	XP_014007003.1	NC_027316.1	8138969	8139677	-	20.7657	-4.30507	0.000873071	PREDICTED: phospholipase A2 inhibitor 31 kDa subunit-like
XR_001328966.1	#N/A	#N/A	NA	NA	NA	NA	28.0133	1.98959	0.000879218	NA
106561993	XM_014126504.1	XP_013981981.1	NC_027310.1	11891621	11948456	-	1419.13	0.354645	0.000897925	PREDICTED: phosphorylase b kinase regulatory subunit beta isoform X3
106569297	XM_014140499.1	XP_013995974.1	NC_027313.1	32933413	32934570	-	1067	-1.00552	0.000909156	PREDICTED: transcription factor SOX-4-like
106562454	XM_014127349.1	XP_013982824.1	NC_027310.1	31608359	31625398	+	407.009	-0.428742	0.000919746	PREDICTED: abhydrolase domain-containing protein 2-A
100195142	NM_001140171.1	NP_001133643.1	NC_027313.1	45391886	45400767	-	1129.02	0.278221	0.000921056	geranylgeranyl transferase type-2 subunit beta
106574391	XM_014150245.1	XP_014005720.1	NC_027315.1	58603071	58603631	+	28.0106	-5.88376	0.000921056	PREDICTED: ladderlectin-like
106568907	XM_014139708.1	XP_013995181.1	NC_027313.1	14586193	14591039	-	22.7974	1.56797	0.000929947	PREDICTED: olfactomedin-like protein 2B isoform X1
106581941	XM_014164471.1	XP_014019946.1	NC_027320.1	22312464	22320398	+	270.101	1.01492	0.000929947	PREDICTED: norrin
106604970	XM_014200172.1	XP_014055647.1	NC_027300.1	5196123	5212144	+	353.294	-2.05773	0.000929947	PREDICTED: protein-tyrosine kinase 2-beta-like
100196351	NM_001141380.2	NP_001134852.1	NC_027311.1	26236471	26237121	-	524.873	0.507193	0.000943721	TsetseEP
106608019	XM_014205650.1	XP_014061125.1	NC_027305.1	67293891	67300342	-	62.6011	0.772286	0.000943721	PREDICTED: flap endonuclease GEN homolog 1
106576297	XM_014153391.1	XP_014008863.1	NC_027316.1	44978821	44988612	-	212.883	0.539944	0.000943744	PREDICTED: vezatin-like isoform X1
106600575	XM_014192046.1	XP_014047521.1	NC_027302.1	43653109	43664720	-	1204.6	0.709897	0.000943744	PREDICTED: eukaryotic translation initiation factor 4E type 2 isoform X2
106560254	XM_014122920.1	XP_013978395.1	NC_027309.1	30261327	30375471	-	9954.4	0.575085	0.000945913	PREDICTED: palladin-like
106578241	XM_014156891.1	XP_014012366.1	NC_027317.1	70584701	70608079	-	15686.9	0.5065	0.00097173	PREDICTED: mitochondrial 2-oxoglutarate/malate carrier protein isoform X1
106578066	XM_014156644.1	XP_014012127.1	NC_027301.1	12973010	12974940	+	242.576	-0.634444	0.000995479	PREDICTED: protein BTG3-like
106608671	XM_014206766.1	XP_014062242.1	NC_027306.1	12012233	12015919	-	235.101	1.0553	0.00100198	PREDICTED: Y-box-binding protein 2-A-like isoform X2
XR_001324716.1	#N/A	#N/A	NA	NA	NA	NA	9.04613	-3.03734	0.00102047	NA
106562265	XM_014127032.1	XP_013982506.1	NC_027310.1	21835297	21852550	+	204.511	1.95732	0.00102907	PREDICTED: C-type lectin domain family 18 member A-like isoform X1
106570862	XM_014143433.1	XP_013998908.1	NC_027300.1	146665034	146695607	+	4221.87	0.369713	0.00102907	PREDICTED: carnitine O-acetyltransferase-like
100380753	XM_014215904.1	XP_014071379.1	NC_027309.1	11141848	11200752	-	1119.2	0.36245	0.00104274	PREDICTED: single-stranded DNA-binding protein 3 isoform X3
106598732	XM_014189746.1	XP_014045221.1	NW_012385655.1	1894	2658	-	16.1916	-3.0497	0.00104274	PREDICTED: complement C1q-like protein 2
106598956	XM_014189986.1	XP_014045461.1	NW_012390165.1	894	1658	+	16.1916	-3.0497	0.00104274	PREDICTED: complement C1q-like protein 2
106599027	XM_014190074.1	XP_014045549.1	NW_012392054.1	1218	1982	-	16.1916	-3.0497	0.00104274	PREDICTED: complement C1q-like protein 2
106599107	XM_014190173.1	XP_014045648.1	NW_012394696.1	1063	1827	-	16.1916	-3.0497	0.00104274	PREDICTED: complement C1q-like protein 2
XR_001321446.1	#N/A	#N/A	NA	NA	NA	NA	79.2774	-0.601313	0.00104274	NA
106588668	XM_014177877.1	XP_014033353.1	NC_027326.1	19843632	19851302	+	83.9799	-2.16829	0.00105038	PREDICTED: nuclear receptor subfamily 1 group D member 2-like isoform X2
106593800	XM_014185189.1	XP_014040664.1	NW_012351003.1	9706	10926	-	10204	0.354923	0.00105784	PREDICTED: serum deprivation-response protein-like
106611334	XM_014211460.1	XP_014066935.1	NC_027308.1	40069421	40078989	+	19765.5	0.378991	0.0010795	PREDICTED: trifunctional enzyme subunit alpha, mitochondrial-like
106564693	XM_014130946.1	XP_013986424.1	NC_027311.1	17772160	17879039	+	805.873	0.551504	0.00108158	PREDICTED: SH3 and PX domain-containing protein 2A-like isoform X4
106587732	XM_014176339.1	XP_014031823.1	NC_027301.1	46500868	46519040	-	766.04	0.571345	0.00108965	PREDICTED: trafficking kinesin-binding protein 1-like isoform X2
106582772	XM_014166189.1	XP_014021664.1	NC_027321.1	11180814	11203257	-	11.3097	-3.88635	0.00109093	PREDICTED: hepatocyte growth factor-like protein
106570917	XM_014143500.1	XP_013998975.1	NC_027314.1	5845901	6004747	-	26.3662	-1.96239	0.00110128	PREDICTED: WD repeat and FYVE domain-containing protein 3
106562299	XM_014127083.1	XP_013982558.1	NC_027310.1	22998821	23143427	-	46.0578	-1.17045	0.00110181	PREDICTED: transcription factor Maf-like
106609902	XM_014208950.1	XP_014064425.1	NC_027307.1	860756	866953	-	6427.19	0.5121	0.00110181	PREDICTED: NADH dehydrogenase
106571596	XM_014144847.1	XP_014000322.1	NC_027314.1	46343259	46351454	+	2063.1	0.378651	0.00111094	PREDICTED: saccharopine dehydrogenase-like oxidoreductase
106569586	XM_014141095.1	XP_013996571.1	NC_027313.1	40339655	40348117	+	1545.42	-0.414467	0.00111521	PREDICTED: SLAM family member 5-like isoform X3
106570911	XM_014143494.1	XP_013998969.1	NC_027314.1	4947584	4966200	+	16.3932	-3.59796	0.00111521	PREDICTED: serum albumin 2-like
106581838	XM_014164244.1	XP_014019719.1	NC_027320.1	12799861	12809843	-	23.8921	-1.46201	0.00111521	PREDICTED: chondroitin sulfate synthase 2-like
XR_001324502.1	#N/A	#N/A	NA	NA	NA	NA	563.203	0.2525	0.00111521	NA
106599420	XM_014190643.1	XP_014046118.1	NC_027302.1	21386002	21402910	+	383.713	0.662532	0.00112616	PREDICTED: aspartate--tRNA ligase, mitochondrial
106609244	XM_014207806.1	XP_014063281.1	NC_027306.1	34080139	34085276	-	19.6053	1.94429	0.00112617	PREDICTED: uncharacterized protein LOC106609244
106577608	XM_014155813.1	XP_014011289.1	NC_027317.1	49866174	49896950	+	33.0297	1.00888	0.00115502	PREDICTED: coiled-coil domain-containing protein 149-like isoform X2
106563660	XM_014129429.1	XP_013984904.1	NC_027310.1	80313578	80328169	-	2298.64	1.36586	0.00118337	PREDICTED: glycogen phosphorylase, muscle form-like
106587947	XM_014176609.1	XP_014032084.1	NC_027325.1	41701885	41726305	+	243.37	-0.683932	0.00123394	PREDICTED: CD82 antigen-like
106596140	XM_014187467.1	XP_014042936.1	NC_027302.1	711883	714083	+	55.3703	0.982435	0.00123394	PREDICTED: uncharacterized protein LOC106596140 isoform X1
106590570	XM_014181694.1	XP_014037171.1	NC_027301.1	57691309	57697577	-	1469.08	0.744879	0.00124189	PREDICTED: dnaJ homolog subfamily A member 3, mitochondrial-like isoform X3
106610816	XM_014210424.1	XP_014065899.1	NC_027308.1	17152867	17182046	+	13975.7	0.54035	0.00124522	PREDICTED: chloride intracellular channel protein 4
106565459	XM_014132664.1	XP_013988139.1	NC_027311.1	54005794	54013296	-	2109.54	0.434663	0.00125765	PREDICTED: heterogeneous nuclear ribonucleoprotein A1-like isoform X2
106609880	XM_014208904.1	XP_014064379.1	NC_027307.1	346569	378238	+	1424.2	-0.668024	0.00126235	PREDICTED: ATP-binding cassette sub-family A member 1-like isoform X1
106565678	XM_014133043.1	XP_013988518.1	NC_027311.1	59173297	59198588	+	561.597	0.982225	0.00129726	PREDICTED: separin
106604067	XM_014198425.1	XP_014053900.1	NC_027303.1	82302123	82320259	+	3376.59	0.750096	0.00129726	PREDICTED: dihydrolipoyllysine-residue acetyltransferase component of pyruvate dehydrogenase complex, mitochondrial
106584661	XM_014170160.1	XP_014025635.1	NC_027322.1	41412962	41429780	+	2253.8	0.648528	0.00130634	PREDICTED: sorting and assembly machinery component 50 homolog A isoform X1
100286711	XM_014162783.1	XP_014018258.1	NC_027319.1	60601575	60605286	-	11950.9	0.787022	0.0013108	PREDICTED: heat shock cognate 71 kDa protein isoform X1
106574100	XM_014149653.1	XP_014005128.1	NC_027315.1	50084714	50097866	-	5.61728	-6.24535	0.0013108	PREDICTED: tumor protein p63-regulated gene 1-like protein
106613909	XM_014216682.1	XP_014072157.1	NC_027300.1	102053898	102070934	-	16.9056	-1.24156	0.0013108	PREDICTED: disintegrin and metalloproteinase domain-containing protein 9-like isoform X1
106585827	XM_014172498.1	XP_014027973.1	NC_027323.1	38390099	38396972	-	4164.81	0.592523	0.00132904	PREDICTED: LOW QUALITY PROTEIN: NAD-dependent malic enzyme, mitochondrial
106612719	XM_014214163.1	XP_014069643.1	NC_027308.1	100827837	100830705	-	367.346	0.919459	0.00133724	PREDICTED: NTPase KAP family P-loop domain-containing protein 1-like isoform X3
106576633	XM_014153877.1	XP_014009352.1	NC_027316.1	56236616	56242740	+	30.0376	-1.35135	0.00135466	PREDICTED: voltage-dependent L-type calcium channel subunit alpha-1S-like, partial
106573349	XM_014148323.1	XP_014003798.1	NC_027315.1	20363804	20453889	+	6574.46	0.405773	0.00136132	PREDICTED: pyruvate dehydrogenase protein X component, mitochondrial
106578169	XM_014156798.1	XP_014012273.1	NC_027317.1	68947845	68952527	+	849.132	-3.83824	0.00136132	PREDICTED: fibrinogen alpha chain-like
XR_001323220.1	#N/A	#N/A	NA	NA	NA	NA	13.573	1.35643	0.00136132	NA
106574550	XM_014150514.1	XP_014005989.1	NC_027315.1	70934419	70943895	-	90043	0.666062	0.00138633	PREDICTED: ATP synthase subunit beta, mitochondrial
106606354	XM_014202515.1	XP_014057990.1	NC_027300.1	55823865	55857058	+	4210.66	-0.434884	0.00140043	PREDICTED: uncharacterized protein LOC106606354
100194574	XM_014170582.1	XP_014026057.1	NC_027323.1	6986968	6997532	+	130295	0.627232	0.00146565	PREDICTED: ATP synthase subunit alpha, mitochondrial isoform X1
106592381	XM_014183722.1	XP_014039197.1	NW_012348114.1	658	1779	+	412.369	0.441852	0.00146565	PREDICTED: multiple epidermal growth factor-like domains protein 8
106597078	XM_014188315.1	XP_014043790.1	NC_027302.1	5986054	6003310	-	943.123	0.337622	0.00146565	PREDICTED: uncharacterized protein LOC106597078
106605211	XM_014200611.1	XP_014056086.1	NC_027304.1	54352257	54387560	+	252.987	0.482533	0.00146565	PREDICTED: isoprenoid synthase domain-containing protein isoform X1
106605571	XM_014201366.1	XP_014056841.1	NC_027304.1	65131699	65132820	+	412.369	0.441852	0.00146565	PREDICTED: multiple epidermal growth factor-like domains protein 8
106613806	XM_014216432.1	XP_014071907.1	NC_027309.1	21424530	21454035	-	1789.71	0.364155	0.00146565	PREDICTED: AP-3 complex subunit delta-1-like isoform X2
106592311	XM_014183646.1	XP_014039121.1	NW_012347988.1	560	2776	-	30.8837	-6.05502	0.0015119	PREDICTED: complement factor I-like
106600676	XM_014192201.1	XP_014047678.1	NC_027302.1	49532374	49538692	+	5304.66	0.485945	0.0015119	PREDICTED: 28S ribosomal protein S34, mitochondrial
106604847	XM_014199923.1	XP_014055398.1	NC_027300.1	50060838	50109278	+	2594.27	0.41361	0.00151621	PREDICTED: insulin-degrading enzyme-like isoform X3
106577311	XM_014155262.1	XP_014010737.1	NC_027317.1	33649721	33654607	-	80.6424	-0.695304	0.00151993	PREDICTED: disintegrin and metalloproteinase domain-containing protein 9-like isoform X2
106602166	XM_014194638.1	XP_014050113.1	NC_027303.1	3468837	3483986	+	537.929	-0.439684	0.00152193	PREDICTED: CD209 antigen-like
106603778	XM_014197855.1	XP_014053329.1	NC_027303.1	65649581	65726529	-	1100.33	0.790956	0.00152193	PREDICTED: CAP-Gly domain-containing linker protein 2-like isoform X1
101448065	NM_001279165.1	NP_001266094.1	NC_027302.1	28819555	28821420	-	3.20936	-5.02964	0.0015246	insulin-like growth factor binding protein 1 paralog B2 precursor
106591578	XM_014182793.1	XP_014038268.1	NW_012344650.1	34318	38451	+	6.13639	-2.47287	0.00154036	PREDICTED: N-alpha-acetyltransferase 60-like
106599843	XM_014191186.1	XP_014046661.1	NW_012459033.1	172	1168	+	10.7385	4.02334	0.00154342	PREDICTED: protein SCAF11-like isoform X1
106605794	XM_014201738.1	XP_014057213.1	NC_027304.1	69767552	69775200	+	730.806	0.473034	0.00154342	PREDICTED: 28S ribosomal protein S29, mitochondrial-like
106612479	XM_014213649.1	XP_014069124.1	NC_027308.1	99013888	99020936	-	1333.86	0.368613	0.00154342	PREDICTED: NLR family member X1 isoform X1
106566960	XM_014135659.1	XP_013991134.1	NC_027312.1	31487669	31488592	+	230.106	-0.458391	0.00157097	PREDICTED: uncharacterized protein LOC106566960
106600693	XM_014192245.1	XP_014047720.1	NC_027302.1	50290835	50343353	+	1420.78	0.453883	0.00157097	PREDICTED: AP-2 complex subunit alpha-2-like isoform X1
106612298	XM_014213340.1	XP_014068815.1	NC_027308.1	88869264	88875379	-	69.5509	-0.661522	0.00157097	PREDICTED: E3 ubiquitin-protein ligase TRIM39-like
106606779	XM_014203137.1	XP_014058612.1	NC_027305.1	21156795	21158229	-	582.178	0.71742	0.00158079	PREDICTED: uncharacterized protein C19orf52-like
106590531	XM_014181635.1	XP_014037110.1	NC_027328.1	27908239	27910884	-	102.53	-0.62536	0.00158965	PREDICTED: SKI/DACH domain-containing protein 1
106589393	XM_014179302.1	XP_014034777.1	NC_027327.1	7084262	7089443	-	356.755	-0.378345	0.00159517	PREDICTED: multiple inositol polyphosphate phosphatase 1-like
100196500	XM_014173546.1	NP_001135001.1	NC_027324.1	21854615	21861616	+	821.38	0.696846	0.00160786	PHS1 protein
106573812	XM_014149159.1	XP_014004634.1	NC_027315.1	40199655	40201246	+	4247.93	-0.726058	0.00160786	PREDICTED: Krueppel-like factor 2
106576843	XM_014154312.1	XP_014009787.1	NC_027317.1	5628422	5684994	-	53.0588	-0.771636	0.00160786	PREDICTED: canalicular multispecific organic anion transporter 1
106611733	XM_014212252.1	XP_014067727.1	NC_027308.1	64197780	64202269	-	15.9623	-3.50624	0.00160786	PREDICTED: coagulation factor IX-like
106590438	XM_014181485.1	XP_014036960.1	NC_027328.1	25783566	25795569	-	506.413	0.375764	0.0016163	PREDICTED: YTH domain-containing family protein 3-like
106572912	XM_014147497.1	XP_014002972.1	NC_027314.1	99387324	99554327	-	29.0329	-1.74038	0.00162694	PREDICTED: laminin subunit alpha-5-like, partial
106572902	XM_014147487.1	XP_014002962.1	NC_027314.1	98691505	98823589	+	3071.49	0.3703	0.00167058	PREDICTED: E3 ubiquitin-protein ligase UBR4
106569504	XM_014140908.1	XP_013996383.1	NC_027313.1	37016708	37051486	-	268.003	0.852869	0.00167275	PREDICTED: mitogen-activated protein kinase kinase kinase MLT
106591875	XM_014183145.1	XP_014038620.1	NW_012347336.1	28538	30211	-	13.2535	-1.76626	0.00168202	PREDICTED: protein numb homolog
106603638	XM_014197533.1	XP_014053008.1	NC_027303.1	56504125	56537739	-	9122.35	0.456914	0.00168202	PREDICTED: ubiquitin carboxyl-terminal hydrolase 28-like isoform X5
106586951	XM_014174712.1	XP_014030187.1	NC_027324.1	50848769	50855838	+	328.952	0.669226	0.00169487	PREDICTED: trichohyalin-like
106590284	XM_014181129.1	XP_014036602.1	NC_027328.1	18817338	18876261	-	45.7504	-0.808248	0.00169574	PREDICTED: TGF-beta receptor type-1-like isoform X1
106593054	XM_014184403.1	XP_014039878.1	NC_027301.1	65151393	65152970	-	145.976	-0.554942	0.00169574	PREDICTED: gastrula zinc finger protein XlCGF57.1-like
106599005	XM_014190044.1	XP_014045522.1	NC_027302.1	13503492	13536205	+	121.477	-0.627661	0.0017042	PREDICTED: phosphatidylinositol 3-kinase regulatory subunit gamma-like isoform X1
106608327	XM_014206212.1	XP_014061687.1	NC_027305.1	83929273	83936687	+	239.579	-1.79565	0.00171593	PREDICTED: sorting nexin-17-like, partial
106560483	XM_014123444.1	XP_013978920.1	NC_027309.1	42966367	42978210	+	22.4598	-1.23605	0.00172376	PREDICTED: dedicator of cytokinesis protein 7-like isoform X1
106578483	XM_014157333.1	XP_014012808.1	NC_027318.1	13523629	13534152	-	851.784	0.349406	0.0017324	PREDICTED: pancreatic alpha-amylase-like
106598077	XM_014189158.1	XP_014044633.1	NW_012372413.1	245	3579	+	63.9982	-7.54687	0.00176045	PREDICTED: coagulation factor XIII B chain-like
106603127	XM_014196401.1	XP_014051876.1	NC_027303.1	37116051	37131617	-	4204.68	0.398873	0.00176929	PREDICTED: stress-induced-phosphoprotein 1-like
106563100	XM_014128327.1	XP_013983802.1	NC_027310.1	56098431	56106029	+	6.2168	-2.10487	0.00177278	PREDICTED: uncharacterized protein LOC106563100
106572134	XM_014146001.1	XP_014001476.1	NC_027314.1	70193136	70201660	-	426.97	0.763129	0.00178311	PREDICTED: uncharacterized protein LOC106572134
106610596	XM_014209991.1	XP_014065466.1	NC_027308.1	1302714	1390950	-	2771.4	0.436531	0.0017955	PREDICTED: bifunctional glutamate/proline--tRNA ligase-like
106564923	XM_014131451.1	XP_013986922.1	NC_027311.1	23740219	23787952	-	674.252	0.876775	0.00179746	PREDICTED: SEC14-like protein 1 isoform X1
106587398	XM_014175753.1	XP_014031228.1	NC_027325.1	22401361	22411981	+	54.5459	-1.59972	0.00182374	PREDICTED: cytochrome P450 2D15-like
106589696	XM_014179970.1	XP_014035445.1	NC_027327.1	20775593	20855533	-	3806.21	0.798784	0.00185034	PREDICTED: leucine-rich PPR motif-containing protein, mitochondrial
106613293	XM_014215381.1	XP_014070856.1	NC_027308.1	135258733	135324268	+	148.68	-0.78266	0.00185034	PREDICTED: rho guanine nucleotide exchange factor 26
106611580	XM_014211938.1	XP_014067413.1	NC_027308.1	55077654	55081261	-	38.7332	-2.0485	0.00186679	PREDICTED: tryptophan 2,3-dioxygenase A-like
106613929	XM_014216749.1	XP_014072224.1	NC_027309.1	27425302	27426333	-	25.6263	-1.31369	0.00187013	PREDICTED: uncharacterized protein LOC106613929
106593346	XM_014184678.1	XP_014040153.1	NW_012349938.1	338	14788	-	18.884	-1.64989	0.00187822	PREDICTED: leucine-rich repeat serine/threonine-protein kinase 1-like, partial
106580328	XM_014161222.1	XP_014016695.1	NC_027319.1	27144928	27156886	-	2459.62	0.593624	0.00190031	PREDICTED: RNA-binding protein EWS-like isoform X5
106561750	XM_014125984.1	XP_013981459.1	NC_027309.1	111791233	111816370	-	1687.56	0.71201	0.00190713	PREDICTED: homer protein homolog 2-like
106606686	XM_014203032.1	XP_014058510.1	NC_027305.1	17863957	17884020	+	1604.27	0.690124	0.00190713	PREDICTED: TBC1 domain family member 16-like
106571355	XM_014144342.1	XP_013999817.1	NC_027314.1	31083264	31148192	-	493.995	0.668332	0.00191888	PREDICTED: rho GTPase-activating protein 18-like isoform X1
106613302	XM_014215390.1	XP_014070865.1	NC_027308.1	135175353	135175904	+	586.988	-0.414785	0.00191888	PREDICTED: ras-related protein Rap-2b-like
106560587	XM_014123618.1	XP_013979093.1	NC_027309.1	48586862	48599543	+	16.5362	-3.59408	0.00193942	PREDICTED: fetuin-B-like
XR_001323041.1	#N/A	#N/A	NA	NA	NA	NA	18.438	-2.21225	0.00193942	NA
106564178	XM_014130214.1	XP_013985689.1	NC_027311.1	5397509	5401443	-	134.702	0.693893	0.00197728	PREDICTED: partner and localizer of BRCA2-like
106562428	XM_014127314.1	XP_013982789.1	NC_027310.1	30336954	30342193	-	815.335	0.631065	0.00199347	PREDICTED: NAD(P) transhydrogenase, mitochondrial-like
106569631	XM_014141186.1	XP_013996661.1	NC_027313.1	42056033	42097361	-	3103.95	0.498298	0.00199347	PREDICTED: kinesin-1 heavy chain-like isoform X2
100196752	NM_001141774.1	NP_001135246.1	NC_027326.1	12028604	12037543	-	4118.05	0.545613	0.00204176	T-complex protein 1 subunit gamma
106560597	XM_014123634.1	XP_013979109.1	NC_027309.1	48875644	48888783	-	1235.81	0.766788	0.00204176	PREDICTED: lon protease homolog, mitochondrial
106575749	XM_014152424.1	XP_014007899.1	NC_027301.1	8685256	8686973	+	10.9985	-5.19008	0.00204176	PREDICTED: mannan-binding lectin serine protease 1-like
106563586	XM_014129302.1	XP_013984778.1	NC_027310.1	78301662	78311844	-	22776.1	0.475249	0.00204237	PREDICTED: pyruvate dehydrogenase E1 component subunit alpha, mitochondrial-like isoform X2
100380355	NM_001173640.1	NP_001167111.1	NC_027300.1	36330114	36337572	-	14.2583	-2.33097	0.00206673	HHIP-like protein 1
106585457	XM_014171681.1	XP_014027156.1	NC_027323.1	24878751	24884854	+	1568.48	0.534644	0.00206842	PREDICTED: prostaglandin E synthase 2-like isoform X1
100194762	NM_001139791.1	NP_001133263.1	NW_012359244.1	4122	6397	-	486.71	0.598423	0.00207415	CP068 protein
106561124	XM_014124767.1	XP_013980242.1	NC_027309.1	71771661	71772515	+	1260.05	0.844949	0.00207415	PREDICTED: leucine-rich repeat-containing protein 10-like
106561529	XM_014125596.1	XP_013981071.1	NC_027300.1	110332249	110337131	-	51.4578	-2.35675	0.00207415	PREDICTED: neutrophil gelatinase-associated lipocalin isoform X2
106568362	XM_014138647.1	XP_013994122.1	NC_027312.1	93737959	93749601	-	191.612	-4.45233	0.00207415	PREDICTED: complement component C9
106571529	XM_014144694.1	XP_014000169.1	NC_027314.1	36312651	36411451	+	2167.45	0.475549	0.00207415	PREDICTED: protein enabled homolog
106607214	XM_014203941.1	XP_014059416.1	NC_027305.1	32016813	32020860	-	731.16	0.522758	0.00208865	PREDICTED: vascular cell adhesion protein 1-like
106560305	XM_014123063.1	XP_013978539.1	NC_027309.1	33383516	33400484	+	728.822	-0.481306	0.00209406	PREDICTED: volume-regulated anion channel subunit LRRC8C-like isoform X2
106568853	XM_014139582.1	XP_013995058.1	NC_027313.1	16920606	17116166	+	275.144	1.41079	0.00209406	PREDICTED: glypican-5-like isoform X2
XR_001319718.1	#N/A	#N/A	NA	NA	NA	NA	11.2032	-6.84667	0.00209406	NA
100136464	XM_014215638.1	XP_014071113.1	NC_027309.1	1649143	1659140	+	6.79352	-4.3393	0.00209668	PREDICTED: uricase
106573170	XM_014147886.1	XP_014003362.1	NC_027315.1	15232284	15232517	-	1521.36	0.420802	0.00210306	PREDICTED: protein C19orf12 homolog isoform X2
106607556	XM_014204595.1	XP_014060070.1	NC_027305.1	45310321	45373949	+	549.183	0.842833	0.00210984	PREDICTED: prolyl endopeptidase-like
106608508	XM_014206454.1	XP_014061929.1	NC_027306.1	4268732	4272308	+	36057.5	0.79605	0.00210984	PREDICTED: fatty acid-binding protein, intestinal-like
100195218	XM_014163640.1	XP_014019115.1	NC_027301.1	28383610	28384080	-	946.088	-0.516809	0.00213726	PREDICTED: proline-rich nuclear receptor coactivator 2 isoform X1
106568975	XM_014139891.1	XP_013995366.1	NC_027313.1	11669135	11692553	+	3299.92	0.334837	0.00213801	PREDICTED: protein wntless homolog
106582593	XM_014165822.1	XP_014021297.1	NC_027301.1	27142182	27148219	-	74.8809	-0.701515	0.00214178	PREDICTED: vascular cell adhesion protein 1-like isoform X1
106563925	XM_014129872.1	XP_013985347.1	NC_027310.1	91874191	91901605	-	38.3445	-1.12227	0.00214623	PREDICTED: thrombospondin type-1 domain-containing protein 1 isoform X2
106568487	XM_014138872.1	XP_013994347.1	NC_027312.1	98957884	99030031	+	817.074	0.360108	0.00214623	PREDICTED: semaphorin-4D isoform X1
106577966	XM_014156464.1	XP_014011939.1	NC_027317.1	62860662	62863817	-	34.9671	2.81676	0.00214623	PREDICTED: nuclear factor 7, brain-like
106584875	XM_014170478.1	XP_014025953.1	NC_027322.1	49729864	49741893	-	178.66	0.768363	0.00214623	PREDICTED: phosphopantothenoylcysteine decarboxylase
106592993	XM_014184343.1	XP_014039818.1	NW_012349226.1	3222	15231	-	107.479	0.51548	0.00214623	PREDICTED: V-type proton ATPase subunit H-like isoform X2
106567049	XM_014135880.1	XP_013991355.1	NC_027312.1	34951526	34953705	+	3.26229	-4.8238	0.00215167	PREDICTED: dnaJ homolog subfamily C member 22
106577618	XM_014155835.1	XP_014011310.1	NC_027317.1	50926499	50983742	+	103.63	1.04102	0.00215167	PREDICTED: synaptopodin-2-like
106580383	XM_014161390.1	XP_014016865.1	NC_027319.1	28459776	28470797	+	2335.75	0.434542	0.00217619	PREDICTED: transitional endoplasmic reticulum ATPase-like
106594320	XM_014185685.1	XP_014041160.1	NW_012352425.1	1564	2208	-	19.6627	-1.79809	0.00219021	PREDICTED: chromo domain-containing protein cec-1-like
106607134	XM_014203757.1	XP_014059232.1	NC_027305.1	34083372	34090167	+	1153.57	0.552705	0.00220316	PREDICTED: uncharacterized protein LOC106607134 isoform X2
100194904	XM_014159446.1	NP_001133405.1	NC_027318.1	67487488	67490820	+	839.702	0.50053	0.00220381	ubiquitin carboxyl-terminal hydrolase 12
100194709	XM_014177003.1	XP_014032479.1	NC_027326.1	4308380	4492999	+	500.191	-0.924899	0.00224112	PREDICTED: plectin isoform X1
106607708	XM_014204953.1	XP_014060428.1	NC_027305.1	52835595	52845004	-	553.669	0.638901	0.00224112	PREDICTED: probable arginine--tRNA ligase, mitochondrial
106587389	XM_014175743.1	XP_014031218.1	NC_027325.1	22694617	22703503	-	403.888	0.389544	0.00224212	PREDICTED: kinesin-like protein kif7
106563533	XM_014129215.1	XP_013984690.1	NC_027310.1	74295059	74311946	+	13569.7	0.36645	0.00225526	PREDICTED: CD81 antigen-like
XR_001329510.1	#N/A	#N/A	NA	NA	NA	NA	23.3919	-5.32756	0.00226907	NA
106569002	XM_014139935.1	XP_013995410.1	NC_027313.1	13887310	13903588	+	1458.99	0.518397	0.00228021	PREDICTED: coatomer subunit beta\'-like
100306811	XM_014197655.1	XP_014053127.1	NC_027303.1	63794097	63813641	+	8704.59	-0.504661	0.00235413	PREDICTED: SH3 and PX domain-containing protein 2B isoform X1
106575989	XM_014152772.1	XP_014008247.1	NC_027316.1	33683059	33690396	-	510.293	0.490706	0.00235781	PREDICTED: mitochondrial tRNA-specific 2-thiouridylase 1
106560922	XM_014124375.1	XP_013979850.1	NC_027309.1	76034253	76043315	+	657.268	0.530025	0.00235795	PREDICTED: probable D-lactate dehydrogenase, mitochondrial isoform X1
106566638	XM_014134851.1	XP_013990326.1	NC_027312.1	17565240	17571502	-	2367.03	0.444594	0.00239369	PREDICTED: glutamine--tRNA ligase
106587252	XM_014175485.1	XP_014030960.1	NC_027325.1	15866260	15868900	-	113.943	-4.70767	0.00241314	PREDICTED: haptoglobin-like
106606927	XM_014203405.1	XP_014058881.1	NC_027305.1	25719570	25762301	+	35.253	1.88858	0.00242645	PREDICTED: glutamate receptor ionotropic, NMDA 2C-like isoform X2
106572118	XM_014145971.1	XP_014001446.1	NC_027314.1	71365032	71373845	-	2124.61	0.48216	0.00243787	PREDICTED: NSFL1 cofactor p47-like isoform X2
106602125	XM_014194594.1	XP_014050069.1	NC_027303.1	957933	966115	+	1527.53	0.428885	0.00243787	PREDICTED: proteasome-associated protein ECM29 homolog
106605127	XM_014200464.1	XP_014055939.1	NC_027304.1	51360650	51362254	+	1543.58	-1.80139	0.00243787	PREDICTED: complement C3-like
106608922	XM_014207140.1	XP_014062615.1	NC_027306.1	22108938	22192801	-	148.796	-0.982597	0.00243787	PREDICTED: collagen alpha-5(IV) chain-like isoform X1
106604382	XM_014198950.1	XP_014054425.1	NC_027304.1	15752126	15764379	-	1032.43	0.340037	0.00245317	PREDICTED: pre-mRNA-processing factor 39-like isoform X1
106586256	XM_014173329.1	XP_014028804.1	NC_027324.1	15437450	15469560	-	567.634	0.610218	0.00246087	PREDICTED: disintegrin and metalloproteinase domain-containing protein 23-like isoform X2
106588786	XM_014178199.1	XP_014033674.1	NC_027326.1	22380625	22411346	+	74.5029	-0.860102	0.00246435	PREDICTED: triple functional domain protein-like
106583785	XM_014168354.1	XP_014023829.1	NC_027321.1	58904634	59031465	-	1586.22	0.62596	0.00246825	PREDICTED: isoleucine--tRNA ligase, cytoplasmic
106592053	XM_014183355.1	XP_014038830.1	NW_012347577.1	3059	25328	-	56.4749	-3.95839	0.00246916	PREDICTED: venom factor-like, partial
106592235	XM_014183554.1	XP_014039029.1	NW_012347864.1	4987	19052	-	25.9409	-1.11872	0.00248418	PREDICTED: receptor-type tyrosine-protein phosphatase beta-like isoform X2
106587184	XM_014175274.1	XP_014030749.1	NC_027325.1	19211446	19247917	+	2993.8	0.447445	0.00249287	PREDICTED: lysine--tRNA ligase-like isoform X2
106565839	XM_014133412.1	XP_013988889.1	NC_027311.1	67501332	67573877	+	636.627	0.732049	0.00249747	PREDICTED: S-adenosylmethionine mitochondrial carrier protein isoform X3
106591812	XM_014183075.1	XP_014038550.1	NW_012347258.1	12711	17229	-	1535.6	0.284127	0.00250323	PREDICTED: galectin-3-like
106602580	XM_014195286.1	XP_014050764.1	NC_027303.1	16096071	16101418	-	10980.5	0.623233	0.00251142	PREDICTED: NADH dehydrogenase
106587766	XM_014176407.1	XP_014031882.1	NC_027325.1	36247643	36264893	+	3.82479	-2.98541	0.00251148	PREDICTED: C-myc promoter-binding protein-like, partial
106579902	XM_014160257.1	XP_014015732.1	NC_027319.1	21383122	21397076	-	15.6329	-2.88164	0.00251265	PREDICTED: A disintegrin and metalloproteinase with thrombospondin motifs 13
106566444	XM_014134490.1	XP_013989964.1	NC_027312.1	7558039	7560142	-	3.96754	-5.80856	0.00251493	PREDICTED: perforin-1-like
106572881	XM_014147435.1	XP_014002910.1	NC_027300.1	159020782	159028506	-	49.5077	-1.49846	0.00259126	PREDICTED: A-kinase anchor protein 2-like
106579293	XM_014159082.1	XP_014014557.1	NC_027318.1	51189875	51197314	+	23.9386	-1.20133	0.00260128	PREDICTED: chondroadherin-like
106579773	XM_014159941.1	XP_014015416.1	NC_027318.1	82831139	82855874	-	1908.85	0.6454	0.00260128	PREDICTED: glycine--tRNA ligase
106570622	XM_014143087.1	XP_013998562.1	NC_027313.1	84724641	84744856	+	159.749	-3.23851	0.0026364	PREDICTED: CD5 antigen-like isoform X1
100196298	NM_001141327.2	NP_001134799.1	NC_027303.1	25397475	25399942	+	44.7995	-1.12356	0.00263699	ripply1
106599428	XM_014190662.1	XP_014046138.1	NC_027302.1	21227138	21248167	-	1334.33	0.372762	0.00263699	PREDICTED: ATP-dependent RNA helicase A isoform X2
106611008	XM_014210797.1	XP_014066272.1	NC_027308.1	24081398	24083113	+	18.2145	-4.51729	0.00265315	PREDICTED: protein Z-dependent protease inhibitor-like
100306778	NM_001165317.1	NP_001158789.1	NC_027319.1	44035690	44060916	-	4643.04	0.527549	0.0026536	26S proteasome non-ATPase regulatory subunit 2
106576205	XM_014153197.1	XP_014008672.1	NC_027316.1	41254725	41324834	-	2668.74	0.483063	0.0026536	PREDICTED: filamin-C-like
106605686	XM_014201576.1	XP_014057051.1	NC_027304.1	67829669	67830319	-	239.784	-4.24424	0.0026536	PREDICTED: apolipoprotein C-II-like
106589528	XM_014179623.1	XP_014035097.1	NC_027327.1	13681791	13690268	+	300.087	0.4364	0.00266342	PREDICTED: josephin-1-like
100196541	XM_014141413.1	XP_013996888.1	NC_027313.1	49595819	49599940	-	1040.47	0.675513	0.00269412	PREDICTED: crystallin J1A isoform X1
106567826	XM_014137592.1	XP_013993067.1	NC_027312.1	79717363	79719206	+	70.8778	-0.619164	0.00269412	PREDICTED: zinc finger and SCAN domain-containing protein 21-like
106579552	XM_014159569.1	XP_014015044.1	NC_027318.1	68869199	68889683	-	643.357	0.709329	0.00269412	PREDICTED: 5-oxoprolinase
100380413	XM_014198833.1	XP_014054308.1	NC_027304.1	12407484	12411919	-	1947.88	0.299519	0.00269663	PREDICTED: heterogeneous nuclear ribonucleoprotein H isoform X1
106579598	XM_014159657.1	XP_014015132.1	NC_027318.1	70570354	70571055	-	40.3094	-4.47792	0.00269663	PREDICTED: complement C1q-like protein 3
106599981	XM_014191309.1	XP_014046784.1	NC_027302.1	38886074	38957016	-	139.625	-0.737775	0.00269663	PREDICTED: potassium/sodium hyperpolarization-activated cyclic nucleotide-gated channel 2-like
XR_001323982.1	#N/A	#N/A	NA	NA	NA	NA	23.203	-0.996659	0.00269663	NA
106566777	XM_014135164.1	XP_013990639.1	NC_027312.1	28511290	28529202	+	6552.22	0.422436	0.00270079	PREDICTED: cAMP-dependent protein kinase type II-alpha regulatory subunit-like isoform X1
106578428	XM_014157194.1	XP_014012670.1	NC_027318.1	11906169	11925076	-	126.22	-0.561467	0.00270079	PREDICTED: F-box only protein 15 isoform X2
106611638	XM_014212051.1	XP_014067525.1	NC_027308.1	60016834	60025527	-	1730.33	0.496143	0.00270079	PREDICTED: elongator complex protein 1-like isoform X1
XR_001323293.1	#N/A	#N/A	NA	NA	NA	NA	26.524	7.71652	0.00270079	NA
106576546	XM_014153766.1	XP_014009241.1	NC_027316.1	52805438	52809570	-	1777.71	0.513221	0.00271316	PREDICTED: mitochondrial-processing peptidase subunit beta-like isoform X2
106563303	XM_014128792.1	XP_013984268.1	NC_027310.1	64493613	64515928	-	18.3284	-1.39595	0.00271769	PREDICTED: TNF receptor-associated factor 2-like
106587672	XM_014176256.1	XP_014031731.1	NC_027325.1	33495321	33495788	-	100.186	1.02803	0.00271769	PREDICTED: uncharacterized protein LOC106587672
106590556	XM_014181667.1	XP_014037142.1	NC_027328.1	29052771	29076827	+	270.371	-0.589115	0.00271769	PREDICTED: uncharacterized protein LOC106590556
106568700	XM_014139269.1	XP_013994745.1	NC_027313.1	7881419	7882306	-	521.159	-0.3313	0.00273589	PREDICTED: chromosomal protein D1-like
106571394	XM_014144436.1	XP_013999911.1	NC_027314.1	33499722	33528311	+	94.3115	-3.72287	0.00273589	PREDICTED: plasminogen-like
106573577	XM_014148733.1	XP_014004208.1	NC_027301.1	2452813	2470138	-	43.101	-1.64896	0.00273589	PREDICTED: protein Jumonji-like
106588156	XM_014176845.1	XP_014032323.1	NC_027326.1	57488	66067	-	28108.3	0.548412	0.00273589	PREDICTED: NADH dehydrogenase
106606491	XM_014202721.1	XP_014058195.1	NC_027305.1	11582978	11597862	-	10387.7	0.85535	0.00273589	PREDICTED: sarcalumenin-like isoform X1
100196102	NM_001141131.1	NP_001134603.1	NC_027308.1	18701834	18703455	-	229.892	-0.523176	0.00274283	myeloid cell leukemia sequence 1b
106586318	XM_014173487.1	XP_014028962.1	NC_027324.1	18585062	18590451	-	2376.49	0.373411	0.00274502	PREDICTED: methylmalonic aciduria and homocystinuria type D protein, mitochondrial-like
106594836	XM_014186223.1	XP_014041698.1	NW_012353841.1	6517	7789	-	390.42	-0.549347	0.00274502	PREDICTED: uncharacterized protein LOC106594836
106591110	XM_014182302.1	XP_014037777.1	NC_027301.1	59547876	59551426	-	12250	0.491761	0.00275334	PREDICTED: cyclic AMP-dependent transcription factor ATF-4-like
106595751	XM_014187130.1	XP_014042605.1	NC_027300.1	26304896	26306389	+	154.157	2.91243	0.00275334	PREDICTED: zinc-binding protein A33-like
106608338	XM_014206228.1	XP_014061703.1	NC_027305.1	84588410	84591502	-	158.64	-0.789406	0.00275334	PREDICTED: transcription factor Sox-7-like
106611467	XM_014211690.1	XP_014067165.1	NC_027308.1	47012038	47014324	+	1227.46	0.409315	0.00275334	PREDICTED: 28S ribosomal protein S26, mitochondrial
106562002	XM_014126515.1	XP_013981990.1	NC_027310.1	12176451	12189856	+	1408.45	0.277053	0.00275385	PREDICTED: vacuolar protein sorting-associated protein 35 isoform X1
106602745	XM_014195617.1	XP_014051092.1	NC_027300.1	4498697	4500212	+	555.763	-2.37288	0.00276422	PREDICTED: uncharacterized protein LOC106602745
106568400	XM_014138709.1	XP_013994185.1	NC_027312.1	95219529	95309142	+	829.511	-0.494993	0.00278179	PREDICTED: integrin alpha-1-like isoform X2
XR_001322661.1	#N/A	#N/A	NA	NA	NA	NA	283.83	0.436929	0.00278179	NA
106563689	XM_014129492.1	XP_013984967.1	NC_027310.1	81415850	81417934	+	52.0171	1.03624	0.00278587	PREDICTED: endosialin-like
106595310	XM_014186685.1	XP_014042160.1	NW_012355196.1	3681	9780	+	852.807	0.986842	0.00279094	PREDICTED: isocitrate dehydrogenase
106561086	XM_014124709.1	XP_013980184.1	NC_027309.1	66166213	66175921	-	2634.76	0.516861	0.00283221	PREDICTED: sorting and assembly machinery component 50 homolog A-like
106572045	XM_014145767.1	XP_014001242.1	NC_027314.1	75194726	75201808	-	40.0403	-3.30056	0.00283221	PREDICTED: properdin-like
106575662	XM_014152285.1	XP_014007759.1	NC_027316.1	22172177	22182381	-	22.382	-2.78463	0.00283221	PREDICTED: uncharacterized protein LOC106575662 isoform X1
106576527	XM_014153748.1	XP_014009223.1	NC_027316.1	51921488	51926722	+	66.466	-1.2901	0.00284774	PREDICTED: ATP-binding cassette sub-family C member 9-like, partial
106582709	XM_014166065.1	XP_014021550.1	NC_027301.1	27606755	27607819	-	78.6631	-0.5573	0.0028801	PREDICTED: free fatty acid receptor 2-like
106566981	XM_014135697.1	XP_013991173.1	NC_027312.1	32399267	32416225	+	873.319	0.800421	0.00288712	PREDICTED: solute carrier family 41 member 1-like
106604524	XM_014199208.1	XP_014054684.1	NC_027304.1	25596607	25599626	-	20.5057	-5.12839	0.00288948	PREDICTED: tryptophan 2,3-dioxygenase isoform X2
106572330	XM_014146395.1	XP_014001952.1	NC_027300.1	16973410	16991477	-	1505.77	0.328094	0.00291462	PREDICTED: isoleucine--tRNA ligase, mitochondrial isoform X2
100380674	XM_014162126.1	XP_014017601.1	NC_027319.1	46060164	46074687	-	1332.14	0.307974	0.00294556	PREDICTED: echinoderm microtubule-associated protein-like 2 isoform X6
106580051	XM_014160617.1	XP_014016093.1	NC_027319.1	15937308	16112591	-	33.0603	-0.848238	0.00294556	PREDICTED: cAMP-specific 3\',5\'-cyclic phosphodiesterase 4D-like isoform X2
106581117	XM_014162876.1	XP_014018349.1	NC_027319.1	61441316	61475736	+	1274.54	0.445751	0.00294556	PREDICTED: mitochondrial intermediate peptidase-like isoform X1
106560721	XM_014123895.1	XP_013979373.1	NC_027309.1	53675433	53841134	-	108.656	-0.781159	0.00296283	PREDICTED: golgin subfamily B member 1-like isoform X11
106582732	XM_014166106.1	XP_014021581.1	NC_027321.1	8822159	8830066	-	1296.15	0.690333	0.00296283	PREDICTED: monocarboxylate transporter 1-like
106578379	XM_014157119.1	XP_014012594.1	NC_027318.1	8418590	8420330	-	99.8893	2.13422	0.00297316	PREDICTED: methionine-R-sulfoxide reductase B2, mitochondrial-like
106611039	XM_014210861.1	XP_014066336.1	NC_027308.1	22675221	22677099	+	7.1101	-4.76679	0.00297628	PREDICTED: asialoglycoprotein receptor 1-like
106560589	XM_014123621.1	XP_013979096.1	NC_027309.1	48629147	48632708	+	1047.17	-2.97339	0.00299212	PREDICTED: histidine-rich glycoprotein-like
106562620	XM_014127579.1	XP_013983054.1	NC_027310.1	37199637	37261615	+	12.4713	-1.3387	0.00299212	PREDICTED: CREB-regulated transcription coactivator 3-like isoform X1
106578594	XM_014157589.1	XP_014013064.1	NC_027318.1	25395648	25455889	+	656.346	0.527644	0.00299212	PREDICTED: phenylalanine--tRNA ligase, mitochondrial-like
106603345	XM_014196906.1	XP_014052381.1	NC_027303.1	44835778	44843408	-	844.674	0.474722	0.00302971	PREDICTED: diablo homolog, mitochondrial-like
106612980	XM_014214754.1	XP_014070229.1	NC_027308.1	117285570	117289747	-	82.3651	1.09275	0.00302971	PREDICTED: glucose-6-phosphate translocase-like
106592596	XM_014183937.1	XP_014039412.1	NW_012348502.1	553	7633	-	115.863	-1.05725	0.0030461	PREDICTED: von Willebrand factor-like, partial
106588513	XM_014177623.1	XP_014033095.1	NC_027326.1	5806408	5830006	+	252.242	0.398908	0.00306158	PREDICTED: histone-lysine N-methyltransferase EHMT2-like isoform X1
106570764	XM_014143253.1	XP_013998728.1	NC_027313.1	92007627	92027126	-	38.9077	-0.896604	0.00306344	PREDICTED: protein CBFA2T1-like
100194603	NM_001139688.1	NP_001133160.1	NC_027305.1	55219476	55222034	+	1035.71	-0.429307	0.00306438	si:dkey-15j16.2-like precursor
XR_001318624.1	#N/A	#N/A	NA	NA	NA	NA	36.729	-2.79361	0.00306438	NA
106561958	XM_014126444.1	XP_013981919.1	NC_027310.1	9829821	9837687	-	449.446	-3.06998	0.00308029	PREDICTED: prothrombin-like
106564461	XM_014130568.1	XP_013986043.1	NC_027311.1	12652814	12661492	-	17.3571	-1.3777	0.00308029	PREDICTED: adenylate cyclase type 9-like
106568163	XM_014138246.1	XP_013993722.1	NC_027312.1	89076602	89078035	+	7.67854	-1.71998	0.00308029	PREDICTED: protein phosphatase 1 regulatory subunit 3B isoform X2
106589552	XM_014179673.1	XP_014035147.1	NC_027327.1	14637490	14666095	+	133.198	-0.785617	0.00308029	PREDICTED: MKL/myocardin-like protein 2
106602561	XM_014195264.1	XP_014050739.1	NC_027303.1	16983834	17072223	-	26770	0.527077	0.00308029	PREDICTED: sorbin and SH3 domain-containing protein 2-like
106604541	XM_014199282.1	XP_014054768.1	NC_027300.1	48615594	48628640	+	749.207	0.418664	0.00308029	PREDICTED: SEC23-interacting protein-like isoform X2
100196318	XM_014133949.1	NP_001134819.1	NC_027300.1	129087382	129093107	-	666.548	0.369322	0.0031102	ubiquinone biosynthesis protein COQ4 homolog, mitochondrial
100195616	NM_001140645.2	NP_001134117.1	NC_027307.1	1427503	1454009	-	225.96	0.729492	0.00312069	PDZ and LIM domain protein 3
106601015	XM_014192860.1	XP_014048334.1	NC_027302.1	59978224	59997987	-	357.125	0.720842	0.00312069	PREDICTED: ATP-citrate synthase-like isoform X1
106603600	XM_014197480.1	XP_014052956.1	NC_027303.1	46682534	46741234	+	22.546	-1.5017	0.00312069	PREDICTED: misshapen-like kinase 1 isoform X7
XR_001319512.1	#N/A	#N/A	NA	NA	NA	NA	186.217	1.07596	0.00313125	NA
106573266	XM_014148179.1	XP_014003654.1	NC_027301.1	1295172	1300035	+	20.3946	-1.55271	0.00317534	PREDICTED: metastasis suppressor protein 1-like, partial
106586235	XM_014173287.1	XP_014028762.1	NC_027324.1	14571109	14613933	+	1722.07	0.570276	0.00317534	PREDICTED: mitogen-activated protein kinase kinase kinase MLT-like
100136441	XM_014170212.1	XP_014025687.1	NC_027322.1	44280339	44290778	+	119.762	-1.03834	0.00319608	PREDICTED: delta-6 fatty acyl desaturase isoform X1
106600222	XM_014191541.1	XP_014047016.1	NW_012560956.1	293	1045	+	20.4088	2.00737	0.00320639	PREDICTED: octapeptide-repeat protein T2-like, partial
106611770	XM_014212326.1	XP_014067801.1	NC_027308.1	62945354	62964331	+	3.47585	-2.84601	0.00323402	PREDICTED: GDNF family receptor alpha-4-like isoform X2
106606142	XM_014202271.1	XP_014057746.1	NC_027300.1	55060379	55067953	-	8803.19	0.548562	0.00323526	PREDICTED: LIM domain-binding protein 3-like
106584716	XM_014170235.1	XP_014025710.1	NC_027322.1	43388520	43410304	-	36.5569	-1.13903	0.003297	PREDICTED: ubiquitin-conjugating enzyme E2 Q2-like isoform X3
106564769	XM_014131123.1	XP_013986598.1	NC_027311.1	30126767	30140280	-	994.045	0.580276	0.00332366	PREDICTED: translation initiation factor IF-2, mitochondrial
100194925	NM_001139954.1	NP_001133426.1	NC_027321.1	27879960	27882238	+	1464.33	0.272916	0.00332954	poly
106613599	XM_014216028.1	XP_014071503.1	NC_027309.1	13715727	13736157	+	786.62	0.554763	0.00333714	PREDICTED: thimet oligopeptidase-like
106586797	XM_014174464.1	XP_014029939.1	NC_027324.1	40075394	40112172	-	242.176	0.539494	0.00335615	PREDICTED: mediator of RNA polymerase II transcription subunit 14-like
106567378	XM_014136549.1	XP_013992024.1	NC_027312.1	45786334	45794566	+	6025.7	0.270114	0.00336181	PREDICTED: cytochrome c1-like
XR_001321411.1	#N/A	#N/A	NA	NA	NA	NA	87.163	-0.661902	0.00337413	NA
100195828	XM_014127528.1	XP_013983003.1	NC_027310.1	36278708	36285617	+	1390.86	-0.387051	0.00339194	PREDICTED: AN1-type zinc finger protein 6 isoform X1
106585395	XM_014171547.1	XP_014027022.1	NC_027323.1	26920611	26922715	+	81.5997	0.886261	0.00339194	PREDICTED: monocarboxylate transporter 13-like isoform X1
106574492	XM_014150401.1	XP_014005876.1	NC_027315.1	72375538	72379533	-	505.774	-0.442038	0.00339457	PREDICTED: inositol-3-phosphate synthase 1-A-like
100194920	NM_001139949.1	NP_001133421.1	NC_027305.1	64013422	64019280	+	382.042	0.790819	0.00342046	Acetyl-CoA acetyltransferase, cytosolic
100195470	NM_001140499.1	NP_001133971.1	NC_027317.1	65542690	65544589	-	3178.49	-0.560633	0.00346608	High mobility group protein B3
106579215	XM_014158909.1	XP_014014384.1	NC_027318.1	53407911	53458122	-	477.807	0.659917	0.00349424	PREDICTED: WD repeat-containing protein 90
100196671	NM_001141700.1	NP_001135172.1	NC_027317.1	69813303	69825149	+	15278.1	1.13293	0.00350666	enolase 3-1
100196792	XM_014200180.1	NP_001135286.1	NC_027304.1	49756142	49769459	-	1704.23	0.565372	0.00350666	Ubiquitin carboxyl-terminal hydrolase 5
XR_001330033.1	#N/A	#N/A	NA	NA	NA	NA	40.5379	-1.00363	0.00350666	NA
106572249	XM_014146280.1	XP_014001756.1	NC_027314.1	64699589	64746898	+	707.946	0.764097	0.00353056	PREDICTED: sorting nexin-19-like
106586369	XM_014173566.1	XP_014029041.1	NC_027324.1	20989750	20995099	+	8067.22	0.586723	0.00353779	PREDICTED: 60 kDa heat shock protein, mitochondrial
106571310	XM_014144231.1	XP_013999708.1	NC_027314.1	30206506	30257697	+	153.826	-0.567038	0.0035642	PREDICTED: cyclin-dependent kinase 19 isoform X2
106590856	XM_014182032.1	XP_014037507.1	NW_012342268.1	145	8718	-	45.947	-5.43786	0.0035642	PREDICTED: fibrinogen beta chain-like isoform X2
106611125	XM_014211001.1	XP_014066476.1	NC_027308.1	27474051	27518150	-	72.9085	-3.10875	0.0035642	PREDICTED: apolipoprotein B-100-like
106613451	XM_014215691.1	XP_014071166.1	NC_027309.1	5107204	5115777	-	45.947	-5.43786	0.0035642	PREDICTED: fibrinogen beta chain-like isoform X2
106573943	XM_014149418.1	XP_014004893.1	NC_027315.1	44783991	44790354	-	1484.88	0.434577	0.0035666	PREDICTED: lipoamide acyltransferase component of branched-chain alpha-keto acid dehydrogenase complex, mitochondrial
106578170	XM_014156800.1	XP_014012275.1	NC_027317.1	68967290	68974656	-	921.117	-4.22513	0.0035666	PREDICTED: fibrinogen beta chain-like
106563074	XM_014128298.1	XP_013983773.1	NC_027310.1	55856256	55862940	+	143.739	-0.787541	0.00356739	PREDICTED: hyaluronan and proteoglycan link protein 1
106565160	XM_014131969.1	XP_013987444.1	NC_027311.1	44820966	44883329	-	63.4068	1.09731	0.00357455	PREDICTED: serine/threonine-protein kinase WNK2-like isoform X4
106578360	XM_014157076.1	XP_014012551.1	NC_027318.1	6861660	6930825	+	1290.71	0.497588	0.00357851	PREDICTED: NHL repeat-containing protein 2
100195176	NM_001140205.1	NP_001133677.1	NC_027321.1	33980116	33991887	+	1863.69	0.337786	0.00358536	probable aminopeptidase NPEPL1
106562448	XM_014127340.1	XP_013982815.1	NC_027310.1	31379758	31470456	-	500.923	0.694372	0.00358536	PREDICTED: LOW QUALITY PROTEIN: talin-2-like
106579568	XM_014159606.1	XP_014015081.1	NC_027318.1	68941879	68943685	-	1188.87	-1.41348	0.00358536	PREDICTED: ranBP-type and C3HC4-type zinc finger-containing protein 1-like
106590387	XM_014181361.1	XP_014036836.1	NC_027328.1	23781686	23884434	-	8.79265	-2.03778	0.00358536	PREDICTED: histone-lysine N-methyltransferase 2C-like
106563514	XM_014129171.1	XP_013984646.1	NC_027310.1	75075812	75083460	-	11919.9	0.353638	0.00359933	PREDICTED: FUN14 domain-containing protein 2
100380428	XM_014197883.1	XP_014053363.1	NC_027303.1	68005864	68070481	-	1372.16	0.334499	0.00360656	PREDICTED: phosphatidylinositol-binding clathrin assembly protein isoform X7
106587587	XM_014176113.1	XP_014031588.1	NC_027325.1	30793076	30805803	+	311.605	-0.842629	0.00360656	PREDICTED: sal-like protein 1
106607672	XM_014204872.1	XP_014060347.1	NC_027305.1	51330406	51373367	-	527.735	-0.446745	0.00360656	PREDICTED: connector enhancer of kinase suppressor of ras 3
106605140	XM_014200491.1	XP_014055966.1	NC_027304.1	52348582	52349052	+	1151.17	-0.429398	0.00360839	PREDICTED: proline-rich nuclear receptor coactivator 2-like
106586578	XM_014174010.1	XP_014029485.1	NC_027324.1	30337956	30414554	-	11.684	-1.96679	0.00361662	PREDICTED: ephrin type-A receptor 3-like
106580072	XM_014160688.1	XP_014016163.1	NC_027319.1	14621273	14623253	+	155.371	-3.52439	0.00361902	PREDICTED: hibernation-specific plasma protein HP-55-like
106569134	XM_014140141.1	XP_013995617.1	NC_027313.1	29941088	30006070	-	20.4264	-1.43732	0.00363605	PREDICTED: voltage-dependent R-type calcium channel subunit alpha-1E-like isoform X3
100196674	NM_001141703.1	NP_001135175.1	NC_027309.1	109681476	109693570	-	12560.4	0.640788	0.00364216	pyruvate kinase
106560897	XM_014124303.1	XP_013979782.1	NC_027309.1	76513546	76547114	+	153.195	0.679788	0.00364216	PREDICTED: Fanconi anemia group A protein isoform X4
106613587	XM_014216004.1	XP_014071479.1	NC_027309.1	13369285	13373066	+	72.3184	-2.97982	0.00365425	PREDICTED: antithrombin-III-like
106613360	XM_014215491.1	XP_014070962.1	NC_027308.1	137935916	137938382	+	214.825	0.62927	0.00365616	PREDICTED: uncharacterized protein LOC106613360
106613429	XM_014215618.1	XP_014071093.1	NC_027309.1	1186440	1187480	+	76.6447	0.709007	0.00366353	PREDICTED: uncharacterized protein LOC106613429
[truncated: 1,765 more rows]
