# Supplementary material for: Exploring genetic resistance to infectious salmon anaemia virus in Atlantic salmon by genome-wide association and RNA sequencing
Source: BMC Genomics. 2021 May 13;22:345. doi: 10.1186/s12864-021-07671-6 (PMC8117317; doi:10.1186/s12864-021-07671-6)
Supplement: Supplementary file 6 — Additional file 6. [file 12864_2021_7671_MOESM6_ESM.xlsx]

## Sheet: heart_0d_DE
Supplementary Table 5. Differential expression between genetic resistant and genetic susceptible fish. Positive fold changes indicate higher expression in resistant animals.
GeneID: salmon genome NCBI gene ID; Transcript ID: salmon genome NCBI transcript ID; Protein ID: salmon genome NCBI protein ID; CHR, Start and End: Location of the gene in the NCBI Atlantic salmon genome; Strand: strandness of the gene in the Atlantic salmon NCBI genome; basemean: the average of the normalized count values, dividing by size factors, taken over all samples; log2FoldChange: effect …
GeneID	Transcript ID	Protein ID	CHR	Start	Stop	Strand	baseMean	log2FoldChange	padj	Protein.name	Gene Name	H14 (S)	H22 (S)	H24 (S)	H29 (S)	H6 (R)	H11 (R)	H13 (R)	H28 (R)
100286404	NM_001146353.1	NP_001139825.1	NC_027302.1	41497372	41498869	-	293.668	-1.02518	0.00614004	Krueppel-like factor 2	Klf2	405.282	476.39	212.401	393.35	212.401	203.685	170.965	295.425
106563858	XM_014129767.1	XP_013985242.1	NC_027310.1	87432699	87446374	-	19.7281	-7.67435	1.01249e-05	PREDICTED: dolichyl-phosphate beta-glucosyltransferase-like	Alg5	31.6993	17.4798	0	98.6416	0	0	0	0
106574696	XM_014150709.1	XP_014006184.1	NC_027315.1	75885626	75887488	-	10.3034	-6.75128	0.000430809	PREDICTED: gap junction gamma-1 protein-like	Gjc1	36.4426	22.2545	0	23.9846	0	0	0	0
106578368	XM_014157087.1	XP_014012562.1	NC_027318.1	7813714	7978050	-	68.7711	4.11851	0.0202439	PREDICTED: cadherin-related family member 1-like	Cdhr1	3.73969	14.5157	312.338	2.99982	312.338	133.067	2.35468	143.577
106582468	XM_014165619.1	XP_014021095.1	NC_027320.1	50761975	50785976	-	18.431	-7.73381	0.00331157	PREDICTED: alkyldihydroxyacetonephosphate synthase, peroxisomal-like isoform X2		4.26031	6.67516	0	143.548	0	0	0	0
106586354	XM_014173550.1	XP_014029025.1	NC_027324.1	21676892	21750337	-	74.317	1.553	0.000430809	PREDICTED: nebulin	Neb	30.8515	53.0994	160.486	43.5088	160.486	103.546	108.256	131.072
106589863	XM_014180268.1	XP_014035743.1	NC_027327.1	29533292	29544024	-	62.4348	4.58707	4.64137e-15	PREDICTED: transmembrane protease serine 9-like	Tmprss9	7.48293	10.654	101.336	0	101.336	189.118	131.936	123.589
106597139	XM_014188367.1	XP_014043842.1	NW_012363793.1	1469	5709	-	4.71685	5.73393	0.0363675	PREDICTED: tetraspanin-8-like	Tspan8	0	0	0	0	12.0169	10.626	9.39175	10.7798
106604094	XM_014198485.1	XP_014053960.1	NC_027304.1	806715	822746	+	54.4272	2.79311	0.00144319	PREDICTED: transcriptional regulator ATRX-like	Atrx	9.33923	17.4156	125.253	14.9814	125.253	126.835	155.274	24.6859
LOC106568439	XR_001320292.1	NA	NC_027312.1	97023129	97132094	+	92.8097	-9.92408	1.36933e-12	RAB6A-GEF complex partner protein 1		143.012	374.715	0	46.4978	0	0	0	0
106579788	XR_001322741.1	NA	NC_027319.1	850077	873207	-	5.75286	-5.8899	0.0202439	Salmo salar Mab-21 domain containing 2 (mb21d2)		9.30504	9.75706	0	20.8668	0	0	0	0
106586435	XR_001324189.1	NA	NC_027324.1	23452023	23453308	+	19.0557	-5.16443	0.00144319	ncRNA		67.8495	40.7891	0	52.8876	0	0.91043	2.37947	1.57012
106594214	XR_001326064.1	NA	NW_012352139.1	1871	6077	+	5.93556	6.07029	0.0129634	uncharacterized LOC106594214		0	0	0	0	10.8037	11.5412	22.3129	9.25006

## Sheet: heart_7d_DE
GeneID	Transcript ID	Protein ID	CHR	Start	Stop	Strand	baseMean	log2FoldChange	padj	Protein.name		H34 (S)	H42 (S)	H57 (S)	H59 (S)	H43 (R)	H50 (R)	H55 (R)	H58 (R)
100195590	XM_014181528.1	XP_014037003.1	NC_027328.1	26773020	26773775	-	27.5961	5.07594	0.000653132	PREDICTED: thiosulfate sulfurtransferase KAT isoform X1	Kat	0	0	2.59033	2.94438	7.83153	53.5654	73.5618	78.375
106561058	XM_014124661.1	XP_013980136.1	NC_027309.1	67268288	67313640	+	95.4052	-4.29105	4.27251e-05	PREDICTED: DENN domain-containing protein 5A isoform X1	Dennd5a	295.115	14.1051	216.707	183.767	13.9775	6.55599	5.04404	11.1986
106567039	XM_014135857.1	XP_013991332.1	NC_027312.1	34541946	34560588	-	48.6746	4.05458	0.0376562	PREDICTED: glycoprotein-N-acetylgalactosamine 3-beta-galactosyltransferase 1-B-like isoform X1	C1galt1b	1.70134	7.6157	5.77934	6.16208	10.9111	81.2242	15.2111	251.772
106567882	XM_014137736.1	XP_013993211.1	NC_027312.1	77772514	77783652	-	98.8206	2.83891	0.0400899	PREDICTED: retinal guanylyl cyclase 2-like	Gucy2f	15.2675	27.1247	22.976	28.3222	424.392	120.21	34.4695	100.779
106588668	XM_014177877.1	XP_014033353.1	NC_027326.1	19843632	19851302	+	59.5574	-4.33078	0.0141117	PREDICTED: nuclear receptor subfamily 1 group D member 2-like isoform X2	Nr1d2	218.736	197.173	8.21731	19.1653	6.21423	2.18546	9.25314	4.48768
106590901	XM_014182078.1	XP_014037553.1	NW_012342735.1	3610	6735	+	69.655	-2.4158	0.0141117	PREDICTED: protein phosphatase 1F-like, partial	Ppm1f	149.98	177.691	56.315	76.5362	7.7128	32.0776	26.1796	18.1394
106596579	XM_014187859.1	XP_014043334.1	NW_012360898.1	5677	6048	-	615.639	-1.3414	0.017947	PREDICTED: uncharacterized protein LOC106596579	LOC106596579	677.488	1342.46	769.945	656.928	372.868	264.573	381.898	343.003
106604051	XM_014198393.1	XP_014053868.1	NC_027303.1	81470920	81474011	+	78.294	-4.45474	0.0325997	PREDICTED: mitochondrial import inner membrane translocase subunit Tim10 B	Timm10b	293.508	274.916	12.4056	4.63176	10.8103	5.83173	5.9076	4.52654
106609525	XM_014208444.1	XP_014063919.1	NC_027306.1	46030099	46033206	-	215.779	3.79822	0.0383765	PREDICTED: E3 ubiquitin/ISG15 ligase TRIM25-like	Trim25	21.9902	31.3633	25.5394	33.8246	1096.95	30.608	38.748	413.524
LOC106565562	XR_001319690.1	NA	NC_027311.1	57581286	57584750	+	27.7528	-7.58442	0.000132157	uncharacterized LOC106565562		103.35	4.25674	50.9632	57.741	1.52381	0	0	0
106570536	XR_001320695.1	NA	NC_027313.1	80528903	80541675	-	12.7779	7.00887	0.00155428	deleted in azoospermia-like		0	0	0	0	62.0257	12.3654	9.23681	16.4176
106589971	XR_001324978.1	NA	NC_027327.1	36753571	36754624	+	93.4363	-1.35436	0.0325997	ncRNA		170.954	91.0208	122.562	143.178	63.6458	59.8409	44.4072	38.8919
106592330	XR_001325619.1	NA	NW_012348013.1	3640	5123	NA	143.643	24.9046	8.24175e-09	ncRNA		0	0	0	0	612.933	0	512.387	0
106607745	XR_001329303.1	NA	NC_027300.1	65968828	66186572	NA	102.158	-23.8853	3.7737e-08	Salmo salar ankyrin-3-like		96.8171	697.544	0	0	0	0	0	0

## Sheet: heart_14d_DE
GeneID	Transcript ID	Protein ID	CHR	Start	Stop	Strand	baseMean	log2FoldChange	padj	Protein.name		H34 (S)	H42 (S)	H57 (S)	H59 (S)	H43 (R)	H50 (R)	H55 (R)	H58 (R)
106582197	XM_014165036.1	XP_014020511.1	NC_027320.1	34611279	34632481	-	40.1929	2.58954	0.000847876	PREDICTED: immunoglobulin superfamily member 10-like	Igsf10	7.66953	14.0742	8.79844	11.5256	63.7752	23.2467	88.4838	74.361
106582213	XM_014165061.1	XP_014020536.1	NC_027320.1	33573994	33608358	+	159.229	1.35293	0.049284	PREDICTED: E3 SUMO-protein ligase RanBP2-like isoform X1	Ranbp2	101.505	67.5273	103.63	61.5893	249.117	113.045	223.173	275.62
106584751	XM_014170297.1	XP_014025772.1	NC_027301.1	37754358	37757366	-	269.406	3.13424	0.0285481	PREDICTED: uncharacterized protein LOC106584751	LOC106584751	50.6344	67.9164	46.3283	34.2099	524.453	47.8763	658.217	523.166
106585250	XM_014171261.1	XP_014026736.1	NC_027323.1	16788363	16796208	+	328.399	0.678667	0.0252391	PREDICTED: oxysterol-binding protein 2-like, partial	Osbp2	240.103	228.476	250.941	193.484	325.077	362.591	359.837	418.172
106588413	XM_014177363.1	XP_014032853.1	NC_027301.1	44290425	44296548	+	365.733	1.81406	2.56926e-08	PREDICTED: diacylglycerol kinase epsilon-like isoform X2	Dgke	161.858	144.226	168.739	110.394	630.127	322.398	454.092	661.377
106589071	XM_014178763.1	XP_014034226.1	NC_027301.1	53160355	53193593	+	2890.05	-0.53441	0.022477	PREDICTED: myosin-11-like isoform X1	Myh11	3206.51	3396.06	2906.1	2872.62	2409.49	1904.56	2188.18	2068.42
106590676	XM_014181834.1	XP_014037309.1	NC_027328.1	38866061	38902617	-	72.3933	3.59845	1.42662e-09	PREDICTED: cysteine-rich secretory protein LCCL domain-containing 1-like	Crispld1	16.1095	3.51458	11.1872	8.0075	151.887	166.204	113.656	53.7132
106590732	XM_014181887.1	XP_014037362.1	NW_012341870.1	39653	51322	-	115.587	-1.59332	0.022477	PREDICTED: receptor activity-modifying protein 1-like isoform X2	Ramp1	86.1055	151.745	151.149	226.885	33.3982	66.5592	64.0077	39.3778
106590781	XM_014181940.1	XP_014037415.1	NW_012341931.1	846	2035	+	561.403	2.18333	3.26227e-06	PREDICTED: stonustoxin subunit beta-like	Sntx	219.672	168.71	71.4941	265.755	546.664	954.46	830.789	966.79
106592443	XM_014183788.1	XP_014039263.1	NW_012348225.1	13865	14405	+	350.004	-0.798328	0.0124019	PREDICTED: parathyroid hormone-related protein-like	Pthlh	412.855	374.175	355.811	457.511	285.816	228.546	207.516	203.233
106597273	XM_014188480.1	XP_014043955.1	NW_012364646.1	1244	5480	-	216.208	-11.2646	4.45057e-22	PREDICTED: tetraspanin-8-like	Tspan8	274.943	451.507	491.944	344.518	0	0	0	0
106608353	XM_014206255.1	XP_014061730.1	NC_027305.1	85230055	85237719	+	93.9284	1.06521	0.0154158	PREDICTED: mitochondrial fission regulator 2	Mtfr2	65.9819	42.1421	46.3161	64.8673	105.744	113.554	116.84	124.038
106609466	XM_014208329.1	XP_014063804.1	NC_027306.1	42441274	42442044	+	646.93	-1.71812	0.0160499	PREDICTED: bcl-2-like protein 13	Bcl2l13	1014.66	1226.53	349.129	979.803	345.798	142.118	329.684	271.123
106610539	XM_014209927.1	XP_014065402.1	NC_027307.1	25212599	25236327	+	64.9196	1.30747	0.00774405	PREDICTED: interferon-induced very large GTPase 1-like	Gvinp1	34.5138	41.044	36.7892	23.03	70.8349	79.163	85.4785	100.121
106565698	XR_001319721.1	NA	NC_027311.1	61513550	61516996	-	338.454	8.0163	0.0351891	ncRNA		3.83141	0	3.19031	2.27346	1197	3.41115	1.5155	1238.1
106585005	XR_001323880.1	NA	NC_027323.1	15422580	15441664	+	146.858	1.35818	0.002169	Pleckstrin homology domain-containing family A member 2		46.7917	112.5	66.3412	74.5021	177.933	184.436	195.392	206.17
106588058	XR_001324554.1	NA	NC_027325.1	45479994	45486372	+	1225.77	-27.3222	1.43935e-11	mitochondrial ribosomal protein S11		0	5096.52	3773.56	0	0	0	0	0
106610894	XR_001330014.1	NA	NC_027308.1	18137006	18140285	-	70.3877	-1.33482	0.0493487	arginine/serine-rich protein 1		92.0725	97.134	88.6185	85.1966	42.2659	53.7237	23.5307	25.8216
