# Supplementary material for: Exploring genetic resistance to infectious salmon anaemia virus in Atlantic salmon by genome-wide association and RNA sequencing
Source: BMC Genomics. 2021 May 13;22:345. doi: 10.1186/s12864-021-07671-6 (PMC8117317; doi:10.1186/s12864-021-07671-6)
Supplement: Supplementary file 7 — Additional file 7. [file 12864_2021_7671_MOESM7_ESM.txt]

	H14	H22	H24	H29	H6	H11	H13	H28	H34	H42	H57	H59	H43	H50	H55	H58	H62	H68	H71	H84	H75	H76	H87	H89
100135779	4.67521590679748	2.90362588318657	4.07589462230902	3.00019272799462	0	1.77452567075233	4.71001622836823	4.6322141143904	11.853345614501	0	6.57227784555985	1.53287854556824	6.20565969775987	2.18466978214763	2.52281159741817	0	1.53340909882979	2.34136342809827	3.19411526719768	1.14211778501234	0	0.855658309945717	1.51494362260798	1.43184977248313
100136349	736.252239769211	720.545897141213	1095.61976234428	1130.32283748486	998.200680009092	718.051105903999	919.42401291695	1147.73800841084	1513.64060842107	1048.03324664688	989.443013704283	966.291197544674	1868.78976369777	979.581269190062	1039.90809633631	991.620149003952	1025.09716125739	1083.40092001868	1115.71153072407	1362.26709676085	1025.28876554355	1214.96910077423	858.873773861676	825.865131094887
100136351	404.202479496317	477.60262346313	567.989281366277	679.964268475185	409.09885259724	452.03494357553	484.299236131429	581.027214016763	509.808398639653	432.135487437235	409.55327277183	519.443562744701	584.981264199594	523.910164878276	460.363352031791	363.124891940184	461.834627684062	388.819997419637	616.72348326472	518.215697720765	409.377860403867	567.188943530227	368.449628666599	429.191857616029
100136352	135921.835383613	87660.8847561205	128160.917644007	166784.789695475	126873.006016712	49977.4757851656	108960.830682451	113088.518813049	183763.043230913	195934.176288623	131922.449256018	98089.525755316	125274.117131272	120668.177150226	109013.500255689	177895.036887849	117844.938734564	134402.212272586	119707.507529464	90529.3703963745	87787.1243577237	122179.59759917	99766.9614244986	111589.031969894
100136353	2179.6214470812	1771.22082473596	3284.15433105948	3756.90087341157	3065.14116051103	1352.22929910424	3074.18618417118	3467.67258352465	6362.8504790131	3670.9361377359	3568.82882614562	2890.44405217519	6354.72727355126	3072.26000748218	2707.01712883737	3476.15471157209	3121.87543115435	3430.01751714116	2701.00696436448	3545.1353183554	3158.49208011628	3177.57135567964	2942.92741193032	2702.62670606606
100136354	3073.41703569049	1401.62759272021	2950.0344174058	3170.88696773781	3511.07216371272	3554.26673270915	4301.27799406984	3117.22629679884	4714.60831906221	5344.5678189774	3380.65646237643	1731.33473592354	6938.32878655486	3804.23953425368	2425.4234101833	3266.71923506551	2529.11769420448	6738.00522007886	2623.84537480625	5528.70194004245	2338.53394499074	1232.23201287882	3059.34039071806	3020.38833270325
100136355	0	0	0	0	0	0	0	0	0	0	0	0	0	0	0	0	0	0	0	0	0	0	0	0
100136356	24.6516524256452	43.7351724543165	17.2688516235557	10.3879617327734	34.0704677178596	38.3710131126317	33.2598921321348	10.1760492282198	27.1134869581465	44.8774230385397	13.0687345195575	19.4786549988759	2.92260359724555	19.7440838536798	21.9578125632104	8.4458827169202	12.0513371270569	26.4599455643494	19.5521606169668	22.6039852387626	33.7365065313883	12.8988071467463	35.761120067865	17.5243874816488
100136357	131.303591725797	86.1447126630292	182.424896450448	241.994693726913	200.36414821591	155.264866830449	205.887107843237	164.84256590958	323.541411001103	236.606518437448	162.663024969163	156.612424738327	294.375449696456	136.396336519913	163.562083679389	161.808604186041	162.785838761788	154.944896163607	217.10688097974	225.085357075297	125.276252897196	182.321508383509	140.713536264982	142.207468564967
100136358	0	0.965974441175677	0	0	0	0	11.7572306879893	0	0	0	1.63934567573053	0.764652003823502	1.55096316501517	0.727298830230614	4.19751300261032	2.98338643971295	0	2.33950649203963	0	3.4311573023513	0	0	0.756081774040623	0.714675048212516
100136359	10478.1599611978	7383.62501327707	8834.36273244611	11536.1468173584	11654.7556248245	5961.3731837027	10224.5980963001	11423.3734158362	17625.6873750759	12799.7524054501	8999.88405947806	8726.91790788474	20865.1274410439	9222.93927222927	8454.71081274797	9950.69666157436	8686.81659321305	11170.6398856393	9244.48642175021	10830.9691456363	9066.62015384576	9192.24925892474	7209.53104271344	6905.39043490328
100136360	19300.7794610128	16834.2972732586	9921.04300807615	13191.4258634468	13010.3853588962	12381.0106510743	13012.4882375967	12493.8541810052	19703.5966221421	22405.7565753207	13005.3446814423	9930.34469930906	15093.7921028384	13174.5760909486	15338.2782228068	14749.861920779	13193.2576685992	15732.5158454066	15691.3490895084	13272.867193021	11057.9923930842	12045.1819051056	17485.0252719677	15005.5724398636
100136362	0	0	2.02826516888236	0	0	0	0	0	0	0	1.66326772325642	0	0	0	0	0.774692926484221	0	0	3.09807333651519	0	0	0.789197622170168	1.52754945138834	0
100136364	0	0	0	0	0	0	3.5229417658834	0	0	0	0.817943632571089	0	0	0	0	0	0	0	0	0	0	0	0.754849821577692	0
100136365	900.844476064036	1494.7580117991	1034.28132768945	734.311858477738	1137.54788608935	590.209190446613	826.688194754204	726.294955146272	769.449422982346	1666.89468902751	366.157975148862	552.845582486214	629.93484669016	489.661007088851	597.606363871554	397.926911993646	341.911132235557	1662.92094805714	547.899411773695	404.96952808798	682.634322407515	501.942637127654	650.693849249083	494.395934021429
100136366	0	1.93083225214636	1.01728235524633	2.99701162437402	0	0	0	0	0	0	1.63788546194542	0	3.10641013482382	2.90997984947046	2.51783370979358	0	3.0638003425428	4.68288737665935	0	0	0	0	0	3.57226598033057
100136367	296.890692000539	214.023032027051	422.003228688965	298.872682570267	260.689517995283	178.369619428412	295.083023242015	189.007669264554	283.373692022096	388.096153566319	157.147912357593	193.003589382251	381.427101861548	235.457214363762	239.687528563046	236.909830283193	191.09700916744	265.293153570397	214.50872404151	228.552312858488	166.105342283752	344.172660723282	399.411014640484	297.527015059574
100136369	65.7292455165587	43.9911075880387	95.7020143456769	144.214812875431	50.524920972368	66.2624305154723	97.9306820972355	88.0940084584536	62.5653662248873	90.919532648015	55.358550262254	54.6438060013591	172.952997069149	66.9276178184264	84.2469681194575	81.9178445523969	70.4656721143929	68.8111830562924	63.1675383368368	107.487131392861	50.3590122648015	80.6764673971089	63.752195109956	63.1906254610568
100136370	0	0	2.03551983133773	0	0	0	0	0	0	0	0	0	0	0	0	0	0	0	0	0	0	0	0	0
100136371	742.130965447594	1018.30042351107	505.769755267193	498.534686938371	508.105324209497	1026.21920916915	775.413962880798	523.844400532659	549.226807309674	782.239945422873	330.540925040865	794.060609179713	506.215574480805	748.124172156818	622.012843862935	446.59336004008	818.94892200718	510.066721022934	695.095988597605	565.020770278563	591.952881198694	520.32200305316	432.243914939982	592.557790500691
100136372	425.620538735705	308.021743426525	404.599262116258	439.32234490399	439.075245103114	322.296512015939	311.817395136237	280.660153042397	310.737847155563	345.071631936059	332.819287631197	328.352089303361	314.897748274785	318.604092745496	370.371659703116	194.23393803822	308.548990221242	289.445814574936	405.982746545794	394.863983539746	416.653485003439	361.951604822083	362.732364295529	368.944401988281
100136373	13217.3531089639	9518.06321285707	12545.020694124	14904.9631190332	13170.7973234913	9005.10387817487	12825.0406815012	14927.7217878644	21656.9359873925	17448.9900103753	13210.6521725561	12650.8958280279	26069.5404843477	13162.7038388192	11082.3658420775	13708.7373342616	12912.6043142517	15012.7179220795	12677.0490131844	15331.9673790992	12270.6746169002	13113.8748027593	9765.45051883419	9441.5202826996
100136375	677.461142027174	742.299193000461	1022.93800147119	646.968429098703	593.740910733244	572.099880595608	560.959774984104	573.406274486644	265.834843680683	681.010191424767	275.615162941662	417.580512670006	497.916030867601	514.453348979574	526.956781308969	413.515928412902	533.963272136796	577.287899669058	568.718725967173	356.918468483644	549.144006571896	463.370611073719	974.437625658931	751.068338147087
100136378	1757.30399767254	2007.99846111339	1167.79132665747	1199.37725693023	1235.75511319636	2008.67741525806	1596.88460460183	1391.05843973845	1632.17330675697	1385.756997107	1733.62293687682	2600.87282230041	846.870265839203	2060.7394979677	2289.73499565472	1569.56776247651	1280.44419804003	1378.1939314155	1663.78349893181	1209.65892677355	1282.81072408596	1310.44928242023	1143.59389467569	2011.76553448369
100136379	0	0	0	0	0	0	0	0	0	0	0	0	0	0	0	0	0	0	0	0	0	0	0	0
100136380	218.789113970626	589.706027637638	342.100395515405	352.916560948951	194.05561383208	140.042080371476	256.137224480849	246.748700877107	164.679612840201	232.9040434666	147.621290437325	332.630486529485	531.419414031168	121.693102865146	730.228769281591	75.6543783944076	493.78528139697	125.696035602079	181.387522945811	126.394209116144	230.182984562484	949.669658114112	2689.67115495323	906.969776027679
100136382	191.755598398645	131.596622950933	83.5696300807674	90.0467398812361	139.982256984475	125.957314599486	88.3333601271054	86.4731987992168	57.65332979657	63.9832802082877	137.940670699329	71.9984277777485	32.6293853656705	53.1860366959389	92.5043304528928	205.450274778609	79.7764991828047	57.4198557517511	151.061483395006	77.9221977680118	113.112023395844	58.3239870599994	71.9507921913712	83.7609880339061
100136383	151.807793666982	396.153620757496	434.518088766159	346.314651767119	344.356719528098	190.128153140278	353.321145761901	424.957422464646	332.039396561436	259.490717480991	530.0427482329	377.749209426578	254.68623364559	490.247866513353	365.063482705208	436.644081866104	476.732237197731	315.197438989869	325.045661802407	213.052926888241	267.134918568228	369.435400898555	309.402592299224	522.120784836896
100136384	1856.30608900775	2331.5212722788	2344.89469809265	1788.67289295806	2065.8861263383	1953.86872777694	2139.13350526304	2047.82079136352	1315.47562668212	1409.220141494	2208.09221920175	2537.58561032698	1446.70786498543	2279.46943023451	2302.62150565158	2979.81277937265	2041.00510557556	1540.56965983451	1848.70653953452	1609.7190571361	1825.26390867274	1767.39326907001	2304.24112711187	2444.4561589357
100136385	64752.0733989606	33598.8484210903	43163.5827397126	52491.2702391413	63783.2923021779	29273.0892479965	49729.8531133048	46274.4601224013	82340.7275132647	70029.342826977	47018.741844941	43021.7472657212	93332.7401082831	53141.1694778485	46016.3499303078	44810.1177662331	43483.1975378459	52269.497066691	54559.0140479489	63275.9481458166	50474.3334049054	56660.781591645	37413.8941427465	40688.8380488837
100136387	79947.6299885635	67182.4984304522	72421.7588435289	46643.0561378933	64812.4207458558	80972.2978209325	116356.776864628	68173.9415996474	163027.603447306	145955.831951766	179731.9034048	85489.5657834098	144076.197019123	91192.0098713187	88408.8776786514	162388.189833107	130090.769675327	141651.676355665	71141.0696285492	59531.3019775573	90430.0072807745	75616.2780679312	85819.6754825412	27278.7593810872
100136388	0.934021301601333	1.93110477251072	0	0	0	4.42558990197281	0	1.54138630102579	0	2.16830752060966	0.819060827741425	1.52797493441443	3.10679131320183	1.45518409915379	1.67878796614609	1.48989995975151	0	0	4.79136416817871	0	1.17816834402966	0	6.04692428323272	2.85820922225371
100136389	8701.3228423707	7233.144212697	8940.04878144526	11430.0359114366	9777.81377827782	5849.12104513512	8223.08196878953	9927.39048497167	15368.7496356859	10552.9190029306	8566.10863902921	7294.02260866978	14002.9987051178	7906.18034892065	7105.9879603407	8679.24501040928	7375.07221546984	8075.5150865855	8631.61822074485	9442.44096098796	8338.76810597089	8841.12739918303	7446.91912796454	6887.25227050074
100136390	0	2.90033054094595	1.01811453954645	1.49912916903753	0	3.5450029651601	48.2391987901635	7.71329377653885	1.6933239130838	2.16583411453268	1.64087010887558	6.12292326963582	0	4.36660939863124	0.840140948802811	0.746601404400668	2.298688653773	8.19245292408204	2.39481098956666	5.71810327443603	0	0	3.02673050003907	4.29136467331407
100136391	629.836449432355	555.636499785145	437.667799542025	361.794518185942	820.630865724442	672.042330217647	617.691554162818	419.018183305806	529.633403806999	537.704231210252	522.079000498359	713.801211245548	402.992133110767	736.023671672277	611.40424145214	600.022004426155	548.57325050917	698.83919314287	638.031520033257	574.611767946566	627.372343597043	764.060535235151	670.721473586431	407.976701286145
100136392	495.031204586898	365.446893419934	490.634356771979	460.852960508459	436.861479874593	339.455939267254	495.025692213247	491.583065258805	494.270396981354	506.526551450079	648.581989006548	629.7239192448	457.426097092923	590.983960548995	475.705148022809	598.884530210744	631.414111439785	484.7074750542	551.872695560339	488.70275709847	449.007842134462	451.954777306608	603.016219330789	532.601162170176
100136393	0.941031374896117	4.6683988521902	6.15479504814849	1.50953186437687	7.28107867991527	0.893747008330494	0	12.4371168512226	6.80711053563147	7.61666938268513	1.65574468677588	3.08980699668767	0	2.01864631651895	0.846748937915451	0.753985727678469	4.62893016123924	0	0	3.43422602563068	0	2.5761863995431	2.28856361439883	2.88365093692756
100136395	3109.92099180445	1950.66164033339	4065.69437118867	3234.40577624323	2609.40814697175	2483.62323893659	2973.34793779396	4479.84262980577	9015.82160765591	5414.47804165255	7177.03647424881	8441.42342806867	15341.0850380774	4833.29532388558	6528.63667852291	6580.03755854578	4650.85634061538	8730.37285250903	4958.76299077317	6013.24699348295	5105.78858341072	7098.21705713759	5993.87732300308	5485.74290166833
100136396	0	0	0	0	0	0	0	0	0	0	0	0	0	0	0	0	0	0	0	0	0	0	0	0
100136397	15.9043943696841	8.72113513582505	12.2368900317117	6.0031729495505	14.4783705346737	9.77146619390113	12.9614240858426	9.27237019850796	22.0032041375938	6.49344797523422	5.75922145802405	4.60583479575866	15.504903326263	5.82832396232445	10.9420641682856	1.49839516699506	6.90329365711062	0	10.38085867766	19.3699787825709	1.1753634114127	11.9618052726359	12.8904396906418	7.88260446653865
100136398	234.905758264605	281.559139187925	275.178007308389	290.976370904372	293.467624595051	278.047337713229	294.384052429622	197.445372145522	307.511145501552	354.884698881313	350.933745920615	222.060533494001	243.859225943108	257.734534231813	304.626653102411	363.604809148798	252.908246702705	305.646456295157	291.652659789598	239.893738437292	286.545905822423	237.526141282003	265.434399680301	280.756004472426
100136400	10.321440821586	625.095905714684	380.837759684941	6.01214841562829	557.487489209397	18.9271188733718	158.733264750113	67.0281837218406	308.600299308241	39.4009246477103	45.2989440346242	83.8524117386296	272.863592251974	48.850560181357	114.681353878174	6.15308183136561	0	133.618183355396	3.17356864611119	6.52012723853913	4.6092947223108	70.3446892926469	1.53462414633476	3.61778476634867
100136401	393.954869943523	341.170975896704	313.130414006202	378.283344089602	305.31938230461	244.342316420833	318.2149453316	255.047443428051	352.125688907979	490.358469868381	309.423845068312	180.436983862245	293.104226689201	257.960166127095	275.296936038945	304.994963630524	223.255662801808	375.847003388267	273.95412198296	219.948522875332	271.565528647787	216.210463790472	259.38403149844	268.785731408827
100136402	548.299598446041	486.345795532996	652.642659306861	618.426494026409	597.3574926044	596.822769918552	460.74167097432	721.670217963714	641.886738175811	650.874985961152	982.82998790929	788.046722476038	580.293056844379	919.579989827845	873.625423005801	862.593995047034	614.503750986967	782.305140006833	635.083858150634	651.657462612195	819.876988193421	657.799016273724	633.820449263553	647.035243046988
100136404	1183.15291555382	1123.89723177727	1647.60925624759	910.91861757192	1585.64247497989	885.754345812102	1156.37748398907	1603.96642402028	1489.43654170819	1367.06638543246	2149.15110227526	1644.21081342271	1644.7034983443	1900.7695814018	1434.24789759089	2037.97082982197	1665.26676250909	1411.18664251748	1726.72980017717	1565.23710302762	1771.9286845086	1466.3307695149	2478.76613098597	2270.15774054351
100136405	25.2906852806555	19.4844918895681	50.0962958008737	21.0256636991022	39.8190099099475	13.3971035929479	24.7974838594179	7.75221851795849	10.1012684266435	63.4710393347237	18.2332368576962	43.3292367039118	20.0315479146631	11.6625208170993	27.0305460913813	32.5355494099178	26.0909329354383	15.1764162340708	0	8.95572589320348	12.8351125844692	8.4442532613633	41.129662954623	30.2126220932226
100136406	7.53568549981449	13.6547991570232	0	1.51113376595277	6.07450182369076	3.57644853067339	3.55889524912222	1.5557364646678	6.48000185164087	4.36103604632852	13.6842417935684	0	4.68601223758294	6.27160407673925	0	1.50766007916929	1.54466341944598	2.35797371864647	1.60843494203675	0	1.1841901014516	0	2.28979359419036	0.721364513768023
100136407	1239.26412385808	1870.54001198803	1983.8338818089	1553.20881809272	1504.79064522917	1199.59751801455	1494.3272561497	1616.29378824027	491.966176987085	501.270335660703	874.732306080037	1319.6109297073	324.907413954605	1201.36508978546	1205.55682235547	1245.87219701277	1095.34580338663	970.494850223793	932.123378367899	574.958380288849	1131.80571632585	663.659542200248	944.850604610053	1731.21731362044
100136408	14.0433092734359	17.4831703905724	30.6304579070961	31.5326533123999	25.3439722011019	11.575426635973	38.9261222217966	24.7638714786037	40.5454186627447	17.2790727463388	42.9159109517494	33.1189770999519	13.9235322864981	27.6965296949913	26.9784480715468	31.596045973675	23.0204886266483	44.4457803390524	25.5352530795711	27.1617636294309	24.6175376628132	14.4611128375447	19.7541264393508	28.7139250741242
100136409	9277.42062937017	10075.0375872949	11961.8474102013	14590.5867742331	11778.6294940922	7647.57882761513	10003.6285655228	14552.0210440562	18841.2625227754	9710.7591473459	9755.62906364512	9617.4958299006	22057.5019180096	8925.57162126511	11162.2185941312	10427.5431961545	9904.95465975997	10885.3749152785	11301.6523847985	16513.059419377	10868.1350820121	14899.7847724888	9287.94520247682	8351.63297635901
100136412	90.6512753683587	95.7737173307004	79.5167159584177	85.3544511626656	40.6606921793801	85.1927084619358	84.3968675484069	90.4313244847955	48.1023340062443	68.3422606690905	53.9927152686769	50.3769054818596	71.8033832158164	60.8551481199453	50.5397914843263	64.8099920451278	52.5503852757031	60.3917122867618	55.475705133954	59.3506994239891	83.9156628433785	68.414537915518	50.3426432992685	71.2272178910303
100136413	8.39435822556327	2.91551563116949	8.1490234797992	7.47550583497957	1.20091159679714	3.56389756346903	7.0576812896826	0	0	9.61075309530994	0.827461743191874	1.54541260802165	1.52939781577768	1.45116104583567	4.20986791079022	3.78145558037101	0	4.64182242811548	1.58407350155208	0	0	5.01680040674756	13.6709843499379	5.73683328038083
100136415	1531.78056130871	2096.7322039886	1693.77602714476	1784.86155687825	2122.03498178579	2203.77432828758	2584.93462259345	1866.31106678441	1497.51618353733	1172.7997620398	1291.90705114877	1966.84509508677	1586.10744186166	2229.13532396868	2069.64877097891	1646.68068423813	2091.64064742349	1823.83169865881	1779.63805604106	1848.14681171182	1627.95055649927	1976.54707744171	2325.64497027164	2074.4329376866
100136416	558.336532822394	420.888857754437	539.132237799603	442.727323215229	612.994314720625	614.658778362668	560.647982843355	611.527256140446	783.348156977924	545.445279339787	1059.36304552901	821.226425961721	800.181900309553	858.209652382201	815.777772108225	904.909809706345	794.754530871409	754.68301047034	760.118913107907	785.94865550608	764.658778820523	727.21426345016	939.220570964206	826.20116027217
100136417	337.527983552943	118.276115955508	2881.94418303905	1448.69764438448	248.640204570876	245.548208825745	134.813826306779	358.915025785985	3206.52203605862	359.23883141064	579.422768764444	5730.03944883257	4595.06922702814	2517.53181699449	5499.00803746175	2862.03866199906	487.532447070163	757.814479578178	2563.98386850649	1821.36634229658	756.625551500267	4418.07441387069	1705.60572992937	4225.73881431439
100136418	695.98847692457	700.797210005034	729.826744824708	730.913980991837	714.398771457036	694.778349069841	802.177883825361	957.581968110611	845.864292347543	742.57740943124	1058.85589393932	973.997524375421	1377.66518807154	892.537037135159	986.657631790119	791.663308492022	892.144819183463	837.719420110076	897.446988776091	1016.42658415744	933.923677835035	813.356115553235	865.170813802648	843.543357016947
100136420	954.96915969699	1039.5055176913	782.877878468379	868.798577946623	812.903123890065	619.509568743873	802.842160179927	742.622874039781	914.652643847142	1460.78756170536	566.271840444388	535.528362974798	1500.98505202424	583.128091374989	617.109217699254	561.927278099224	583.14850847477	941.178240844475	678.697402492645	698.24722107067	601.245822016877	749.720313731654	557.555264074444	497.911541696794
100136421	447.936456751192	594.060734050592	754.510129552511	756.182508379772	416.091826832437	400.621392281425	594.24061151174	449.962226586485	371.1472465231	390.675520305457	337.695745063342	392.439151172178	729.027871138811	345.909781365451	465.641055549752	545.069117096356	1008.50761623283	388.846843840164	341.468654864023	354.631412411963	479.384670546697	495.603892520503	3542.20934406134	855.491136032358
100136422	1500.59970216269	2222.42689928001	2035.04390438208	2125.33287813588	1544.8463224577	1543.02352589929	1957.50234870701	1991.5700146789	1862.65568328956	2821.35806216161	2610.15186635513	2397.09744870212	1672.69966116041	2110.50052665824	2343.03639624056	4493.86889794663	2086.06941357236	1836.57955522634	1513.09480467629	1369.51837573292	1665.43511669686	1468.69937082747	2208.23486634779	1856.45746435633
100136423	0	0	0	0	0	0	0	0	0	0	0	0	0	0	0	0	0	0	0	0	0	0	0	0
100136424	0	0	0	0	0	0.886614646100493	0	0	0	0	0	3.06691614723166	0	0.726098578678281	1.67926119685599	2.24622312749279	0	0	0	2.25901548677512	0	0	3.78300185946207	0
100136426	5.61173504712775	24.1734963177636	25.4707297708185	0	19.3088925322351	6.20473560816381	31.7922671020292	0	22.0623902698848	11.9402129375566	1.64053651808335	2.29536730460527	13.9975233942352	3.64284850199203	0.840571312448538	0	3.83540413601945	1.17237199704299	11.9938448561912	3.4468699193607	2.35914602074683	7.73308791483802	3.78469418478154	5.72446481681163
100136427	0	8.85169101860392	7.16830429624791	4.49077705931606	3.60297699154322	6.3051030566832	0	3.11464363525247	0	4.19716915331575	0	1.57492344550875	0	1.44972261112865	0	0	0	6.89969306859212	0.785475554963788	0	1.13244532267661	0.809185417763013	0.767129550334394	1.44181542215798
100136428	24.1720823912123	16.8420763239577	14.330523801272	21.4341176440503	25.1301569590295	12.8171535476906	1.57477814855903	9.98082109182961	1.21790243028557	1.5578093511914	6.92748293886744	11.8282018342277	2.07016818142427	11.849053128065	10.165126821298	8.76779840297468	13.0326240762667	3.36652496011726	9.59986351367087	0	3.13822460891918	6.84027957067124	11.2322642398527	17.2811963350632
100136429	1665.58505223833	1452.47937479968	1031.54510819672	971.228817630726	1546.16025736422	1820.89269911366	1643.13211729357	993.090223343696	1340.40412262741	1698.98492662212	1902.75716622531	1638.19666249136	1153.1577727552	1301.56665860077	1680.16091880609	1124.25856660013	2151.89204647327	1427.23099465873	2054.79107986194	1682.47616713812	2093.11772045722	1517.44141053242	1855.58141406629	1620.60184616937
100136430	1397.20468856186	782.364011801276	1579.53120714135	1466.87592748335	2406.80719938593	1069.59731809131	2376.4345139148	2166.67676957481	3513.20431914282	2444.78283319481	8911.34897440026	2607.10965068979	4870.74365594686	3432.04902559858	2207.89188896438	9572.70333801239	4618.57477286586	4253.04235075962	2408.72050181627	2902.79938921118	3273.41928668614	2221.13418762391	4143.87261416731	2774.08559077248
100136431	1548.62813973119	1932.25900725856	1801.94362908119	1472.04924003287	1536.13982851793	1920.15404018196	1622.28927555381	1668.17213406893	1067.67998757085	1382.11146124588	1531.59801516355	1664.90238776667	1197.84199601243	1465.73405603219	1758.8744103711	1483.88135258773	1408.98852111612	1483.13682823375	1483.29692953584	1345.36314142891	1681.36908688995	1389.22417030669	1776.76806869433	1715.45608415625
100136432	2469.81325602715	2268.60025868606	2097.03313777072	1898.65522314338	1999.60861319635	2075.21096470733	1930.88335662521	1910.88631233013	2148.7694410385	1693.80935142397	2567.28496560895	2475.56288046218	1770.00206955288	2467.12283429231	2819.23443985653	2817.6135765837	2656.56571886986	2431.94830570037	2804.6588670875	2154.3100433764	2463.93777190827	2518.95874673095	2115.73607777063	2246.11921616058
100136433	225.596735549495	179.576797421995	305.191939932358	241.730166922796	298.089244066599	202.888089315586	294.821291542556	242.903490108453	319.490146622267	285.300183836593	521.978170657836	290.873403010065	345.23965604613	315.575184984953	291.583815305572	537.272898026194	243.236223706416	319.407010653358	235.465802850489	275.57245142635	275.712162330641	293.872315024417	334.127546614598	245.395171631069
100136434	0	0	2.15318629676074	0	0	3.56054563317158	2.48440520930561	0	8.72428217157194	0	0	0	1.39883484420409	0.668441874653114	0	2.42621228269984	0	1.21656975647585	0	0	1.05747556188249	1.72788524145641	1.40625224210784	1.32632331512819
100136435	0	0	0.934643956281649	0	0	0	0	0	6.1075274962384	0	1.78173355741295	0	0	0	0	0	0	0	0	0	0	0	0	0.658333029068599
100136436	2.81096094838328	3.89903568438215	5.11386802168443	4.50678515232495	8.44858003976719	1.78726577118704	1.18126550974619	1.55111033226587	1.68345659594058	15.0595891817832	4.97597662037264	8.51699574837782	10.7851268187006	5.83286262968997	3.38032910299374	7.57249533671827	4.60553432932007	2.33505102905595	3.98373223268751	8.94913861212066	2.33328078471044	6.75263533682321	18.2889586576238	2.87872147745364
100136437	35.8125395936317	43.8675265482923	24.642938455438	34.2190752863566	37.6914575700692	36.2091065050109	50.797857301178	21.7802464379622	32.464469662534	33.5937926610523	35.5681334993788	27.865937340815	32.8794918802342	22.6625145318907	18.6393568245013	33.864522214528	20.0945523269782	37.3343097651661	31.3708494197725	17.3241474344178	23.7461017026999	32.846002982664	24.5785848007697	21.6378449051451
100136438	101.084704793496	40.5671123216601	106.09320924227	179.459476983293	128.74576573269	35.3763425797003	78.2375093434489	114.46702181654	85.5861278911813	124.69988703948	100.98711421907	54.196275699758	119.288708593842	128.134806148403	66.9284927363294	26.1153853006834	155.439908159733	77.1315567458149	113.851208266991	90.0307731035933	109.166685425455	196.206604200587	57.7885671603486	135.845266665839
100136439	122.713921652647	180.046029146871	57.3949251350901	156.184615994181	114.587659485738	97.5503498383887	113.29988081782	153.347314914498	141.24315425039	280.292215405536	106.993955895154	103.730372509612	184.925996346422	80.3619580667684	130.98898571699	111.27871608489	104.161294519565	183.895732250135	139.605110052896	136.353014476402	95.3976516044443	145.642824006396	110.849619351748	137.343224397245
100136440	0	0	0	1.50798947129387	0	0	0	0	0	0	0	0	0	0	0	0	0	0	0	0	0	1.62731829287562	0	0
100136441	86.4697826850904	385.953918267624	262.418705088912	105.490527133605	191.220435004578	115.011349674946	120.861495119512	108.856408004444	99.6013242924878	82.6145078968836	127.758089516498	128.978966011879	93.9993036530131	114.439832123222	94.4872624154204	83.2660665501485	97.357283299537	76.4809902531669	60.9606682302712	67.1528598344022	79.5065152184319	96.6324219675452	86.0859337822821	108.672508560228
100136442	620.57705924328	745.92137052424	542.947780658217	406.11695898707	915.52610102261	676.387065677642	508.475331332768	988.453644707507	495.254943166688	370.08083863676	1054.08419437438	534.349803661872	466.646788697828	610.228001339632	581.305935333926	780.162940937598	690.083606130532	964.081427164129	594.368625942719	442.32667072975	542.614249355569	503.841647056174	701.25632766358	406.472480453168
100136443	1.86724876491041	3.86703248916112	2.03509840393774	0	0	0	0	1.54200534575702	0	3.24155470298451	0	0.765725171340866	0	0	1.67966891808066	0	0.765489724994535	0	0	2.27694232915211	4.69436793100842	0	0	3.57501205283111
100136444	5693.73015921713	3910.27190784521	3444.28143863413	7893.8276414599	7870.43689894633	2207.4427869393	5501.0396054591	6297.08214010638	13917.0651739252	7020.35695375068	4666.4173683881	5089.14656201171	8441.63394694439	5284.5278494439	4674.14327229176	6420.53266364889	5039.63639133112	5723.04484839076	6795.54881270068	8570.09011654342	6781.14742625637	6312.82035558157	5775.60649764981	4975.89960235738
100136445	116.106677065429	160.414547580742	183.959454137664	288.020585803821	92.3068312609926	90.8764830151216	67.9274075509501	158.686884830391	119.293579405348	148.807233232456	127.196512768837	163.131311514835	171.608490517867	75.3623181135481	109.095273251376	108.542312896461	175.939999612183	112.831126618892	80.9225276485327	80.5113912592558	28.7207886901907	223.017155695726	400.74096739808	105.763622682017
100136446	1984.81275053223	2434.1784773715	755.571220999415	1003.04602176472	1135.6526848423	1201.23924732284	701.865162456111	759.966595354733	842.961575321467	1607.93679341541	1227.32103445701	632.392140566516	1016.35429150613	782.066761287006	1058.09948095758	1273.74914598312	820.300758530705	1311.11469411094	1077.24324451108	684.580541000878	820.524332121029	815.680035531942	426.252667548909	610.194699497742
100136447	67.0916238709631	1941.03353926361	451.604459814365	15.7053437418738	464.06289866467	75.4016373741371	170.9210282276	85.3428731134742	254.532193698438	201.032631315865	108.883312701638	85.4985036105804	149.302425680582	57.3240632148246	86.054595441778	24.3960538220605	19.2101293158124	252.725015850918	28.2597153278124	33.6882460480237	37.2536602105647	58.931838358405	6.22722026845141	18.2441560699441
100136448	812.817552076753	854.571749547323	657.835488682412	669.778381481532	607.060769661962	645.280321150239	667.896446386827	712.373612623348	734.199042228029	1279.46788541608	939.585826621756	573.836605790567	805.140628803471	490.56597647084	749.96931153586	727.224498415426	538.725012505507	699.103228973867	577.499138678948	841.660844303873	597.090715958413	601.019897302274	391.593742327148	377.126053204872
100136449	47.9419528075965	63.2823033987012	59.5139104208496	61.8089583667151	24.6420686926749	49.0405755640313	36.4686520682677	6.06920680902657	19.9467872164229	10.6904448940125	35.5382666005074	88.6917551855873	104.51730155001	41.776907962203	59.6351456328998	25.9023048143016	33.1360873183621	7.73559726264691	64.3454531066245	22.3886754910163	53.4391328886596	67.227745618651	44.0197959890737	46.6578596089374
100136450	4.59511208271441	1.97863853925338	6.15443385196597	7.60242100441589	6.10571929246199	1.75680314874169	5.9081829055002	9.13784823993354	8.29389248894446	0	0.842697117086078	2.32394605260398	27.532494070652	2.9514782309663	9.42469451880131	5.96858978398101	3.03452022479894	5.89652781195924	7.09595263160468	6.58875787582977	0	7.55605996314846	0.748685652751027	2.18929210667277
100136451	0	0.973429401525189	5.10772122973036	3.00124092460951	3.61699119291762	0.892411137075083	2.359751791447	7.7459215631767	13.4576347283963	0	0.828103965835246	3.09240439558356	10.7776479774181	1.45663850221829	3.37607178423697	3.0240664968761	4.60056661030431	6.99888892504632	9.55219519962274	5.59300004983053	4.6636146289589	10.9689202580827	3.0441600359695	7.90639376257013
100136452	11.228478342779	9.6950605328862	9.18021006757439	3.001950044374	0	5.33261582054283	9.42875835815054	12.3672830813774	3.38382504540294	5.40886235306514	10.7028344738899	2.3045678558337	4.64936904118981	9.47202552638622	2.52599736730543	5.99884863788776	1.53422068149992	4.68168134413908	1.59684630176584	6.82682931637445	1.17472697973454	5.9754317972458	1.51717965420662	1.43374565555668
100136453	2.80210353047851	7.83110259347578	5.11015173382392	13.4663864965538	0	0.897776603766767	4.71688435999127	0	11.613659994695	7.41324351414292	0	3.12275001453831	10.6121353412643	10.8877049272417	12.6883349337724	1.53320123273978	1.52826096514216	10.4039318653814	1.57876356302999	3.23699442025806	0	7.40156447151466	2.29255829835935	0
100136454	2884.82947131958	2752.29392224525	4842.33716722525	6037.57527573518	3909.20588228083	2166.35493035054	4016.46989011781	5824.36473296602	6220.43444315095	2920.93496910939	7128.14868726499	4855.94792002119	7684.51645985181	3880.70763778801	5614.95368024442	4990.52923712165	5658.54428971047	4326.60247384026	5045.58203261325	5207.03212444292	4292.30389481519	4830.85531470999	5672.48565087499	4787.73276375529
100136455	0	0	0	0	0	0	0	0	0	0	0	0	0	0	0	0	0	0	0	0	0	0	0	0
100136456	30.8790733685465	38.7640721236621	11.21890294351	1.50109594110438	4.8271672332745	7.99554142388046	11.7850798647087	4.63683385295992	22.0108463361428	25.9832227920918	21.392311677982	27.6357980570729	7.75530867239039	9.47297979298888	7.57627976215846	31.4657144280192	27.6189032443633	8.19660516073501	14.3774494985847	6.84089172950863	7.05496350589773	4.27422414027142	7.58345223802965	8.60029146240291
100136457	0	0.964825123453425	0	0	0	0	5.84985452327421	0	0	0	0.820561389570194	0	3.05700460961265	0	1.67353280042945	0	0	0	0.789824264442201	0	0	0	0.754406334711017	0
100136458	0	5.82728732857189	3.05927988019239	7.49268011231398	10.8371450206384	0.890371247113948	4.71165494961091	0	1.68178667005956	0	0	4.62580245079839	0	2.90933464095937	5.89669782252587	2.26093627527656	0.765730817321007	1.1656176297489	2.3861065860257	1.12091519756743	1.16604342844753	0	3.79718476530611	0.717337243827
100136459	76.8559541567858	73.2037654565385	60.3819920692341	73.6233660602027	63.9691921515863	78.7449493209369	60.2762691221503	82.2749785859	68.9314652466289	85.9286145124239	161.181014010473	129.556754436888	47.6900612852022	86.7745771884795	101.499100666979	184.462738041917	79.8381572910726	73.5047602525697	82.8138463079323	59.0340479502523	78.0255554348727	92.5825902239419	107.566288301542	65.5527598044802
100136461	164.136583481855	169.428503345841	120.613503029154	169.157450168182	129.520978290531	83.9111772763565	150.016732237565	97.0426681856311	173.946785716664	147.941627802374	90.7504447067287	115.800621920867	78.0722164373504	105.867402976179	128.598512074147	94.8548487991333	109.90012270592	171.88315030398	109.331777578274	91.7890316149229	167.522309162856	83.827452295507	69.1789679528736	109.727297006414
100136462	35.5625174042919	22.3021946053174	24.4844634536366	15.0121434334192	18.1021348751526	31.1118854261294	21.2180888591387	18.5538824519032	11.8452760135936	10.8194495252192	33.760475380939	27.6592236585635	7.75018392372962	30.6068079113676	16.0005341054543	26.2491473872467	20.715281596831	23.4121390459163	22.3594127260208	10.2418767179308	24.6731999359272	17.075384407923	35.6594066386052	15.7737168314682
100136463	1418.53870194644	1568.8474064206	1019.85968294765	1124.30822948481	1661.7488990263	1645.16871344116	1238.57086884693	1520.80526507915	1134.49645822239	1180.17806696207	1513.74905440477	1034.68266482302	1000.52870132939	1251.15155274274	1185.20199907731	1064.43039817785	1170.72571850912	1557.4185038124	1467.34986180459	1098.25932966568	1163.02140139399	1086.70208907401	1187.48735401439	1051.32394112632
100136464	0	23.3089476922979	42.7896859676166	0	27.6459256097201	0.890380044746529	23.5326802263767	7.72588909535505	5.02735872221894	1.07072458034169	4.13222807910144	8.4878192756606	4.60079501326458	5.08303242126044	2.52561646089913	0	0	2.32492733977924	2.37995443229486	0	0	0	1.51840883484101	0
100136465	97.3134499964923	89.1479171589635	147.877918593243	168.120299540733	107.404184437705	119.031983109502	120.202658936287	151.460073926919	132.078841392434	102.862298578843	179.340473096719	125.876809970567	142.71501945066	154.480765383257	135.521620466023	179.02013981183	150.368103481896	139.349647193662	124.610199443101	157.395477505345	130.535463771585	117.140863510898	325.301273708451	154.793484644673
100136466	16.2184597159147	5.32525094507881	20.7301502746459	22.5751223269807	15.6649520143362	7.66318421071166	35.7880676797125	3.48599286280144	34.2758885156736	11.4032366573712	30.4527477969105	31.8707974365463	23.3391504538252	6.30926061798556	20.1221114022857	26.2585373352683	12.9937929244176	3.52292683785596	9.61222528562093	25.9189953477345	10.6166476652655	16.3961166775726	23.0974134069524	16.0538382197508
100136467	16.8427293591711	8.7226865463782	0	1.50103879451387	14.4807126147714	2.66541984471959	4.71403714448717	1.54566003622839	6.77119893323723	21.6479235555766	9.05186886034151	9.98116145261141	3.10142221279832	13.1158669675289	10.1021083400224	0.749341172376701	11.5073634966792	7.02474010758856	4.7919047646042	5.69766144246348	7.05316120562504	7.69069491645538	2.27518196930223	15.7679395766409
100136468	0	0.966698007762818	0	0	0	0	0	1.51381468830283	0	0	0	1.540858123227	0	0	0.835851798934491	0	0	0	0	0	0	0	0	2.10812883264721
100136469	0	0.970182728864398	0	0	0	0.889708106312816	1.16978832379261	0	0	0	0	0	0	0	0	0	0	1.14779601274407	0	0	1.13886294017469	0	0	0
100136470	9.93485331863757	13.334672221263	35.4257096534353	18.8378804293844	15.1470215634036	11.3676339574182	11.3721532142247	16.4010270810447	19.6457277720247	5.23507101827656	59.0387531969785	15.5318280241534	37.5030464770972	35.8769844478174	16.799743837046	24.8818794327527	5.92519101009809	9.05129317393567	23.1510009067238	27.6547885642399	13.650552723055	42.2296035222003	5.85049887141065	18.3209788315276
100136471	0	0.736023961008687	0.774108504577453	1.13884236975643	0.91543355968341	0	0	2.34662026511631	0	4.92058057706849	0	1.16674657306761	1.17486993583649	0	2.52016796918429	2.27835821657556	0	0	1.21112561896545	4.30657676534631	3.40064265535376	4.37848577199468	5.13037440645374	0
100136472	536.614107561481	455.482291773752	505.789322329515	546.154133046314	514.978696416677	548.506198312498	483.962413722907	522.539817028715	464.853152260613	531.737523419113	590.448143877004	674.652361879618	635.095492067925	633.905086417737	562.144038888987	613.896488060087	520.962333651691	413.152039069603	632.028232972715	593.259384121034	602.868939299974	610.395673456874	579.885080748309	600.1194853208
100136473	2513.35918195661	2267.65877833056	2654.7779489065	2416.75869771777	2407.54860622766	1962.42674269911	2410.03187088817	2587.3257297595	2499.1203706882	2723.96019077701	2920.804284602	2522.46976827307	2329.7411811135	2142.34700646663	3146.64492685463	3100.77243918765	2511.78175492589	2580.78205269889	2676.62172240593	1944.06482108982	2424.6126097995	2096.15916818188	2496.43617391891	2256.11499666508
100136475	0	0	0	0	0	0	0	0	0	0	0.81909500138132	0	0	0	0	0	0.758611255356683	0	0	0	0	0	0	0
100136476	20.6875883682301	34.6195264054547	23.6982112792685	19.5839307207607	39.8897491512177	73.4126027735746	30.8868553222439	20.3634059246991	16.6021570436377	8.46951864669367	14.3677024849459	26.0959363373841	6.06264593468735	3.64885457672408	22.1989745082881	11.6639211433669	37.6586148158248	23.1812187706992	25.3321096597728	11.7402814818659	26.2933515787113	12.264027233949	33.176916586326	60.2298372634217
100136477	980.019070056881	995.155286115027	531.61704475014	403.738155187763	888.241382297835	1602.66515097261	1170.66633067692	458.865556751418	946.250274767569	1086.39165138431	964.287501820149	931.890792445353	404.501729654158	1181.95102589676	786.186062778346	1326.67181896744	1155.20818217666	1168.2826080414	951.275185518825	826.385887996981	773.605411729653	775.139296846564	1227.55345991946	965.518794164922
100136478	0	249.13703110129	54.9969091465775	0	146.793935890244	5.33221011083383	29.4130912135629	13.8967597383964	63.933598855935	16.1305580623135	1.64806450602103	14.6131594498816	18.4852824741047	2.18018103513274	16.8227242177594	0	0	20.9779922357367	0	0	0	7.61455381416938	0	0
100136479	37.5104937218496	14.3437288897008	17.259175746177	17.6607503800468	7.33090493508645	8.22766627206247	31.3393138177592	18.1779791687803	26.1648066193235	21.1966586315202	11.9123325745226	24.8113097132607	43.8651288394479	11.6540316435502	4.45461461189706	21.919810236962	15.7740366855311	27.1354681101192	6.74114631792209	9.14450659866023	19.627366643021	1.91678401907691	48.7870248783675	12.6855287056731
100136483	3780.46577582833	3198.01803356586	7085.46292242802	6882.61933344648	5502.1820738082	2913.95434490634	4175.16407837132	5889.94599538743	6848.25668023181	3967.28072279982	12166.3965451064	6335.0320574418	14448.6142642555	6876.03070926689	5210.59434340003	13243.2278157109	4462.56775481547	6404.90332546718	6290.71288060857	7964.13209028468	6544.58796243265	6891.07125125801	8188.6340991338	6642.35591843083
100136484	396.002453708014	205.038078909325	1220.87439326545	1755.99741264606	385.082295313217	302.288966091337	413.302660706533	355.083082768083	930.033876674137	632.248301877518	452.70494815624	427.489425454275	1420.72497275205	461.757261102538	570.333804912146	797.018112667311	813.354890252311	885.624699172634	789.78713126921	926.805670522594	346.984750863655	1395.8737878133	875.610757333135	440.924350742914
100136485	120459.078407221	76763.3880194563	93759.8164463856	109450.830439719	105663.462409479	68072.627970805	90817.586745267	96687.7589449903	122508.430827947	121019.691871689	102956.405524594	80906.7229404246	116969.191791167	97371.1786209415	83421.4074586783	95941.5945020155	83688.2742712604	111717.950645177	109685.445084063	94313.147683943	87038.7111269321	85252.2878721696	84587.7816613565	78944.1780742632
100136486	139.336639240188	342.155230039325	409.47131018913	0	497.162800585532	470.477354165699	94.1793685774956	0	383.64620686684	0	466.483120273889	656.099655087756	63.786684266335	410.140020829064	63.8641766683937	205.030869177988	324.4408438914	502.995537914455	130.3423658724	100.064753414805	204.14476482647	395.512579269453	330.663894430942	188.847358126048
100136488	0	0	0	0	0	0	0	0	0	0	0	0	0	0	0	0	0	0	0	0	0	0	0	0
100136489	0	0	0	0	0	0	0	0	0	1.07776041605193	0	0	1.54365331728926	0	0	0	0	0	0	0	0	0	0	0
100136491	0	0.970920695824654	1.02151692874897	0	0	0	0	3.09634412774577	6.77765893715494	0	0	0	0	0	1.68646100003527	0	0	0	0	2.2790275912027	1.17646857378992	0	0	1.43584174134047
100136492	4.68085923064345	1.94246657199718	5.10480457096938	4.50443206254204	10.8611467780706	7.12294341673277	4.71806842143689	0	13.5145094886983	7.55924601650301	3.30103515914046	9.24197213874671	4.64096445571142	8.01700360173805	5.90121650567245	1.50448435990118	6.13848108367086	4.67827490041081	7.97937464145626	9.05359250819059	5.86105480194046	11.0580419324627	0.759732449369485	5.74247333789532
100136493	808.329357635427	872.893941616463	1147.96983252712	957.381775910853	802.798613093279	575.82313504542	782.256925653705	773.771573258974	725.834001002824	863.985430982606	547.697583811911	590.092910474175	872.693730667261	674.471727571676	779.789385605557	833.950008029545	705.724756657978	725.234922725364	674.346077913594	614.800305994536	551.708286276408	684.543889589999	1774.05322822946	805.917798339587
100136494	1611.09450378185	764.102808514605	2339.33428014688	2207.14506276223	1904.5866191048	473.274093659062	1426.43125086783	1803.63307514247	1673.1618013278	1259.11815675176	3580.78290111636	2603.59528123049	1023.25122945512	2846.01035412286	2511.78736434112	3442.85822670482	2452.68162719944	1434.06386292361	1737.64161698876	1136.82293659206	1699.52693877625	1273.95335051815	2163.95365748158	2085.8814382269
100136495	0.930725420867961	0	1.01649266130567	0	3.59499987871511	0	0	0	5.00354775546475	0	4.12903763707758	0.771171109151139	0	1.44805774008757	0	4.52891635323366	0	0	1.58059435211725	0	0	0	0.757936483709406	0
100136496	139.734672022127	189.849566869602	106.569184242615	69.1386110705806	194.328372631614	176.747712830045	191.663983989441	101.063273453584	35.2150811426312	142.442430896922	130.907602784119	198.593757622937	49.0805376581297	124.722533410013	123.704864645745	152.559433863102	176.602809431852	48.937923562784	195.662161976483	83.9411120952875	135.774118745411	123.026012685746	196.48809330862	147.948947002339
100136497	13.1812565259964	3.89878664560996	6.74478951968916	1.51046109622773	8.50075718924308	3.57407005815057	27.2708793354385	29.5422957713107	0	0	28.13064819959	11.5784794262338	0	6.59925665319921	5.92773487302349	6.36350556198124	2.31598963167811	27.1089717747634	7.23576457646776	3.44813646008573	5.92053172005822	10.335013711474	9.91627511374747	4.32562836015195
100136498	1998.32344220277	1819.79363952375	2768.9255981934	2769.85303112026	2181.969683611	1360.11123739277	1709.76190549473	2276.48752084854	2500.61053172074	2982.80359646496	1544.65847793107	1591.83962769256	3757.8036070896	1217.3601212122	1545.75496255127	1414.67859262691	1604.02630622533	1722.67659126188	2186.31738710046	2644.52736701428	1882.62584627786	2389.10850934598	1101.38682056449	1556.07054699743
100136500	0	2.87589944443197	0	0	0	6.10798985582087	0	0	0	0	0.804308572519255	3.8136226756958	0	1.39977506587537	0	2.25364861703604	0	0	0	0	0	0	0.744122632572339	0
100136501	30.5030797399866	18.2035419385773	21.1627765384212	23.1800012050086	7.45305968899602	11.4179023938048	14.5638854410904	15.9213590619339	15.664727472434	15.5786181047616	6.50988182892284	16.7048244670845	15.2993077514284	8.25144659240032	17.8916435373939	11.1197970902105	5.52829089449096	15.6580407649824	14.9808805027731	3.50573617341833	3.47868357875307	18.4256355502257	12.5007716085891	13.2460312489618
100136502	261.13722787637	320.30074624736	97.9198351761997	69.6522419695302	91.7587611565469	218.80558514581	74.4509777917669	255.915468105991	206.819539361767	214.389976412336	65.5923964631964	50.7148844957328	73.5988858471127	65.1613871118811	221.944608514588	54.6452291319596	56.0439565410309	292.028163843836	224.534103378552	267.237156702164	319.064005873278	238.928097456028	127.682009909225	87.6782743743114
100136503	289.688122880935	344.030025841933	231.550634958707	244.27236394363	224.627835066162	284.38616545187	236.121313310562	296.820051935172	225.14902150443	323.736276006286	221.736070894327	252.555730480906	267.116136657821	184.313193001484	301.558168603926	177.218436454642	181.660863651889	183.242206416391	297.670627928403	243.442483136992	242.018335165846	314.146803814206	183.696788065788	211.90953016793
100136504	27.3478986700334	6.96036437656422	53.6778105153145	75.5829529940855	81.3109092189765	24.5756310500715	59.6039765871838	59.6904916611839	143.78161138865	20.0140327248307	114.491693230571	66.235590241855	94.8584047749844	70.9192670555463	66.8727755754234	81.7839435855474	73.8537135621471	56.6200723140616	75.7967821527682	71.1656296125789	73.5935414027513	58.817572936425	58.9468257363684	47.2559832115435
100136505	540.843059817198	489.160026986883	451.400052679665	426.732708804101	601.071955914573	432.344269801455	556.740838193357	517.037140904407	300.848018094567	353.254159755661	787.145266783107	667.499171421966	192.226802573495	643.901283718996	623.508070846906	717.786737286131	724.704367401427	534.279761412818	527.863358942798	321.564382047011	654.196507727627	442.401687017962	631.836894907304	600.19877911635
100136506	10.2866756425607	9.67252996250378	14.2637291746608	19.5054114612715	4.82589559839553	12.4135676274047	0	18.5240638463638	0	1.08441940084353	4.10357204936788	6.12472231343895	31.0745856331207	5.09882725047668	5.88470880731281	2.98682536025363	3.83450923363832	4.68668651929175	2.39744162690095	3.43884030215787	9.42600158849965	5.14693818531588	1.51421572016344	5.72532425807709
100136507	401.900188019344	350.979677534357	427.181959738725	446.64831722994	277.112850789869	300.950112733158	398.818933917808	369.549531055632	306.568137125717	265.733325904723	214.615294249526	231.789126006192	296.200748967058	350.011059884021	324.815267556876	219.77984115322	338.047857927819	273.341859145021	304.724864617405	232.160203856308	324.646899144334	293.239664827234	875.736948969121	341.462665328978
100136508	751.792342267652	668.567830030125	722.523074441312	623.94317398251	945.238040076748	786.931654104711	830.328554699945	691.710083233695	814.120826116483	629.677144443313	1090.47519025478	958.991711468801	676.99545546221	768.833089786442	812.581819619392	970.568785190108	791.92079908168	877.194917255555	818.171094349094	675.549233866369	766.109348934207	688.192336285014	909.864696826049	778.883122847666
100136509	30.8912944978061	11.6489636826181	10.2074020569307	10.510097276621	6.03420395451414	18.6882585377841	15.3310989769548	18.5665916828526	6.76127386419005	3.24182014784352	2.47404374811758	5.38704740641885	10.8363304660228	10.2034194207538	2.52829045170943	8.26669993373162	8.44042221464131	31.5887011274255	13.5688462967339	13.6056832357304	8.21200066562008	6.81348790892398	25.8203152895059	10.0458726089008
100136511	40.3700093030274	18.6846897868689	71.896356859153	18.0465296733469	18.1103632529064	6.31256709593338	9.4819113264444	56.1479945091443	46.7331868990752	42.6194100006974	9.23272193187359	33.7165390253237	99.1399442144093	54.7140371714091	21.2491618170788	28.4739147341383	61.45067609058	27.901125106061	38.1041163877946	36.9680454814763	35.7420067821601	27.3255606993488	35.3160900470733	20.9948836156628
100136512	0	0	0	1.46452106372818	0	0	0	0	0	0	0	0	0	0	0	2.26207774618684	0	0	1.50407997951825	0	0	0	0	0
100136513	87.0469462185924	94.1143814375923	179.605807631253	142.627178903774	97.7529501930602	69.3777298311023	88.4304421699355	125.285374987394	47.352717716276	72.4415366653837	63.4563532541571	71.5170162467978	215.304667149351	58.3022683886831	105.309516023465	61.5667425972916	765.740934315409	67.8745495951392	63.8673815881711	69.2782950591851	93.9160417636672	150.91642356252	6691.44055874823	281.898898259592
100136514	44.0535249130141	31.2397151727461	31.7291044693172	39.0664350956371	37.4160535082944	14.3200926967784	20.0936492817781	21.7355923380124	18.4902313278247	73.023486129564	14.1278836759013	13.968241029106	27.6847759850134	30.6268755816371	43.9886536525978	34.1721376658729	23.7982992609881	20.9992740722782	45.3844815872833	23.3760468235229	6.98552157705634	24.3977987535924	25.1791922378897	28.0979549195435
100136515	42.2013588936679	47.9497128711895	52.2588586579853	39.078144414967	55.5223652138926	21.5318170437812	48.5067611075613	24.8764915545147	70.4330467347402	51.4101535660596	24.1790173230883	46.7250796771812	59.8197516587143	21.1516966752966	48.2944132007062	40.4251446600611	23.0350730587568	32.6259716850987	56.4726268157731	58.5456656983901	20.8894898136702	38.5013732883612	35.9323837683671	33.9190056468689
100136516	131.077898202046	129.968574464905	363.874781362984	342.384607566303	206.261477259865	77.4070041715989	146.948533697766	271.47901341331	119.048419558865	139.657148312797	221.606793641506	340.771641966009	123.513207955846	354.063186613322	298.403645965315	107.165510623229	259.73673005388	140.402894423498	186.635949443116	206.968299435378	130.987180005825	225.424364181817	186.035025707496	256.182376443792
100136517	20.5897472840713	9.4431320638122	69.8365918885026	43.899476892408	61.8367919400602	1.7313300363774	11.4869688987789	63.2671710141014	31.3772138965475	3.16808023864793	45.186383055774	72.16566341704	27.2335094832983	43.7795319295835	48.402502604022	77.9708487821792	16.4385810191314	32.9181388935103	33.1957662333436	7.79323649748222	18.6046062154828	29.1996589182108	49.9836418307032	37.2424766398266
100136518	0	35.9487152034439	7.08705511179116	0	11.8817548812286	0	0	0	1.63432506910782	0	0.830022426150408	0.776483727407465	1.49236371016631	0	0	0	0	2.28140715523975	0	0	0	0	0	0
100136519	5.6236978847646	48.1088201425434	20.5088062060529	7.50679392285687	19.2840517222167	1.80088078530907	8.28280782618833	4.67160329500342	3.33163405035752	5.31726812437541	8.38133210456278	1.56590661188182	4.5667177780788	8.73950780571109	9.33493160596033	5.37943309077254	4.60084002797025	4.64139187512895	5.54695877143259	2.16958038200617	0	4.13150859057702	0	0.722757463236536
100136520	4.77322437291976	3.95723623226243	1.04073068050484	12.2505499704479	2.46195340263502	2.72077618746028	8.41748534820343	6.30936464908141	0	5.07922360711959	3.360733788948	4.70380810833463	1.58063718532747	0.743340883585483	2.23184750937663	2.29597348276159	3.91304990675457	3.58170252263332	5.70118257764647	4.63944050613202	1.19805189348217	3.13482856521506	3.87027211225014	2.19439856319591
100136521	0	0	2.03315724672931	1.49676388102409	0	0.885005751959173	0	4.62111037244915	0	0	2.45801748863307	0	0	0	0	0	0	0	1.59384293466755	0	0	0.854493590536199	0	0.714181159905348
100136522	23.4232277171977	485.298039809807	266.909042816542	87.1281076707646	223.282851815362	17.8677510910952	121.657169433381	46.5256216251215	218.908113676266	32.2802663627609	51.3993590877094	107.580663118063	160.286227269122	59.7853048074932	59.1450714180376	21.9492144455752	24.5622808024853	114.433232189927	35.8578254441025	44.7852234038196	8.16947454813803	76.8565449513875	25.9034864071264	41.7333687343872
100136523	98.3209240303987	84.3954201917922	78.8141465114059	61.0202359331893	90.3034068100616	74.7276765907511	70.0994556480946	64.2957368848101	36.524539100719	40.0467754683399	91.1235411838836	63.748943899024	43.034273449577	59.2477381222633	80.0320878231457	65.1258762718766	76.8331781452067	54.6407431892353	65.8116162257468	65.9091122274006	70.1749081481119	47.5395970899981	75.0738062108211	73.8072911134488
100136525	28905.9941116793	20886.494570432	26980.6084778861	29578.5211485777	34709.4902004406	12488.3405668398	21443.0841809341	24472.2851227151	37503.0766428459	38530.6878155246	30169.3336387011	22442.0982009296	38316.1982874995	29929.4403969442	23787.5570576498	32395.8608616576	24089.3553327087	31231.6717562313	26780.1163827847	24731.6318364902	26059.2459327574	18013.635217723	24857.7978304929	21481.3959345239
100136526	153.261952596341	177.767136697775	126.228695075613	100.464275411452	154.341646870517	209.012096222063	128.23878438651	185.06902567113	66.3357502401984	101.177136084806	118.838598505587	195.079093067748	56.1162556828025	143.534363761846	151.175634638058	125.355210876254	118.893880062408	95.1775898545528	120.837320563415	111.356769880595	115.501845007434	102.211455113086	203.445237778141	267.533520182845
100136527	2781.04670076098	2355.56545067066	2133.7380764806	1733.94929733832	2144.97525572128	2536.10822131491	2535.4006171189	1834.44858598864	2712.4176160952	2160.1419748589	2544.1833862411	3409.95258458254	2265.15115599288	2995.04574999086	2366.66631615886	3414.69731250623	2926.49084478574	3703.45818928521	2927.84153583777	2226.70065585049	3090.26567188469	2340.28188579278	3593.15336124375	3375.73275759443
100136528	4483.70617225687	3561.4432411598	4607.66952081014	5598.86009966271	4999.08848714799	3121.23506693479	4616.84452614698	5089.62539845011	7402.80663066903	5511.40619950555	5959.61875519848	4003.61666039291	8300.86821277025	4930.07330937476	4190.00899485095	5549.2418518847	4398.67777470743	4714.86840887184	5190.20296066991	5355.9275778333	4897.97727862271	4990.36988492517	4689.12663745625	4166.48575893174
100136529	10.3017508160742	1117.57144348206	345.336578572523	12.0146800732447	275.171225487478	30.3170118422504	136.908094699473	72.8059928841503	259.807927926384	79.7921089610668	35.5558410105298	64.0592330389877	163.72510464567	43.0084178588351	87.7617817023542	4.52535438979185	10.7442307571583	112.20519826525	7.97495699602199	10.1391524896584	8.19038970522329	47.4917267111397	3.04264866786959	9.34136653048788
100136530	28.6903333731853	12.8029168900686	11.1681947811922	31.3857318805387	25.2336033808893	24.0856148625836	15.8143044363562	15.3853308985342	30.3599780913515	39.2059991408704	12.2079408814967	19.5622844020958	8.29665865581578	20.3148219833131	27.2692439613224	23.1451145079544	25.2076015135574	27.9887029321548	23.0684042165623	18.1925725235555	26.6699023929054	21.3015260882462	27.9273128969944	21.113556535724
100136531	153.474959803439	132.823589571325	158.117311659164	258.203580791511	188.261513761237	132.427679999954	193.308651882257	182.429768134906	456.95661450333	269.448932027763	144.070217824717	145.947062251514	403.078866724497	193.840166004903	170.935941952045	219.682465269503	172.624960736397	297.35641648394	253.156725159829	354.088436243706	213.877605777258	214.366245115217	122.895741897421	163.455501918471
100136532	531.716042460652	551.680592536275	345.090279041972	379.349473812435	365.336643290173	556.208252306299	455.299415275651	377.850883537573	279.747326167364	337.246683477364	366.378395503249	380.742267691663	234.612889948777	331.934394184727	405.658546348457	365.316562122202	324.18836808176	316.243389886806	375.456949535284	333.9458232713	384.149767241374	314.992982295869	339.395907454664	377.502367818396
100136533	9889.12278258609	10533.2809462517	11270.0524810099	11538.5716515835	11830.6896930074	9680.50078369933	10705.3467666083	12191.0434569217	17025.1989684627	13419.3461677868	14918.6839441273	14814.0030849004	15370.1983109119	15456.5497528167	15089.524554415	16233.9301017113	16050.7314723022	15667.0112418261	15089.1723061875	16676.3886476813	16526.0312738654	15431.1498129168	15061.4299709617	13050.7727257141
100136534	0	0.965841377528715	0	2.98453883442079	0	0	0	0	0	1.07237227156365	2.46263253465264	0.766133063562763	0	0	0	0	0	0	0.792742207627305	0	0	0	0	0
100136535	14612.4252453368	8900.59704170621	10275.341576833	10450.7782179358	14097.2730834629	8741.84126995414	11652.9184302672	9829.52089244186	16581.8993379754	14054.8534936175	13678.0371131499	11980.0439671563	15834.7204849394	12492.5537207427	10584.603897169	16967.6027658175	10938.5380096388	15920.0271679823	11929.9119888134	12264.7972618973	13313.9617222175	12522.4785216474	12843.6444631214	10455.2232440895
100136536	30.9737493475966	33.1374133646037	38.6116325429787	21.2828303611898	30.5040972499684	36.5852312996658	23.7751877957057	44.2702088791861	37.2245553065431	18.9043557406093	27.837707658771	31.6869400976029	17.0421172054644	25.2624831862447	29.2305939610713	28.4757899201089	30.3931667223818	22.1018931558351	10.272962977416	19.0164043969353	33.1869076153607	17.3890215231306	23.8558821086506	31.8994675068108
100136537	6973.32207437014	5944.17830702798	8108.34214919875	9988.66493374028	8566.46184991547	4709.73817411342	8159.5320326549	8607.94025686685	15298.7386961925	11130.017850237	7331.38789695567	7489.42326049544	16022.8566406298	7248.47426135674	6787.54792012518	7954.51247448256	7600.32750684438	8876.16326537698	7100.61449793873	9635.01384025829	7609.19821723391	7497.0329442074	5347.97755371942	5173.17723419922
100136538	1381.54362496042	789.550019952531	1986.50953651521	2893.48120910043	1761.44919592795	712.91069421485	1708.54977753595	1809.08724704818	3087.1097893522	2461.77984740436	1485.89915279236	1753.82087446627	5323.13501200576	1863.65273074249	1353.14165695189	1771.2115022396	1616.80156419985	2358.92721577036	1901.79440800475	2371.0787230448	1563.41782724494	2487.02252580292	917.303564372119	997.702170987121
100136539	757.478165214016	771.535340793228	1227.51688622095	965.555693122143	1092.21475698885	926.438415317334	917.872226933241	888.638258038385	1479.27793479918	784.742752810368	1563.2234844572	1950.63915133204	1852.45801328309	1134.14846380746	2202.75059258678	1501.25196935936	1463.39233748569	1002.15207264811	1435.29315183135	1846.64846589789	1706.99407049617	2327.74854580584	1507.17577941998	2048.65382259985
100136540	209.603980482469	127.922931337484	205.001117181577	211.654866666748	258.253522615379	108.385284123844	347.66149819297	264.301419189428	304.762066255709	137.492780879384	671.400126032481	801.451891025919	451.35292379801	399.323009157285	260.962784676688	630.826146655241	290.765990958279	648.698977003927	290.742529723561	249.682943162213	392.720124763781	412.879521800167	676.450541890882	469.436504137314
100136541	18.8604269400461	6.96789300756906	90.8823910512629	87.6962279681077	25.5236019333216	8.19848014592268	29.7695310873714	50.2827256667748	16.5180635158269	10.5360011179922	14.4059584925102	30.3776970811034	191.156481635876	14.612457976281	15.4408484426309	20.4874242172174	439.533992764993	20.7869501228913	12.6168591605845	8.34872277650791	20.345002186936	46.6230731683838	13840.6932888499	101.150662189326
100136543	677.137223642909	822.759323152099	554.621312269257	353.356543519673	716.366844963112	1097.24182307879	592.922300241375	441.805670183832	703.890904470733	530.383265181596	783.11430710618	803.814049958228	485.535242689122	482.718822316515	437.827204391516	1730.9374564354	528.890918211658	558.068002499836	758.198598471706	562.92816399397	397.490432135792	431.822788781804	586.801678897908	522.48100826333
100136544	0	0	0	0	0	0	0	0	0	0	0	0	0	0	0	1.48747188724803	0	0	0	0	0	0	0	0
100136546	0.936027731032747	1.94085066900226	9.18518646118384	19.5178776842804	22.9298003296796	5.3377151903316	7.07494691759357	32.4849546659355	18.5995704778476	2.16200538079544	14.837571150617	13.0764516045185	7.74317940157811	7.28791485675575	14.3238093864706	15.7722821201171	16.1130484916317	4.68058371657147	20.7553037251233	18.1606568068048	18.7786708713919	8.52301728623894	15.1842159417712	5.73913680734428
100136547	0	0	0	0	0	0	0	0	0	0	0	0	0	0	0	0	0	0	0	0	0	0	0	0
100136548	1433.65567584932	1864.85791273352	1943.8353281201	1695.21112233727	1321.22357751405	1689.77681132294	1930.17634108774	1410.58022572575	1110.74466818071	1256.26997379317	471.216221004542	834.398716967868	1490.52796041679	842.976609960279	1077.02225309711	716.49765139626	993.309447068498	1492.76076931907	927.199415464943	1017.36346155641	863.972714179208	1170.20342893315	1672.27686235384	1393.1744075516
100136549	171.530871297494	125.945916457253	74.7199969813575	63.1080092346773	90.5228264522512	64.4460083882213	98.1076301383877	54.3418118689661	52.1044080966883	131.000250211803	70.6477072541079	58.9845103442498	92.2734726211527	59.7958026997846	80.3684669331839	74.4311580854356	42.223089825034	93.3260347813001	57.3256152698545	56.7546266837593	58.2059422022345	52.9922568217311	67.9123783363886	68.4479238485257
100136550	249.668283885301	473.47549979709	238.171009570304	275.169931708049	399.60864816721	365.752753413149	235.757477390725	345.996133821488	138.672485569374	60.7971906892284	227.146200974474	192.599198164341	39.7088966613994	230.505893524905	227.616464793164	155.911829943516	172.066315864582	79.0873348766825	137.387184004717	70.9244603624184	233.233158722182	102.929392074337	98.934801647083	267.693075740244
100136551	0	9.70319637830366	1.01355640085118	0	0	0	0	0	0	0	0.828241214563468	0	4.516462385749	0	1.67754668710024	0	0	0	0	0	0	0	0	0
100136552	3.74345713136119	52.9827759121596	33.7930449499206	22.4859870400067	12.0330811120058	21.5983821186613	28.3610668668783	23.3357019816425	8.30462296250608	10.6032872448864	4.18929833148455	18.0021745893994	9.10612784438973	1.45435765464089	4.23912816004721	4.6128645108169	13.7801554779965	6.94600158712528	6.32400788404976	0	10.3189905097968	2.46844014646299	3.82973561260139	10.1095836891536
100136553	697.089919178154	1135.63841115444	475.151051403626	458.218732251123	750.535061864237	879.102199538568	500.373161749234	631.611847039418	247.809931963451	487.82575779263	317.991820059602	378.592374675498	179.104862169469	398.205583799971	449.574955581685	331.364667722578	364.775877284421	508.161849812677	551.416133180827	383.377531384438	513.303812408797	374.176338177767	368.668653349725	429.02780089285
100136554	233.911035326797	150.774784045157	373.231086318739	380.643579149312	333.303550719226	106.660614944771	271.612966662866	282.732101013703	203.16458587846	193.463707431062	463.030272837161	461.697734028998	79.1156641599298	430.565559355231	422.259216858903	422.692376598727	421.045413552325	217.150275343717	354.392719053595	179.217294458199	236.714038139846	252.986738356881	354.611554902907	403.092291441484
100136555	8.48120696520243	5.91072853086555	9.37424430917819	1.50980565593883	8.48616179630362	5.41981806295617	9.51406783977306	0	12.1365714440898	18.2389020006001	8.40104250804604	9.41558947995531	26.1161565531924	6.59320075970861	4.26104569151855	11.8781193403732	9.25650678151801	5.84436620569097	15.9605888781668	17.6160054046715	22.0763697779817	5.34724011233689	10.7692038877306	12.3386058285621
100136557	279.110076114267	204.524565461878	141.916654963086	130.80353371361	218.420695721011	260.470684587898	228.443714973837	154.41285571163	114.132688277701	186.503803702461	132.709188955737	163.459088006553	116.44918436688	138.456735576128	180.74793880439	147.836024013805	141.427058700485	130.02555654883	229.20282926399	136.347090360903	174.495084609411	112.165748563067	147.199250492611	129.005304432601
100136558	3166.57224466739	3984.07715705532	4123.60285010958	4316.78972858519	3562.05007322807	3430.97143557907	4017.27397237902	3641.39585461268	2814.52997911946	3390.6383703518	3512.15332265548	3328.00199751695	3639.89802582888	3115.54561763843	3445.53852164193	4053.67193233527	5976.65458207593	3125.72728777908	3508.70018284677	3226.15350853636	3407.61251451259	3895.99897924787	15764.7990316427	5030.93792641141
100136559	10.9301489497186	14.3733454934975	32.1594094488308	5.40675352170505	6.40418931368251	8.50652932183321	16.2756794683909	16.0064015583935	1.79262884768211	8.02137556476534	5.25666137405002	8.90948084232628	6.56619843788065	12.4664706098528	13.244266111273	5.03895656405166	8.16492152473691	17.9270817126797	5.92777305521389	7.59909439289633	6.33946855871215	1.80488304489772	1.61293548838435	7.60506776180097
100136560	37.3922917525898	15490.1356632767	7137.09530614132	63.0759903570494	5653.4834856811	252.248801173835	2456.12884259598	738.814582896214	3026.26254785331	664.568732869608	516.628573963674	756.202469610292	1113.42820608423	513.590158212439	829.74059361165	8.25206126270029	19.1914202188029	1712.49633701628	83.8403661999977	46.7535546748369	43.543642389422	467.528639076015	73.5689862315239	34.4068111839951
100136561	35.5764950162105	43.7085177441143	31.6516805680658	24.024922375506	31.3782606382126	41.8501917932625	40.1059200886829	34.0506048136415	94.6047150800334	49.6765902779916	45.3926654910142	30.808964965214	41.7699478272633	34.9851371165578	36.2526170862316	34.606054380986	62.1553948769847	60.8201286436207	42.29251668918	72.4281562616103	69.1622963358745	31.4732582368504	43.3076130943823	38.764174377439
100136562	220.047859109989	139.807042160164	392.438749048552	442.752685432472	462.089554127587	136.633936977537	252.031430652602	317.200197066844	310.877516190584	473.395067995324	733.722719223526	455.769658570243	275.359656880369	396.854627944075	419.545416220423	665.200186248493	345.400111386533	330.593745771815	322.9456260693	298.982399790584	202.938116470028	264.952887063373	401.677912828148	293.955548502573
100136563	0.936763655501751	1276.11311602995	373.266954502888	4.50550832223519	357.134560957123	26.8122674490757	166.531878314569	63.5915179746766	316.1248839588	54.8131573355383	42.3078860810006	70.4825650973904	143.163216657046	48.8355982736672	74.3267668587072	0	0	120.185889949803	0.796313823893695	7.77917655913753	0	49.7339183351181	0	2.15182878664763
100136564	43933.8114446376	34536.4395892579	59527.3232316989	75622.0381403737	65135.5971597189	32108.0784475	44504.5934789786	57002.7522220264	117342.067633524	59624.8964834541	50108.4573188498	48279.2145560266	118110.332178591	45211.2355088456	54231.5361266968	44510.7003221015	54332.4550944282	55394.6766491852	60076.9350795418	79989.7848718185	53223.2657493208	85492.0370865335	48410.0129812216	43915.6727176641
100136565	126.614787440428	52.862675708269	39.969913140153	6.01230670709798	2.41402647292659	0.897504464883754	1.18326935708236	110.414865853938	165.958085840384	171.294708020282	12.5129122547661	31.9468464467527	167.115218887253	119.620546980562	129.665069151488	187.003340530914	177.375441185356	25.6296981740957	124.855144091146	105.915129729489	92.7945089196236	38.469707738611	26.7666454233822	135.712774719943
100136567	16176.8995803617	11833.6774830612	14541.567705595	18802.4088210662	17531.4729732078	9999.33168055092	17001.9698157226	18091.5979174668	29141.4966127807	20405.3985433159	16229.3786891376	13545.7024308466	32247.3940366134	14373.5592217401	12840.144542155	15952.7251125532	14872.7155878615	18081.5096073863	15232.0260461448	19221.5819339814	15025.9394012916	16206.6621271934	11720.1381539757	11437.1996830281
100136569	0	1.76171847109362	0	0	0	1.61505292424345	0	0	0	0	0.748729090781155	0	1.40013478712947	0	3.82170252772313	1.786370367988	0	0	0.722690393365509	0	0	3.84210093669509	0	0
100136570	0	0	0	5.91243460617242	14.2324320702777	8.89317660694656	0	1.53700022568815	0	0	8.29153618902871	0	4.4621109540969	0	5.86392554715847	4.57769777609726	0	0	0	0	0	1.60497365465616	0	0
100136571	0	3.84149947542212	0	0	0	2.64280417693947	1.15619683877745	0	0	0	0	0	0	0	0.829816478360454	0	0	0	0	0	0	0	0	0
100136572	6.5817467220079	0	5.14475937048837	0	0	0.908911749919175	1.18525870486848	3.12370318704471	3.28908028586344	3.14556051238272	0	5.57664881174241	5.9862897424218	0.729135134954238	2.56490625478598	0.78769700794855	1.53339245308919	1.14940912581794	0.781772352137615	1.03337714695821	0	0.796706989224976	0	1.45067053120311
100136573	41.2338692525684	19050.3336011213	8117.39520921032	28.5454811291155	7950.18609331907	402.41849082798	2970.70430681611	676.570308973173	3870.94321648702	1428.47221929152	524.636354410312	751.045043251235	1795.04323625575	568.740087239228	854.773831769269	3.03291558430781	13.0497538077909	2289.86651666123	13.5405252277915	13.3931887502515	5.82768195726393	417.18383934974	9.14979893449583	6.48034356617209
100136575	36.5075791665601	6005.51694592426	3900.31232595712	27.0281981113697	3221.66346616618	139.613871424544	1247.50519135371	395.943135260554	2314.97871900689	365.700952010152	196.888668877225	704.108816839652	1010.62616721515	332.378343000968	636.863572300224	0	1.53481298845303	971.719845703362	6.38924953414453	7.96282966725042	0	320.957671571628	0.758984956375102	0
100136576	26973.281302834	10480.6488507763	46205.6377547185	59543.9111841416	57295.7631076822	9182.54092935403	24872.8179952364	44556.3365532144	65363.0523488923	31854.0967489828	33018.7114861797	24341.0849402018	59591.2271813927	52273.0158403903	28822.2276300876	12748.7415270348	66149.0218627398	30086.7751483415	33659.3990660047	43333.2894270404	27104.7228385439	74152.9569890809	24266.8895929463	44730.8192943311
100136577	3430.09089568718	2279.5161792525	2884.21632955195	3185.68290850074	2084.32961746871	1877.40005707034	3049.41030084256	2350.92063827606	2771.6413649731	4867.90141866512	2762.73000780998	3089.57146200094	3566.680453323	2183.37025201129	2568.21548739768	1875.13201284323	2351.5940110086	3015.63225620304	2485.84773891665	1605.11735900315	1396.91319429116	2364.24146962862	2699.62739601686	1832.53219992728
100136578	0	0	0	0	0	0	0	0	0	0	0	0	0	0	2.41636001451033	0	0	0	0	0	0	0	0	0
100136579	25.2861925736068	3112.10004299487	1468.99060770967	22.5423841081225	1081.03657228229	73.4638916691657	345.934775122309	166.537563965618	292.156918959244	143.427875221269	87.6137822301261	258.113979479003	186.855795561722	128.917284245339	275.449172559063	11.9087594984972	77.4630347564023	206.400324881162	19.9965751161506	10.3778712646442	12.9921597261945	50.8105673658487	20.4118665840867	32.8813757967856
100136580	0	0	0	0	0	0	0	0	0	0	0	0	0	0	0	0	0	0	0	0	0	0	0	0
100136581	623.308088706473	369.766606181569	612.328455055273	956.509181899105	520.526795731042	443.616276656433	655.625918359039	755.65521401471	1140.45829397339	1004.78346592946	409.004107752989	463.732444330736	1513.56395558717	519.457657188871	536.033840954894	582.855951557381	582.265878049009	888.202137177873	704.119476062128	1280.30091868776	668.178421321994	1324.91927863532	404.657050532172	328.230953732141
100136582	0	0	0	0	0	0	1.10279375964788	0	0	0	0	0	0	0.681488550472461	0	0	0.71748300983774	0	0	0	1.09667891730249	0	0	0
100136583	2.80110171230766	1791.08479707845	664.814223266139	10.4707240723028	369.904238180175	35.8465967227853	208.615986287861	40.3093868660063	224.391742123216	84.8912494264268	50.8578918194062	70.0892647244926	182.331278742756	37.0079689714584	110.675998515229	0	0.764148358645114	196.704874679854	0	0	0	33.8607225580045	0	0
100136584	7385.05340611523	2155.57310897033	18052.9684843491	23607.9367715802	14088.2762413128	2481.44125599867	9404.58035693436	16456.7228673071	24752.0049146389	10229.8915199631	10139.1702436262	6728.81524388372	18701.6546113729	17577.9690174736	5013.35987292699	4649.94256912818	17022.0360096857	11963.8362736955	10924.307106838	12873.3937095704	10442.6986944751	19971.238695126	7320.9495122017	14282.3392729616
100136585	1151.73393919348	1000.53023286705	1205.19877923299	1233.80725979973	1087.30414304672	874.580220359379	1007.39933867165	913.147695719024	1273.93329628879	1458.11363356321	884.649435131127	884.396426376062	1278.88312244433	1100.26080357954	1088.05738145744	1044.05630960432	1271.93854135974	1076.39275939785	1071.37197970491	1137.65503773948	979.015448389145	1079.25930632878	2544.59122437517	1106.13334431341
100136586	0.935820348263643	23.2795331228308	10.202707254202	0	30.1660557156868	1.77841727962713	7.07300704786411	3.09275814786673	13.5290465495165	10.8120983335957	4.94304031797969	1.53747734790726	17.0384785409398	2.9146390905727	10.1073262079315	6.00418592886836	3.06860627031192	3.51045424773038	0.798267050833497	1.13602294841237	3.52193873763849	4.26374188851948	8.34791461560775	6.45413522086551
100136587	313.471822767113	365.363524579499	477.32103841133	411.302163344719	213.602328100925	218.552137752777	450.196105855997	397.230186563957	189.625708530754	212.188527686733	301.97434899137	340.858157920907	493.218834146331	240.468765281677	352.725754375955	200.793452881421	1271.24066362191	264.628867963286	279.557550510112	192.664012578298	342.150405553296	403.457458215466	4918.00545564266	860.766348297623
100136588	0	0	2.03124382984873	0	0	0	1.17286182745365	0	3.33605859891851	0	0	0	0	0	0	0.753492055312226	0	1.1576569170825	0.790095778622621	0	0	0	0	0
100136589	605.503837416443	205.598721847806	217.439218603177	429.62954149299	173.681866368779	143.235553891138	112.573492287277	187.736115026041	155.027431313513	222.980130230716	94.7172174047075	101.191894715286	369.780706660612	92.4783500580716	153.208628328392	118.665592932905	112.342253114387	205.676769064599	195.573624949647	222.2145014899	191.503216216103	306.16739508134	58.6850401309795	82.6618385904097
100136797	6.97335294722344	10.0313972890029	10.1627621673036	4.67984747648812	4.52829829709271	12.9201265852063	12.609593860817	10.1520424996677	4.76282221625789	17.4826372132809	2.31688077517052	8.79594504410342	40.3886766080085	2.05079359329679	12.9172537972356	7.87536247238894	7.70846093677757	20.8361357670092	16.2793013971897	23.0098430598491	7.717563639253	12.8182052816291	5.69317937994663	10.6891385457275
100136798	0	0	0	0	0	0	0	0	0	0	0	0	0	0	0	0	0	0	4.49189981303879	0	0	0	0	0
100136799	41.9484198910683	34.0737088542315	1.04928241337466	15.0783677080423	9.15892546724431	23.0572881863574	11.628460228735	9.54502411620076	7.7887845402514	11.7804572004568	9.59957691478511	6.33989429690862	7.67857959155911	2.24605083245303	25.4877929610173	25.164367446093	48.1330734445571	24.9022543973205	18.8911730515553	3.47330028539203	9.61628343369297	42.4280738320789	9.99767174881404	37.0355895324721
100136800	8.2033591877932	12.490509899433	5.31976021367753	6.48199353914082	6.51116911581886	6.46863728037936	15.2824185145761	8.35774957206463	0	2.3266071552468	0.892339221767611	0.832907302315804	9.13424087685564	3.00912219494895	2.57248953879354	4.52123382631162	2.93353404006256	3.78318701917153	1.72090421996113	12.9522280722459	4.7702208124277	2.74449828075833	10.3069947460251	3.58314272705389
100136801	6.0800243262467	10.595466325841	6.34817508960883	13.4434035217171	0	7.38608913933943	8.3844301066424	9.7186173551925	4.00003950147646	7.14351271144702	5.70692786993814	2.357375807651	4.38988802306653	9.64414488325477	2.93046268724636	6.49780593955523	2.72674175220527	6.92503936069302	9.39688150936659	8.47045365262274	1.93932208334604	9.35396814199598	1.80053080169707	4.70741517588086
100136908	80.5338582259569	103.750644804982	148.581727592952	101.002882468727	79.5650131561366	87.7832175261995	83.4881721499671	123.279164393641	32.0417500314379	56.3586225826999	81.0331485203583	106.231131763579	72.9890436055074	84.0514063813113	93.1152275273982	126.800037280156	78.2258371088992	48.4021146190008	51.0666876165482	34.5910404763768	87.217798282846	65.9910576468166	104.746305195408	113.631933089341
100136911	62.6694710238358	176.084999722857	180.376991137185	138.069238280355	96.5391547783393	111.750679676524	61.2413193807524	143.596144208488	22.0466551067382	54.2306795974251	64.8538357262489	70.4534863367462	20.202066940276	45.1711071008591	64.747552151833	64.9819906035939	60.5987289534188	18.7505161341287	31.1730897812866	10.3175432675906	57.7440885245537	45.4709727677653	60.5837371661954	105.228621885894
100136913	1.86598155079941	0.965551523806926	2.0333359680735	0	1.20350290535334	4.42565087863478	0	4.62157527888476	0	0	0	3.82251247634747	0	0	0	0.745840312232619	0	0	0	0	3.5225375861113	1.70867707626883	0	0.714260510339002
100136915	0	0	7.60428441574127	0	4.72862214175613	0	2.92910214561311	1.20983585883096	0	0	0	0	0	2.71719397117055	2.09190527088587	0	0	0.918599237989369	0.626523837388935	0	2.77198295972227	0	1.88429565523223	1.7809308818682
100136916	1529.69699460479	2002.35176989491	3009.04797689061	2189.85135368307	3706.0710422266	1087.18542597027	2807.33536091085	2599.56365519033	1331.31822338043	720.157790373987	1287.82405548605	2383.23953407657	2114.73047015891	1656.96400935324	1132.75312243361	1567.75942454574	1345.61044636862	1541.37181095489	1619.17102540884	2504.47225359484	1055.23899349907	1998.18268018552	1104.5360009495	1056.89066492035
100136919	75.7946445582223	51.3640017604874	79.5534302347107	66.0485047387718	61.546430483852	33.7600191490588	42.4268243342309	35.5497403541756	67.7235984961758	59.5428286451799	32.0898312975403	44.52638726024	58.9382327679864	42.2641987281872	50.5095880368875	59.1889012682771	36.0581172413799	52.6916404812905	38.3393534536938	29.6408096810383	55.261552356513	49.577612848675	239.643356187592	58.0532687532635
100136920	81.410342189755	113.372742345476	225.460823585304	253.701103839811	66.3606279492586	77.2667828013788	136.701489324726	129.87911934655	76.1658545483096	60.5993794392565	69.1236252836236	102.116739286744	387.883160319019	65.5465437087989	114.482264804848	65.9511842590068	984.724155569512	119.418209217322	55.9283929690111	70.6470043998194	105.823204785778	300.780892159744	5535.29940469833	612.264029397673
100136921	0	21.2006974232639	1.01384284857868	0	0	0	0	0	0	0	0	0	0	0	0	0	0	0	2.3805964164217	0	0	0	0	2.85016504699543
100136922	37.4393020352706	8247.52610614715	5063.12826765109	46.5429609091436	2909.87739636545	296.987027412132	1577.48389105226	434.564972717125	3326.39432038185	746.424353126893	257.830922086595	664.859803845959	1005.80611614529	323.592163763534	597.21034376713	0	0	1364.89363095056	3.99271506529603	3.41178816008812	3.52400026263084	240.66815402822	0	1.43432029332726
100136924	482.704134098966	521.737323082699	592.225954669114	432.246108441585	429.604913524642	441.899280543185	379.300343515886	393.849393024269	442.416663135066	439.031691674317	290.803673985356	272.819879845307	568.447609679149	417.489684802474	415.529318476453	309.500948047411	523.934780120592	507.312772288273	426.74292736782	358.242008019441	346.236574737388	399.374196730927	2457.6748030271	499.832217347397
100136925	0.936017663022135	2.9090495395967	21.4303525553037	30.0292057927404	18.0831470089284	0	0	29.350581378181	22.0083765634907	3.24748005528428	22.2184181354638	8.45199773872702	23.262341639573	16.7593400876059	15.1567798029361	23.9871088099238	16.8776117703095	12.8815486967187	23.9340259989005	7.97544898904656	18.8093505846435	9.39863381295759	8.34638038126004	4.29668426429562
100136926	12.163580038006	26.1998587639409	40.811450738518	34.5166165068338	33.7749597125783	0.889567940873498	35.3634374348115	20.105116541714	27.0291090121028	0	21.4340494778291	42.312141986226	9.28264237036245	15.2977361683627	32.0113547738943	9.76670804074417	31.4445299437916	21.0477014981129	24.7299337599883	26.0561793333887	10.5516638752107	13.6172977002629	12.1457579809196	13.6279354976184
100136928	31.7969273357227	44.4754111762597	21.3924453356833	28.5096696781754	34.9921210512473	38.1082024514905	55.33512651667	21.6064355887691	64.4877201539221	21.7096381582012	23.7825346806014	26.7759211003498	45.1028984306543	32.7831747349444	23.5343375304462	26.1088867839111	24.5448006227589	29.3091681373324	37.5804794385776	31.0256633503468	17.6941153252326	36.0902072871467	27.2478828371443	25.0423488866896
100136929	1405.94386521749	1313.98242612761	1460.50500883406	1507.98002835207	1900.87964534639	1484.78787783509	1493.42006603401	1314.15998764542	2134.36616061797	1547.21258016891	1421.92035752473	1321.12208052553	1679.16414245583	1408.43783869309	1468.99899673635	1363.86967990128	1538.82049349616	1603.04047094559	1551.46237970873	1909.72996704927	1565.24415661579	1628.37978012028	1420.2155965513	1521.95789221108
100136930	0	0	0	0	0	0	0	0	6.70793732047791	0	0	0	0	0	0	0	0	0	0	0	0	0	0	0
100136932	222.04660940272	251.391652800584	187.133166572039	178.760270881327	196.729914423897	262.626584181786	203.146699104392	246.569204094439	112.834202122675	273.339754820096	144.228040202757	181.07742844274	175.72070514558	184.457602130392	224.73473650331	146.802678458993	150.442547022855	144.80116949873	186.469653511156	166.884967483332	189.093176175817	193.454683990463	173.689704276749	169.078748764353
100136933	2635.78320142497	2526.73899497026	8829.87969936713	4325.04781468545	3543.57977773043	5284.39751571333	6194.71639242745	5841.71182145502	6926.9800431284	9777.27344893127	6500.03015757668	7648.22066963536	4643.42128690183	8240.42712347313	6255.56870854567	2890.76788705096	2847.00350143231	7455.57319693476	3481.683768589	5536.11316448156	4191.37251970771	7957.70481413765	2928.67790455081	6000.25284981057
100136934	745.993245553008	706.095931861405	641.692026999319	593.999146962581	520.006178986894	942.348496404452	692.839540871601	678.898667765607	637.950905784109	642.001471204561	476.851169062656	731.322365596887	620.53042467529	615.767639480423	737.754106313831	605.984424512913	607.245372759336	770.811698062625	686.945324830795	627.018497695084	596.829239284133	646.234329522663	410.550980371116	588.726008563026
100136935	0	0	0	0	0	0	1.11424382426305	0	0	0	0	0	0	0	0	0	0	0	1.70423928134229	0	0	0	0	0
100136936	1029.81772236102	659.669876273234	1518.57609045431	1263.15070809722	1070.16226324522	587.272409793612	826.55003991626	754.852223022667	1597.52037158684	1069.70872733535	481.166459668921	765.334874687723	2300.07784639506	1091.04840782985	1045.53116640864	991.289706012929	1001.25730993685	1268.944799648	1118.77703096486	873.384207371971	653.307383842135	993.270648387399	2088.78558944777	1021.12844653862
100136939	96.5440728074877	103.487466207889	193.450477455789	159.27201073242	168.975870148901	93.9810308492734	120.564627472222	175.443359569665	218.508573228667	143.890110363658	198.636922442804	93.1294742608186	262.988097556231	144.384603631591	76.1370940820315	254.4194862814	107.476699547679	204.153685142494	167.201812817549	85.6963334979016	140.863841589522	84.9611335177622	154.134512172663	123.924227804693
100136940	0	0	0	0	0	0	0	0	0	0	0	0	0	0	0	0	0	0	0	0	0	0	0	0
100136941	5.56567745154693	0	0	0	0	0	0	0	0	0	0	0	0	0	0	0	1.51913341268965	0	1.57423833340444	1.09535012253866	0	0	0	1.42716669669103
100136942	0	0	0	0	0	0	0	0	0	0	0	0	0	0	0	0	0	0	0	0	0	0	0	0
100136943	0	0.965546954120083	0	0	0	0.885227976985556	1.16700522138576	4.60139653101248	0	0	0	0	0	0	0	0.752908476902595	0	0	0.784253159394237	0	0	0	0	0
100136944	110.62573513815	131.916008194541	121.853416889498	79.6448924271586	112.249672634432	169.316203064734	121.789059216143	132.041043123348	85.6480530160759	68.6566476829418	171.415946024827	188.832744972978	52.237168865924	149.501168829536	140.512576071244	152.139928758406	174.27841110344	69.9642487994179	123.363393726571	77.6846662650668	140.696994881166	102.431158149271	185.555125255429	219.88700231613
100136945	15.9128133174271	8.73463484242473	8.16497582963484	22.5209096626558	19.3093468424809	7.11761777936163	9.43361385260614	15.4698996378634	49.0307722601304	4.32356921077761	11.541783503904	15.3861517040922	34.0663789657584	11.6607718187064	7.58366101830316	8.26307271379112	15.3458894066963	18.7214696725173	17.5614843536576	48.7919622832501	7.04112507261927	17.8947303997256	12.1483104019165	9.32671419785147
100137019	0	0	0	0	0	0	0	0	0	0	2.4594518623807	2.29724495559284	0	1.42399456374175	0	2.25587704020842	0	0	0	0	0	0	0.749581629822083	0
100137020	663.45254610937	591.937266948707	749.850420761727	944.975998287948	713.306781741775	629.395361823152	704.156754473487	879.713148917893	880.067746717362	718.209677241557	672.157654656506	622.142239805892	943.994668894734	705.076272870279	691.478097532511	774.53432652428	528.888447424702	569.626397402567	740.036725125455	859.016441954858	654.099904506943	893.876395208954	797.384277816524	696.147855338157
100137021	0	3.88835536176947	0	0	0	0	0	0	107.342331521636	0	4.14811352274166	0	3.01876059995839	2.88569022529687	8.40350550620828	3.04164966119398	3.79835950834548	0	1.57045772016184	0	0	2.45928139888261	0.758959189631933	0
100137023	0	18.4077082808528	0	1.48361291916453	0	0	0	0	125.353522774623	0	0	0	0	2.1594051254369	10.8931147148281	0	0	0	0	0	0	4.09966846341581	0	0
100137024	45.9805470496302	43.1632503857166	38.984676469069	24.0544947800273	32.5930110055055	40.4825749477423	31.973853982948	49.8342626975883	113.751187179604	65.1511135104018	14.2242898135989	14.0667655689217	44.3526280908348	24.0724414104733	44.9797854127364	20.6895086383966	14.5926414627113	37.2414014570389	27.0154225578262	46.019930139167	15.0371079085771	34.1310048603495	12.2569729472738	20.961050781989
100137036	1227.32245043072	1190.16115855021	871.421196444756	888.302660093153	1009.30819911109	1199.46455734032	1203.67641348496	982.186043720076	875.952373673876	1304.31223999204	1403.26554176342	1698.53046252057	758.311741661557	1149.62292631448	1171.22443481485	1353.59950281189	1232.08702955254	1270.05064913484	1127.06976482752	923.863533100192	1205.26097527436	1092.6342876621	1457.86921413296	1171.75429375152
100137045	189.345678478666	208.960951524249	312.205907010332	252.436255621386	185.873898409327	114.585871317462	263.604098087563	183.224119944886	186.543184071145	237.269205174738	163.765810982492	164.567683201896	445.921147779164	189.598741332561	197.977462263578	257.533629338969	158.146382256525	257.795978387275	206.201151200962	146.83198907973	104.752167835184	264.045091894732	448.728595360207	264.449855018346
100137046	267.407074878882	542.270193501803	393.434040715016	282.301381171275	374.786325253423	394.179626653781	348.024309396032	305.623526624557	306.350270407006	306.587406083836	327.764803095576	459.40867951115	327.511300594094	338.201177276713	365.599965958659	364.440766271061	413.857724174787	300.181119036683	298.646304525862	214.688055892839	323.21753862702	306.75198365468	407.653363261955	353.40578674932
100137048	0	4.90443717794034	0	25.4821817230695	32.4913841725294	11.6950125796101	5.90772543395516	1.55543723907539	6.64726814312251	9.54718240775249	15.9119128686047	1.56472039448498	4.55538296956766	2.90880140553015	11.0183751779161	23.0479216330968	0	13.8960240206982	3.95367242824423	1.08032965827701	0	3.29434349803326	0	0.721918082821565
100137050	4.65909133196228	31.3315142411177	1.02039211350254	7.46540692753173	32.3360481464996	16.159305048317	7.06299266171228	6.20531900847833	23.0642577034773	1.05100748921322	10.0374562367721	0.782491413527106	16.5480800527038	0.723604676967517	13.5298049054714	41.5535006379629	0	18.3976915656766	0	0	0	8.12541995602178	3.05692750068649	0
100137051	0	0	0	0	0	0	0	0	0	0	0	0	0	0	0	0	0	0	0	0	0	0	0	0
100137052	9720.74206194622	8853.47252821185	11937.5423181564	11065.1983815223	10533.1889094118	9291.43410748352	11369.1411573359	10893.4016043579	15722.813892157	14534.6749159833	17554.2348865632	15353.8419976613	15243.4622783541	13128.6936053989	17728.9517919694	18160.4464554023	20015.9896160225	16404.2315860288	14602.3318918322	14537.1812601906	13841.7887407366	14907.5246694245	15024.1421892809	11321.033795769
100137053	5869.72900880473	5433.81674169623	6906.75874668629	7161.94670339195	6802.61452194738	5516.97821224244	7617.3982200014	7556.11730429243	9875.70185095004	6855.33410336504	9746.97976202851	7642.60914197051	8711.267976433	8517.02334478036	7520.23322346706	8705.2458872443	8789.01025529318	8697.28083908892	8522.65835951628	9867.62285720169	7826.9130612308	7217.77804664041	6968.69420364677	6496.10021032387
100137054	4589.7125302464	4646.21313195563	3790.18009888953	4477.65897425417	5129.69159250573	4936.06972147454	4776.09336029327	4302.19137345453	5525.44001814914	4839.35551865047	4635.40942074391	4334.29726860768	4721.71141736358	4483.13401873525	4548.68030816348	3706.29579711776	5562.28714514312	4546.86646548438	5049.7247141087	5303.22871783448	5114.14601145821	5577.45371486612	4076.96397776233	4577.46472048585
100137055	956.610392734243	846.448143661957	370.704083968032	466.932436036265	524.538021235303	564.498573976624	603.43636349575	408.418836527123	314.775378937991	964.47868054796	458.498039090439	399.167497434861	407.530152049502	407.818007016357	482.654399216477	421.464601605106	267.185420426175	638.228884021408	447.027617323551	262.082520743833	357.853681027175	356.791707358429	358.06509464098	346.518882477093
100137056	344.164249755863	299.200298996217	432.895726336539	396.351159441208	444.359938401822	250.077877431616	343.9888109528	376.785628299296	657.191461723577	565.265624043082	265.999792546123	260.00210407436	549.006203912754	325.533133681595	248.152299495376	315.874223303083	281.572969220659	417.992725904179	313.147402662081	394.49852739063	310.373078326969	299.99477849506	262.750007716626	257.056553984099
100137090	0	0	1.46782605998972	0	0	0	0	2.23239989000525	0	0	0	0	0	0	0	0	0.416939115333568	0	0	0	0	0	0	1.03700304426788
100137092	10.2948548308815	17.4571002140818	15.3041554700058	30.0250392596748	28.9635445206216	4.44538050960996	16.504183417177	46.3899240643023	18.6106389732764	3.24517556762952	58.4778769829454	15.3703890486683	3.09942007953693	17.4899302071098	48.8497366660216	30.0091397632336	29.9225792051641	15.2164937186505	49.5062344691561	18.1967728491445	12.9208563077167	13.6548267381327	17.4530293757958	13.6245497759977
100137726	63.6374909226056	35.8757590589609	98.9557835722402	142.614448820894	159.298604894963	17.7773770381628	47.1504141125161	213.363517294983	103.227887364926	59.5100597079244	233.838121669244	119.848363224449	97.6575754271475	97.6498267676248	207.158308974535	108.737107044718	214.824213470677	99.5039227559358	162.108997362693	87.6384847609832	75.1992712234657	121.247657664797	92.5590825163329	77.4320048653253
100141317	209.801630567383	188.773958509774	285.114546049571	259.832086584287	208.793962350973	156.110644086249	204.216754256563	204.529520288236	204.049006706192	297.46264198894	131.550309153045	162.951747607945	290.238284080272	213.593009366897	192.455457182007	187.94972345961	151.192324458401	227.867906675424	211.297438105287	167.625970653761	189.440182195289	184.707221441331	149.903760711609	169.633381564999
100141318	479.11546500141	633.490905679134	909.494531752528	767.941920998122	731.437911803302	517.149696884863	653.997283612214	675.929559958508	557.295817335639	731.245592639428	686.931930211995	722.412692675471	674.113770063708	642.517491965539	602.019266847675	1384.14364718495	681.016730640346	768.258869622378	473.459857641037	697.007071926774	1047.01384785324	545.191901098365	446.115685058712	618.771832865484
100141319	8591.09030766174	8481.97068655448	8961.86606273585	12106.9020188608	11160.7792156533	10035.6205090421	12564.6815747613	12414.7516383132	15657.2574300246	10427.2814643358	10510.9438796372	10869.792973172	15640.3907657575	9147.82000812046	11783.7272705034	6694.24357130492	8717.67725999164	12986.8073008919	9562.3835534067	11796.0911497249	10571.4378998444	13655.8296994456	10586.7305228642	6951.90775801369
100141320	11892.9761408223	12862.5712620306	12592.1746938142	13485.5355626854	13229.3182432689	14911.294351533	13731.6482215646	13392.7607270846	18514.5560602275	14446.701672109	14200.3525512169	14391.0978581463	18297.955332591	14236.5320911998	14068.2748324264	13709.1355250401	13665.7968942326	15386.238843849	13558.7426469318	16708.6719506621	13307.2869137272	16055.8250285335	13128.4448755571	11237.9266510939
100141321	0	0	1.00769041976744	0	0	0	0	0	0	0	0	0	0	0	0	1.51238011118805	0	0	0.778047407591122	0	1.12907665449205	0	0	0
100141322	13.1770351055381	8.91030406482276	9.27848296892214	10.5525660250053	8.46410181749638	7.25443258384441	36.8374457377669	17.2411227294473	9.95004176457097	21.150868711871	7.60922051777784	13.4645432458588	33.3121895796531	10.216229208167	23.9115898170105	3.89519921723513	9.22212840914379	24.326278969383	11.0787560314595	22.3386464991423	9.13256147833019	21.213011008691	8.49984227756776	7.98802675584835
100141323	0.939493442309405	0.984876004891301	1.02792026749207	4.51447595683645	0	4.51667121550186	32.0292061775243	18.7390857803981	21.6781092575244	1.06457063010588	0	3.9278737480656	1.52377023259921	0.729976807132471	7.65921385323885	7.71631654190575	1.53702059726992	6.9732591305636	3.96798170126104	3.25050810603677	1.15129004512007	4.95730986990057	1.53763699483945	2.89947736034002
100142630	127.84205299231	121.815997013329	215.633848967208	134.924746756574	101.137722769138	135.140747685887	127.659230241624	235.408331870522	462.375934592883	187.980201068571	232.974346886515	101.444824324034	440.345763812984	108.572158769639	223.818881101096	195.980245881034	120.229233245375	101.013019009885	113.390727837089	183.568912402259	95.2286684388	259.427120984014	70.246054602595	76.7043893311805
100169853	179.788693029253	139.008944653774	92.9495397219267	129.147996201174	56.7232284145318	15.1497436445706	83.7779642517284	106.84809539423	67.5206702196489	118.68503792445	103.279441770553	74.8012789062621	60.2780806936478	48.8373368904736	102.068517179442	36.1647092785759	30.6962501843982	94.7003866918124	111.67697504703	30.4744016919125	88.9928446565616	35.6631859988001	66.9062945273674	117.796726791976
100169854	7.62641435237048	4.94672266076135	8.31807691851344	32.3020866687806	19.221494113009	9.12813538174386	17.882592497444	0	6.87715896843264	14.3487475998242	0	0	61.4329229265926	6.6789986302053	16.7085091782636	3.85882369108233	4.59748872681157	5.95289691976032	9.71924646578751	25.6433883658751	0	11.0282063595617	12.113297138252	3.68494394524072
100169856	0	0.963079987614143	0	0	0	0	0	1.53464209433425	0	0	0	0	0	0	0	0	0	0	0	0	0	0	0	0.711775063641432
100169857	29.1250922503842	47.3550067444967	28.8042372745229	16.5599366968203	22.9538084115494	16.2876242638362	36.7898968096486	25.0154447854837	16.6347336098886	36.0852358479892	7.58718618572428	18.1215248668698	12.1565900799957	25.5449141101993	33.2325007990702	11.6215795103172	15.3649329067628	38.3020683593122	24.555019782028	12.9055129899529	32.12206802763	23.0155581149182	28.4944974807544	12.3270985756825
100169858	1014.18976736713	1065.3807378262	909.488950675636	842.046195309881	925.595334076216	972.208960970672	882.49077775423	869.863422871018	742.028171761655	869.924267402414	790.056630487758	987.12048900624	631.710923062915	878.747648238985	1016.50223671433	805.996112697002	903.701973543741	672.319915957342	919.590315643939	760.823686516802	823.736213391165	892.758113287869	833.766676828913	957.808909786666
100169859	133.950665584748	156.738556662782	183.987665086935	183.245820603929	161.72629897053	95.4970637407723	157.029323065638	179.790909730577	112.932017042878	187.430608844745	141.571760317022	150.702481005326	106.464583432223	118.830310313038	134.25549581972	247.045271297767	151.966183727863	143.697096757058	105.228060582971	101.091384217532	84.1408863296507	121.034104083225	230.655521353411	135.178272559936
100170846	5.58335093920941	1.65245637383531	0.869424569497485	1.27951197930571	4.11448940013086	0.757420565425402	2.00922134143758	4.78027409813779	0	0	2.10462945374598	3.14280108542298	3.785096432404	4.63124130142704	0.684818770213563	1.36351306524688	1.87230270519791	2.10473711350803	1.43627014373364	0	0	3.04583600313032	0.646516433445503	1.74332598586027
100170847	38.4105938913158	8.76693812633928	44.9875019262227	21.0298271992733	20.5177379548806	27.6838211580833	34.2475226990182	41.8628698511507	60.6446651254984	39.8299780876622	42.2570442983234	28.6196661265123	46.2576757828906	23.3299633558521	39.7011243587475	31.765042104021	24.5614387650793	30.3659776277246	31.082181328292	32.5115621092729	18.6831569823051	32.1218340932082	14.470647500306	35.2474350139622
100170848	0.675931236771192	0	2.24458752440857	0	0	0	0	0	0	0	0.594434590015198	0	0	0	0.608123469391328	0	1.6823405317202	0	1.74322970668361	0	0	0	0	0
100170849	0.928543904888367	0	0	1.48876743253651	0	0.885377961457735	0	0	1.66887931485905	0	0	0.767015451066542	0	0	0	0.750071072696375	0	2.31450573286021	0	0	4.62663965671446	0	0	0
100192333	0	0	0	0	0	0	0	0	0	0	0	0	0	0	0	0.743319469695491	0	0	0	0	0	0	0	0
100192335	3.74577135985025	7.80709412738134	3.06828522258566	18.0127247985981	12.0567042065089	16.1043781802154	3.54310163506714	6.2061457382749	6.7116015560908	12.8621549514599	5.81679736226794	0.776001393107735	3.07018378315593	6.55620586980688	9.29964765890872	6.07659464790215	6.13518879365489	3.49478771128393	9.54122037001643	11.093340031682	0	9.22979179158663	0.762636771707565	3.60024397669087
100192336	189.080902003005	226.126071412305	342.926103470861	283.762796303755	167.749883518187	112.100517071372	233.480311564803	211.935379376157	147.094826785422	119.981344673985	225.883864722012	174.628368293776	388.674143395511	218.639091655519	242.674343687695	252.391280483794	612.300022531412	179.02560626874	134.905132720281	129.36279709161	179.55288300054	183.214880329216	2022.66438785651	372.346507256164
100192337	85.3547555914604	103.584285370977	174.303885279086	265.064330986927	93.8732670152462	79.0411769912478	154.440523258904	188.623120057706	139.231081641678	170.52506865125	79.7782747600895	119.597967026149	49.7687949132322	156.530720687199	131.557802465179	98.1469758252279	193.927283156774	100.805484375665	226.38246230662	121.670617700926	161.707936460641	116.811901428627	152.811994304361	179.330387712786
100192338	0.645209172262781	1.32004856310608	4.22198655639819	9.86600630168109	19.5577211952138	4.84088652085832	12.7976598740854	13.4502226429622	18.1333317647294	2.23246983680016	29.231748217817	11.236081585311	13.3639556573669	19.8025639819353	5.70063802085365	18.3172374115336	14.3609867365136	6.29677777215866	14.061374766352	14.7759311684851	15.514395457112	3.39786627173188	24.1272668008464	18.4559208900424
100192339	0.938557494700951	0	2.0546303622048	0	1.20535972162048	0	2.37126425410685	0	0	4.19962534464643	2.53045829962681	0.791760118951617	0	0	0	0	0.766679595920535	0	0.786840128978556	1.04964829575635	0	3.228508734153	1.54143372036187	2.17104800981866
100192340	0	13.5662053774829	16.2915421680364	0	4.81250081544058	0	1.17627761265539	4.63097236857162	6.73145990062444	0	1.64720858082256	0.76868654274559	3.08177776776453	5.08652346599877	6.727105973047	0	0	6.9932428005429	0	0	0	2.53976738839828	0	0
100192341	0	44.4771701117189	22.3601832461433	0	4.80535865636278	0.886391345701595	8.21947185640492	18.4885560737505	0	0	5.75112086689851	6.1339512322681	9.23938869638418	0	5.03550059124215	1.49783247281856	0	6.98549635269687	0	0	0	0.846672602601147	0	0
100194429	4.39839430965765	4.60546663931147	1.60666434471071	0	0	1.4120612874848	7.40554647171619	11.8872443712823	23.3296825979216	9.22377828710602	3.27089402766314	6.72151855108409	0	5.57816622687299	1.32897403836411	4.78998103610544	9.01263448157667	7.25009639357295	3.72167352437943	4.15229432693491	0	0.654662519620534	3.5973711333129	2.8295259087968
100194430	0	0	0.998471453672353	0	0	0	0	0	0	0	0	0	0	0	0	0	0	0	0	0	0	0	0	0
100194431	0	0.960629717331209	0	0	0	0	0	0	0	0	0	0	0	0	0	0	0	0	0	0	1.09247074351575	0	0	0
100194432	0	0	0	0	0	0	0	0	0	0	0	0	0	0	0	0	0	0	0	0	0	0	0	0
100194433	0	0	0	0	0	0	0	0	0	0	0	0	0	0	0	0	0	0	0	0	0	0	0	0
100194434	0	0	0	0	0	0	0	0	0	0	0	0	0	0	0	0	0	0	0	0	0	0	0	0
100194435	0	0	0	0	0	0	0	0	0	0	0	1.21714269755719	0	0	0	2.38091072507166	0	0	0.560573618309305	0	3.66618084064704	0	0	0
100194436	0	0	0	0	0	0	0	0	0	0	0	0	0	0	0	0	0	0	0	0	0	0	1.48552204078083	0
100194437	0	0	2.01066940295653	0	1.18152207243793	1.76697218712912	1.16020212164356	0	0	1.04117977869162	0	0	0	0	0	0	0	0	0	0	0	0	0	0
100194438	2.78911381714246	3.84960997518269	4.05269727721242	14.915211773426	9.59342487529192	3.52898601315058	9.36636458612111	4.6058925809551	15.1516692481709	2.15312500888686	4.90146346227868	6.09705041162634	10.79682192938	7.24058595765967	5.85313513212035	2.23085700167868	4.57391578461028	5.8196805170432	4.76359020847424	11.3530659974672	8.18586974283602	9.89781985694011	5.2722586806368	2.8474486857444
100194439	0	0	0	0	0	0	0	0	0	0	0	0	0	0	0	0	0	0	0	0	0	0	0	0
100194440	14.8731547607032	25.9776452655118	58.9873306957539	38.296590660383	13.4831715345148	32.578871128336	9.72468906139575	44.1191668778667	37.2590526898952	16.034008505527	15.5134584899429	22.1892508863722	8.53943417896296	12.6028473667901	29.3074002954305	16.8201313013406	12.0818014093104	11.929308835417	34.2279896207102	16.6982138491391	25.6132924803794	17.6220053610814	39.5667214424892	37.5854819332279
100194441	0	0	0	0	0	0	0	0	0	0	0	0	0	0	0	0	0	0	0	0	0	0	0	0
100194442	0	0	0	0	0	0	0	0	0	0	0	0	0	0	0	0	0	0	0	0	0	0	0	0
100194443	1.84374868314766	0.970010687017398	0	0	0	0	2.32844037527051	0	0	0	0	0	0	0	0.836387605239511	0	0	0	0	1.03994152982328	1.11688902926617	0	0	0
100194444	0	0	0	0	0	0	0	0	0	3.08743236326996	0	0	0	0	0	0	0	0	0	0	0	0	0	0
100194445	0	0	0	0	0	0	0	0	0	0	0	0	0	0	0	0	0	0	0	0	0	0	0	0
100194446	0	0	0	0	0	0	0	0	0	0	0	0	0	0	0	0	0	0	0	0	0	0	0	0
100194447	0	0	0	0	0	0	0	0	0	0	0	0	0	0	0	0	0	0	0	0	0	0	0	0
100194448	0	0	0	0	0	0	0	0	0	0	0	0	0	0	0	0	0	0	0	0	0	0	0	0
100194449	0	0	0	0	0	0	0	0	0	0	0	0	0	0	0	0	0	0	0	0	0	0	0	0
100194450	0	0	0	0	0	0	0	0	0	0	0	0	0	0	0	0	0	0	0	0	0	0	0	0
100194451	0	0	0	0	0	0	0	0	0	0	0	0	0	0	0	0	0	0	0	0	0	0	0	0
100194452	0	0	0	0	0	0	0	0	0	0	0	0	0	0	0	0	0	0	0	0	0	0	0	0
100194454	0	0	0	0	0	0	0	0	0	0	0	0	0	0	0	0	0	0	0	0	0	0	0	0
100194455	0.919958057675659	0.96496902440796	0	0	0	0	0	0	0	0	0	0	0	0.714613202520786	0	0	0	2.27440906310849	1.55296456772754	0	0	0	1.50632541235048	0.709865678964143
100194456	0	0	0	0	0	0	0	0	0	0	0	0	0	0	0	0	0	0	0	0	0	0	0	0
100194457	0	0	0	0	0	0	0	0	0	0	0	0	0	0	0	0	0	0	0	0	0	0	0	0
100194458	0	0	0	0	0	0	1.15069272129338	0	0	0	0	0	0	0	0	0	0	0	0	0	0	0	0	0
100194459	0	0	0	0	0	0	0	0	0	0	0	0	0	0	0	0	0	0	0	0	0	0	0	0
100194460	0	0	0	0	0	0	0	0	0	0	0	0	0	0	0	0	0	0	0	0	0	0	0	0
100194461	0	0	0	0	0	0	0	0	0	0	0.816137334143537	0	0	0	0	0	0	0	0	0	0	0	0	0
100194462	3.7891723703155	2.35528479715646	3.00756178681275	2.21541149449449	0	0	1.90904072497449	2.50390518610155	0	3.17124517196063	0.666649447603148	1.86604655622431	2.27128114663524	1.07267032665975	1.24215422052161	4.8570323002676	2.25860257279906	0	1.94018654390065	0	0	1.38335881564449	3.07158239314212	6.34648906950191
100194463	0	0	0	0	0	0	0	0	0	0	0	0	0	0	0	0	0	0	1.60041137318584	0	0	0	0	0
100194464	0	0	0	0	0	0	0	0	0	0	0	0	0	0	0	0	0	0	0	0	0	0	0	0
100194465	0	0	0	0	0	0	0	0	0	0	0	0	0	0	0	0	0	0	0	0	0	0	0	0
100194466	0	0	0	0	0	0	0	0	0	0	0	0	0	0	0	0	0	0	0	0	0	0	0	0
100194467	0	0	0	0	0	0	0	0	0	0	0	0	0	0	0	0	0	0	0	0	0	0	0	0
100194468	0	0	0	0	0	0	0	0	0	0	0	0	0	0	0	0	1.53327736559246	0	0	2.23980826035513	5.83190465174385	1.68876885976562	0	0
100194469	0	0	0	0	0	0	0	0	0	0	0	0	0	0	0	0	0	0	0	0	0	0	0	0
100194471	0	0	0	0	0	0	0	0	0	1.05680634914268	0	0	4.53974495979594	0.721445744480958	0.839114494049773	0	0	1.1512119719098	0	0	0	2.47209812716346	0	0
100194472	9.34759183966116	0.97126931042536	1.01993829300551	2.99783645360606	0	4.45209673238811	1.17814181334038	1.54650295140025	0	6.45221410573491	4.12945302705917	13.1057545396157	0	2.18257502483701	3.36998916772648	1.50708497111371	0	2.33216885969589	5.56972088035328	1.12207105129961	2.33347093969021	1.69047174491606	0.759508518992806	2.15227370557788
100194473	1.83787884544565	0	0	0	0	0	0	0	0	0	0	0	0	0	0	0	0	0	0	0	0	0	0	1.41480030351289
100194474	0	0	0	0	0	0	0	0	0	0	0	0	0	0	0	0	0	0	0	0	0	0	0	0
100194475	2.79598710913332	0	2.0342566628404	4.48311205019594	0	0	0	7.7119936716037	0	1.07104782124556	0	0	0	2.17589241040148	5.88209626878201	0.752283883483041	1.5271661255782	0	0	0	2.32364866383948	1.682248299069	0.757629194704667	0
100194476	0	0	0	0	0	0	0	0	0	0	0	0	0	0	0	0	0	0	0	0	0	0	0	0
100194477	0	0	0	0	0	0	0	0	5.25498109554409	0	0	1.23135749661251	0	0	0	0	0	0	0	0	1.81577775593927	0	0	0
100194478	27.160916921498	18.485496616528	10.2184463389049	16.5207999796864	20.5172676234352	11.5950957914474	15.3448788265877	20.1412832039744	18.5525573206184	31.260138749957	19.025537911837	13.1260128827771	4.63223162074301	13.1215709931126	16.0364094504717	24.9023595949994	7.6746401493993	32.7218787302562	19.13756886134	14.631990027284	21.0530136129364	13.5607589745041	13.6951365507611	12.2180907373862
100194479	30.0215452513012	27.4446409884636	18.4593150245277	25.5564836181796	27.762068544608	18.8736973978524	21.3090884129153	15.5638120880656	20.09147134573	32.0734022549314	18.3853746112789	22.6381321404622	24.4932249516543	10.2119733683722	20.35852049014	17.5973446342015	6.91189770982382	25.6129867658837	16.6918674426197	4.394991115102	13.8956524555971	23.3521051108934	5.358432323298	12.2803599324337
100194480	0	0	0	0	0	0	0	0	0	0	0	0	0	0	0	0	0	0	0	0	0	0	0	0
100194481	0	0	0	0	0	0	0	0	0	0	0	0	0	0	0	0	0	0	0	0	0	0	0	0
100194482	0	0	0	0	0	0	0	0	0	0	0.82217478848686	0	0	0.716837860539465	1.66790702093396	0	0	0	0	0	0	0	0	2.13076610186279
100194483	0	0	0	0	0	0	0	0	0	0	0	0	0	0	0	0	0	0	0	0	0	0	0	0
100194484	0	0	0	0	0	0	2.32824468608466	0	0	0	0	0	0	1.43692777193875	0	1.49314139468562	0	0	0	0	0	0	0	0
100194485	0	0	1.0118331542691	0	1.19446270229895	0	1.16870478998113	0	0	0	0	0	0	0.721526667310827	0	0.748348780638902	1.5192266891501	0	0	0	0	0	0	0.711852356639125
100194486	72.2701043641554	86.6663368584614	50.8328656091486	41.738952919149	126.271478563032	37.9632782044342	54.833512278917	50.4757680105259	54.7732678615088	63.7224063586874	53.9760102268161	45.376390274802	39.7436809502361	34.5226364969546	46.3138591975132	46.2388220737882	78.8534233523002	50.5885701826827	57.2016703539632	47.1050760959952	36.3121828958539	48.681405398169	57.1407859930475	46.7542068871642
100194487	16.8548391813403	12.6360361717623	17.3634423663359	21.0238396110329	18.1031238123105	12.4751218149962	9.43942861127861	35.6140705674281	13.5053356166505	16.1859397725562	15.6965452593682	13.878803705906	12.3660158698866	5.10236313264605	14.3393419555623	6.77975680862468	13.0458017837032	5.84596798893713	15.1567506209231	5.64507398924466	8.19770648888379	9.34219385586549	19.0060375489104	10.0551691236212
100194488	0	0	0	0	0	0	0	0	0	0	0	0	0	0	0	0	0	0	0	0	0	0	0	0
100194489	0	0	0	0	0	0.878077178573818	0	0	0	0	0	0	0	0	0	0	0	0	0	0	0	0	1.49874142488638	0
100194490	0.935357539298987	0	4.0830950317289	2.99954875281795	4.82023013070777	0	4.71615415315325	0	3.3645539454295	0	0	0	4.61959714211688	4.36753495713437	0.843297024843202	0.754886479431299	0	10.4960375528015	4.7748682877151	3.36007730413232	0	0.844342401470196	0	0.718130194900437
100194491	0	0	0	0	0	1.7711462758369	2.34139045785047	0	0	0	0	0.767247285667769	0	0	0	0	1.52149660226866	0	0	0	1.15643680301276	2.51033203615015	0.755182597642326	0
100194492	13.1108874099231	4.86253852536559	8.17308163489315	4.50541950861057	4.82755140593102	2.67464332188488	11.8017442779956	10.8424987399573	16.8730282364263	5.39221359611003	3.30687451835906	4.62981004748131	1.54483057220319	4.37367637341342	3.37513094803119	5.27818740932922	7.67435373622174	10.5199955803241	6.38036027223652	6.76259857733385	2.34056318227352	1.69666183515319	8.36628326114089	7.90342392735496
100194493	1.85290979187955	0	0	0	0	0	0	0	0	0	0	0	1.5265320669168	0	0	2.24082471490416	0	0	0	0	0	0	0	0
100194494	0.939994922871861	0	0	0	0	0	0	0	8.451488174245	0	0	0	0	0	0	0	0.770129777221553	1.1627153068776	0.79967468695937	0	2.3433536439147	1.69642356665579	0	0.721745240536759
100194495	0.935337435403454	2.90759793254904	0	7.50184049863267	4.82445970075405	1.77697805966521	0	1.54536017215009	0	6.48718973724936	0.823064638220133	3.8399151536462	1.54896049113204	1.4566402630321	0.841704278227661	8.99619008367609	1.53359338368997	1.16987131009155	4.78832659628914	4.5477912273751	2.34814892914524	5.11851786328683	3.79168566845326	0
100194496	0	0	0	0	0	0	0	0	0	0	0	0	0	0	0	0	0	0	0	0	0	0	0	0
100194498	50.7253406751387	77.8417158418781	94.5863639636478	111.350568703591	82.1159832845817	49.711340696116	67.6057777632563	84.343930275051	61.6225728362485	57.40581199457	79.965534802625	80.2137260506314	44.125870903417	72.2450666196666	81.7239471961099	57.1778475486016	78.3706415461277	53.4178516833998	91.1844172995295	45.3565871458537	47.1178572705524	46.9798527360859	93.835283225045	58.7185786740994
100194499	257.204339538183	299.481364741003	322.914609461848	234.128227473944	234.152865626917	289.610501086564	297.681511013128	291.635578837543	173.235426392163	264.724951574342	320.485365785684	327.063069931024	213.270041268474	352.658630815951	205.880378820497	339.108927620789	381.929296857791	242.790980560389	216.784306198794	249.904218703169	241.933966315987	203.831837466408	422.202763804335	250.198499570052
100194500	14.0332527498084	18.3979143627689	13.2534402242645	54.0333801903513	48.2706616079787	6.21362998882134	25.9186066132753	55.6141900148373	6.77800308603124	10.8361047027747	30.409170703765	21.4687605838103	17.0776466951359	18.9443712092258	24.3991319804243	26.930345675851	19.1783321298792	14.0570330070226	31.1619810890135	10.28899720152	3.53136234377495	29.1166136735069	25.7661484136495	17.1905199497596
100194501	36120.0200054299	26590.2166882385	36259.7940879103	36615.9369552287	36007.0315720054	28777.3867397414	35467.2947901553	36100.4066630198	58776.6724486672	37642.0401720163	45092.8708301416	42644.7646503164	61250.7419305512	44156.8376691008	41993.958448547	35532.0496873204	62122.1898393331	43299.5898217354	56764.3351872911	65441.7771173915	45609.5851044314	67678.5438092973	38852.2337678437	41121.3961356254
100194502	355.997712856486	372.929349842377	494.258341130575	344.028850305955	356.158340356316	448.594480391259	435.866741744377	550.984146236891	282.750627919927	199.923205380107	675.924708319857	609.214391049708	169.136078583554	619.269189500688	558.907569992072	639.780190040809	563.522488902706	393.587640257449	420.394206316695	268.744640132453	504.387505393896	334.476833032359	611.330734207064	652.97679432369
100194503	2674.62662779083	2916.04297554329	2466.47291488771	2722.22715781173	2400.42285515936	2749.80151857076	2319.99829128311	2564.2149766521	2303.21173742037	2395.97699872679	2528.69804671804	2379.83499958658	2398.63305003449	2285.63551125033	2570.10938307598	2542.30780917042	2450.85928034717	2449.50481719359	2334.33376341319	2314.04983108365	2564.60871406526	2578.89215998774	2345.6901446659	2187.60780274299
100194504	1617.77495544549	1656.9752974004	1732.73306415852	1829.84831192552	1483.52679473784	1621.53091161223	1549.76704834346	1848.93106244001	1994.61044507388	1774.17128076825	1223.77557580037	1324.65020445526	1510.23208719031	1380.80246860784	1543.73761024117	1195.78406891984	1391.36616897815	1458.86239185264	1706.24537535356	1595.11951475873	1552.51246310265	1651.66009463012	1225.97679682521	1228.34175798655
100194505	540.544034554977	516.21321236894	597.072315663737	450.632086873825	576.909258986353	486.640353714835	499.517489727281	572.084057658555	522.279908748687	468.333692151488	1067.02259852356	863.077896962378	368.57036992837	715.200990250629	556.615946532131	1208.3162056881	635.520658178274	341.053987346393	483.791478510288	439.638507697917	468.322461254622	499.709445694525	778.29049167842	615.698295431689
100194506	8802.66929685628	6144.5888724923	9601.01102751453	11892.5644660048	10672.7967654306	5277.38425846971	11000.3777836255	10182.1601385839	18005.3969379834	12110.0456258837	10681.9579095721	9595.763328963	20764.2090813626	9454.40917969743	8776.06401806375	10217.8380242693	9280.12914375534	9864.47550281428	7822.12453984616	11986.6005171352	7574.24277212791	9084.82754456725	7105.11070994614	6517.7575502503
100194507	838.594173877921	890.455261150361	1108.10731773888	1334.64219698636	800.120996872015	881.217529565611	1037.47315542484	1212.44259684878	783.214799076348	790.60062621175	721.659454420606	888.61854836324	780.909849705908	868.680648929864	1032.69329869113	689.663333863261	832.473774302457	580.521137610432	856.71828759947	868.436646494469	890.171600221092	887.252342254681	957.76882129335	779.557442829668
100194508	1511.32386836329	1244.25579781184	2029.57127888615	1729.70086114902	1909.19661583766	1527.04234663939	1859.90244268546	1534.6020221242	2156.04670642242	1896.95876206601	1978.98216829166	1819.80169769465	2249.42937062908	1904.29879465834	1965.74300167854	2207.49958603508	1638.98779715824	1546.91669319861	1901.16071336881	1904.49369923627	1936.74671848382	2031.45818915261	1798.65045007782	1455.44169403223
100194509	96.2722031561675	42.7222984975928	219.251681953696	211.336179760936	260.159483591725	32.9349660638169	97.7725737812104	326.247373295745	185.585199271895	80.6787226252987	214.639792062292	93.2391048132961	163.335030666325	208.790748982684	128.031971961685	51.9646357590142	378.356247358316	106.128503693071	197.350539141334	181.953276922783	154.070080190329	350.154157023367	69.0968311472264	185.052898446727
100194510	447.772864838056	369.130770362715	359.565459731303	352.58936336915	476.226778372566	364.435681223638	446.979556564911	391.100830632308	368.858348337537	378.310300100665	411.801254619595	375.675113768212	375.833460677971	373.603454927247	438.612409838496	449.648211470622	445.694066406768	403.52652790596	386.704214273808	419.921123217377	452.951980962555	355.787450409388	415.267912236488	378.735173993634
100194511	61.7969549716022	78.7094761507775	66.3803587172127	72.0789557907983	96.5494025621305	69.4839610960235	80.225831901488	51.0894388096098	148.601009920461	117.655439203795	146.168173963275	111.753886477935	156.172750664323	80.9066005415042	103.729365565168	196.508450907764	79.0401770838313	161.372133046898	76.591011555817	91.5367155333218	93.724567243981	118.975493754934	112.488593651342	68.9354823583343
100194512	953.905870480978	887.893909355961	799.20779946875	795.980446328161	792.23595844992	737.701535819392	782.576425343252	706.191630980541	948.741788276217	976.613431296966	577.40481070795	540.053229381032	888.020099641674	608.514774775344	728.779528709319	705.330987981669	651.567542778114	695.63904161978	609.546197689271	830.30413655365	534.796330969911	737.762194710031	622.298518349758	592.165856950473
100194513	8.25803395242064	1.71146990802737	15.73540907297	1.32461928471842	10.3955288025177	4.70657589762039	17.6828439188448	2.6842571737137	11.9437907667614	21.004266019918	12.3532033396733	2.03421424400017	5.47022455319342	11.7152386948614	5.94529308194834	8.78413200828816	6.35482648401516	9.29607401219635	12.6830894254609	9.03550909681976	1.03658882930074	5.80475024311927	17.3992142017343	7.52313964766371
100194514	767.442126285463	591.09196355643	761.341318026637	748.449548622066	683.968149688163	375.948862420492	756.64943976761	946.340132364203	1426.00569725124	998.465508981339	716.096612637345	698.203592185794	1414.01216576613	677.441573521684	566.056708600527	680.5530828509	639.664037663889	964.80904848384	880.406669572502	1214.9622476812	856.425217360395	1009.333003854	523.932985894493	516.739906996055
100194515	409.59323201603	508.869531145326	470.396731350682	533.36211929039	471.079216702755	394.274454234157	486.694892825203	458.747897875388	328.611193014466	552.739390414988	190.494717710439	322.604641954939	511.756209819945	348.638237462337	390.184106528714	205.042475710301	342.550158606536	312.041285048973	403.217606535834	456.206258717607	347.527786314049	448.090859754663	318.594162942161	337.847649034427
100194516	319.743345830703	287.437046056982	476.568246110214	395.039289508207	343.980516053175	378.269127208296	408.538515136916	461.680948992615	451.40401610816	393.724188591046	451.897280379976	341.231206208462	529.423720626027	387.555514659951	353.827659857265	471.35000163305	362.801169283408	422.5028920902	415.780264485954	499.187343312762	408.910682766183	530.029141792256	322.690893744668	366.418174774999
100194517	877.141334493125	979.227836007011	907.91176822855	866.905428010641	931.796968489732	837.362438309278	922.360174509443	832.165812124235	948.422007032163	742.117469529766	897.155587114715	825.372050193443	780.699462251032	908.80631381701	877.488235100628	1083.02409021724	900.742734074938	773.579595825101	972.191428051343	835.806067855276	899.757218833295	730.850788697212	1439.78452418968	939.851980806562
100194518	528.622283348531	613.952483743269	712.312220940301	761.779141740008	599.862299450531	484.115940086847	830.876085839479	844.496910022503	1228.96412434256	1007.48224735526	908.131315457028	633.069562835036	1366.04624029584	710.96998806691	652.989483489339	873.016306498454	847.514689657654	848.2097383491	607.559664271183	886.545534097969	782.555631960821	747.349416049273	537.080884990642	544.602843563159
100194519	139.338354141622	154.291303163252	179.56889664703	142.825366445907	197.880754837325	137.694182899358	207.581050693227	169.942944420277	257.13034034752	159.452066237149	211.911574446912	176.996468280343	249.530614061817	159.530074473847	156.656736237386	210.262073649821	165.890078412446	245.748300014422	154.592177507337	183.344940150881	168.223924325142	189.584551587576	120.922151682638	149.134639503182
100194520	0	0	0	0	0	0	0	0	8.34592652767051	0	0	0	0	0	0	0	0	1.15900584019117	0	0	0	0.834489774298717	0	0
100194521	86143.8800544454	50218.731442821	73081.0427376899	100059.730975735	94607.9241999046	40334.925470834	81468.7633926255	82536.7868298851	123960.500171712	98837.9844221589	121204.735420225	77903.4759477543	118949.651230467	98786.240325098	76350.7749169061	101370.00072132	93035.8958230906	88913.2147497003	86760.3517559456	81824.9249575273	88535.787472966	84288.7785422916	83850.7155936885	83223.4417412471
100194522	938.423445657334	714.014326424656	889.960777491478	1093.35440723522	967.929331605072	659.034401537042	973.749757693441	929.510738477457	1346.10747288227	1089.9782735717	1359.62793450617	803.593371031121	1738.93742148912	927.97283802827	794.987017581779	1706.46095996788	796.616927215817	1333.51960560446	819.780241313141	995.473889809644	876.22051067585	852.069558841927	888.548358105472	625.928821475249
100194523	1602.9457210401	1571.08594335696	1298.40210753549	1290.96188173676	1566.42005624388	1611.72395973613	1499.1285302554	1248.93761405553	1528.74272779757	1316.3241465678	1282.08381057415	1431.91811667215	1079.40352702498	1300.72753067431	1384.87692238875	1375.02770564911	1343.36640509547	1371.10015443755	1482.40552140915	1350.58904909638	1515.41786470937	1364.86085578716	1303.71471594742	1214.88646897787
100194524	162.426037631662	260.582278120421	69.1843581300356	61.1015850457047	76.8204235115966	252.218132307934	73.8330371676078	86.6443016471966	126.846974672741	128.371766819963	129.996808485656	86.6431440359155	110.950575251258	61.7958661742949	96.8478320336175	107.010472620045	73.1842365388564	119.29214268681	128.00617941262	96.4903156060452	129.525528373077	107.107612468948	91.6495557441846	103.409075923883
100194525	185.741110323092	235.505894278357	193.607684374939	244.601935529291	176.505584136089	240.466543492993	165.884280783038	250.00339768268	310.574975027195	267.126276769172	173.99816936396	192.45148139822	198.596672372295	204.354978787915	222.041303679813	175.593921268472	199.346284093178	214.846353215734	267.900795697481	274.841558475795	261.329882803158	260.307009603336	131.994854453726	167.602294385103
100194526	776.683640992807	977.975080501086	739.483327138065	749.062769623063	667.358451297385	824.558078469325	908.686555361267	615.211600804456	739.790453591793	898.432819495565	873.154537056549	1070.36293941243	593.951230157221	762.951274478228	803.168782199326	1300.20234795153	941.357799046159	762.225465446489	666.909825612416	779.464064195363	591.317775601438	742.609016801463	996.594581416144	729.672346370402
100194527	499.892974854401	463.108811480392	523.67396731573	462.452699420272	523.770505960966	453.91959952463	536.617635364865	549.306975680164	447.874860042248	432.1781810104	348.079415274842	460.299194966192	486.011547532632	443.854726000091	518.34624667012	378.859073353496	495.68903127557	405.945868907649	551.501732951372	496.387564432787	457.442541665309	514.266973056207	368.360739539044	438.472946278332
100194528	12.8397687978517	17.1267782754312	4.27575247718069	14.709286793746	20.0980556625982	32.1189685829233	7.0992252638389	4.86144777124248	5.30245280172479	9.52107665853334	15.0645539935232	20.8350830033126	48.9047206557028	16.5055655913487	29.0920963058869	9.10327916298268	7.51698037179953	5.72879920320146	22.6691513931469	17.7376893168311	5.74165379483424	9.78431961753467	14.0752003232056	1.40642435866233
100194529	1186.3370683958	913.494620006683	1051.91569660019	1201.32928422363	1538.75883396424	826.750469389081	1380.40236579257	1172.02028026015	2478.73175964527	1642.70729654881	1587.38454888644	1186.27802592445	2538.72439805829	1374.6945915274	1259.15883687139	1288.41924457311	1660.6234209038	1801.91354497949	1462.3572220024	1988.40431735694	1545.1105350478	1681.49885213344	1343.87603732422	1253.83870444818
100194530	12792.3562317249	11327.7947389173	10163.8574641046	11660.5064245767	13381.2145566818	12965.0605882041	12308.2897865631	12517.364452088	16597.7827472368	12289.2256892966	15932.9002687826	14230.5562905429	15337.4483254499	13404.8151234467	14358.4767198944	14191.4532518529	16637.9928711342	13609.3583127995	17505.5079070635	17229.0806383094	16486.5820410487	15320.7366693245	14144.3695395336	14032.9241942976
100194531	18666.0871166646	21520.4867591944	34869.4367052104	36153.2744423222	33385.0669078347	17694.5755732515	35350.0000818351	25226.4459699678	66355.5679770362	33089.3095330086	33988.9584392109	24646.1153762018	46433.30893194	31792.0319037038	34257.4428902563	29621.37557712	34043.211387982	31861.2161239921	24724.4257983356	37855.5377876795	35332.4255238437	17328.9327246693	22348.1738934404	30200.8911880716
100194532	568.108285849419	584.113683520511	636.18684016384	677.871309532191	566.831993491349	596.643404528031	588.003767334563	628.331618781478	676.99754197928	611.278655798613	429.334582656694	531.723456313212	628.990377876363	521.131034986361	602.680458549153	485.72740934129	577.644468668668	562.340864841331	699.07455307667	661.524241872848	593.207947454411	629.041576564036	512.287763223793	588.850162246981
100194533	598.590413434581	493.680186666796	939.450690208134	904.236937210704	871.394246150898	481.153536413777	1035.53263330232	1089.72898387026	1380.1921546164	762.478021401971	1766.4081831576	979.471777208345	1598.14061188508	1189.7842203054	1072.49947585314	1523.63597650686	1333.18121829411	1138.94620562983	894.360197546439	1126.98835356436	966.188362628292	967.847707858355	1409.29165346776	932.720872608841
100194534	1033.88257099645	1044.4532879418	1201.43190067858	1238.98722089265	1257.5766530182	965.527572264463	1156.56206625602	1358.39434964887	1538.84921331035	1464.5562295049	1493.84161329411	1186.74116507578	1759.60068659714	1409.77905342828	1301.09638860547	1651.26044471442	1469.63626113731	1616.58821575054	1154.85474959845	1366.13031558833	1316.60074402256	1313.27094179946	1189.51436258474	1140.95141133051
100194535	5533.32811066116	3282.38654372997	5813.89298531894	5695.31829589665	6240.77711273691	4751.72416723048	5724.86046152263	5905.89348798183	8202.57031519721	5873.60231197783	6669.37632686405	6907.02722288018	7857.25742242784	5644.79047244715	8146.0585266054	6064.83231602722	6812.52762361975	7618.55371790751	6547.93454129136	6088.6644368779	8533.98344211158	7659.07344576615	7066.73024129544	5261.55430259491
100194536	263.105253338675	255.019614551244	296.648041177286	242.916938054326	209.100903946481	241.221088632091	250.458253619174	268.41725684762	257.262231631129	245.184787108955	344.253347625195	228.02182187982	365.054130474162	232.70534355724	232.739126908501	394.759702724252	243.309281664405	344.075752600574	205.442844895159	274.262033848646	190.211872793699	299.247674810216	230.943915188685	180.237647118792
100194537	8774.18353961558	8019.59163460292	4889.99891301337	6585.21341746073	9294.51045020397	8560.16955324777	8508.23708513385	7829.20460977826	7205.9721614789	6077.75545577952	5033.37571306883	5443.51301514726	9242.30756585377	6971.91563731038	5208.78330712396	3166.56654995906	6164.84290497759	8816.1335099507	6082.93291801923	6548.05522042625	5115.53079202194	7530.75498722982	6207.14416215811	4721.22062778725
100194538	537.302485718411	532.859753107589	402.14226264537	304.78661499502	432.047513810659	458.237500318071	417.452262074524	433.180559384476	515.623661091621	546.878140906798	551.598600517676	367.00737619893	658.033868744901	368.775169610183	374.14932653465	642.370189979878	379.046507173594	611.931013954744	416.670352895936	513.868729545688	370.788486887024	391.904365045619	410.795037941058	281.254077389456
100194539	911.634922293236	1215.99162298972	829.314785397831	960.085218955293	858.278864352439	1180.49522010358	793.348951208217	1030.51507099009	859.145739675152	868.425848613633	662.981579764266	846.281572016926	704.099366112927	781.088466834039	815.58439864033	713.245158753645	732.560046921403	751.799100085276	866.056591962798	847.912221982248	868.416360969516	909.554347663709	679.415446056134	676.3400393444
100194540	421.034261878607	384.505312559219	447.64977057348	460.701564042649	329.501932372153	373.060241229421	387.800991912769	383.208904949819	399.789061000492	337.996545359661	473.651438369386	448.69420418508	457.460043499931	474.309821819502	420.093707642391	525.628615313468	470.935613763126	549.407528743036	502.345190238687	420.2191343476	552.891923246857	476.6831046119	495.751195386412	447.080672519188
100194541	1522.01133316537	1912.87174402828	1280.87627061122	1468.36193021542	1523.02448787537	1537.39465260419	1242.87514535027	1594.9398805234	1345.81936537489	1419.222491227	1093.16145040884	1244.72695222053	1331.69633483015	1104.85736049017	1337.24602376071	1289.77408503258	1148.63909687741	1079.99853490681	1305.93972702877	1467.19641944814	1375.37930356712	1475.05940861127	1054.61907617534	1096.95962212959
100194542	0	0	0	0	0	0	0	0	0	6.38286432819033	0	0	0	0	0.834898681059532	0.747614063274181	0	0	0	0	0	0	0.752783564773295	0
100194543	5263.07506949566	4101.86323570458	3358.28674559196	4222.34789344588	4020.60003918903	5069.76433832224	3921.31992779169	4294.21142288233	4117.34731047117	4970.73665231715	3781.96106454541	3863.96090286657	5269.16202016425	3378.73117120831	3874.34227261901	3668.58630467955	3620.78297667934	4691.97496662497	4636.0108598405	4694.86331770006	4454.39041852027	4173.73913443084	3581.82100603679	3822.04071705384
100194544	8.36344083098829	19.3119693629223	5.11452782760645	19.4429044069534	32.9616231751288	18.7738714083243	16.5441264343439	23.1792872105006	5.06088274524413	24.4193471093013	10.7365649086776	24.8475332378087	36.011588032071	9.52149391289446	15.0759427332109	6.02718090183379	19.3353095688427	17.4365322191608	14.4031222239613	17.8823184127462	8.24832754538837	17.1067125171697	13.7425211057204	9.9514519015223
100194545	521.379889133501	541.785201435118	520.484347679896	651.61635295389	457.506500644185	483.328005162755	571.05038345795	612.140855669425	624.308073455416	630.037762527511	457.390445470551	466.660775770406	636.003135090597	485.628259992224	526.766544431785	505.884548211407	502.778629949384	503.400504415904	484.332440370783	546.071590123878	484.262960644241	536.393495475093	525.321397081951	477.915477907792
100194546	396.935205931792	262.183873067614	448.17300621238	409.911113203552	341.538358262964	324.032433609055	546.091924349872	397.71068617056	346.408310469933	297.063839896929	164.181606586203	605.93760681494	578.761402524994	408.878375691239	383.537644920443	132.343399002171	487.256359872422	738.123724772465	484.422398680046	385.09810273021	313.096858659197	628.965893340977	404.117827834859	424.174517562177
100194547	1063.83909329225	1055.86429984713	1078.18392827603	1205.73648105692	933.797956744174	1170.052494914	1147.37420725275	1088.74107000481	1142.21994998827	1101.55541855094	923.664488922286	1036.84728474776	1126.66892954039	1001.28981053602	1153.15728110918	883.348534921524	890.599980033304	903.812637713786	1043.02112579327	1083.6436648147	961.934921012066	1077.60469048548	985.336823177626	907.283342370771
100194548	416.081139125302	397.163348137311	345.381014621033	431.825427015569	361.323389247794	384.145915004443	386.387791281541	353.104678690987	447.032387935648	431.842680600388	396.955240994292	346.503014981304	633.68687240645	322.957431857936	288.107975267663	489.755486172545	327.486159390771	429.174174160397	334.487517294463	536.049964714344	383.769000009015	412.699306305735	347.668303699871	306.30113737586
100194549	6.55912067937725	2.92687933320953	24.5542584058178	4.50644321197118	0	2.68331541311486	11.8152806742937	21.7254185080919	30.2624292593541	5.37064790656339	49.8242231038049	39.543975550915	15.3843413453341	9.47731351218866	24.5200762743782	42.4836794359852	16.8848448657687	20.9990668992113	7.96187814450047	6.68630579620582	3.49393299241666	14.3117751864079	51.0927017212685	15.8420207944012
100194550	20139.1837823914	23540.4162898702	20018.7166761809	22228.2113304348	21039.9589199806	25527.9665213115	22130.2969261964	21976.8677972526	23148.7303188717	18378.9960632634	21671.2435976857	21317.5105311773	25541.3256197951	17666.8413854726	24357.4314941974	21161.1764301985	18491.8378114784	21136.2807626038	24515.5751267538	27269.1142956137	23471.9908456609	28176.7333224751	23339.6587568397	18885.4918846393
100194551	455.372496577014	438.931132834359	514.947984935503	615.480789915502	399.672121166715	416.610464048606	426.451194071981	586.341914955638	481.053969455911	615.749257824658	506.029736290434	354.5538923039	489.615069250564	484.38277750033	382.122104122969	441.832244635944	455.695010578601	547.808647716831	489.589622220202	464.411428757837	453.936335676231	507.270692701871	443.072417433233	385.022012340683
100194552	1068.19926254938	1029.44604261825	1544.71007576556	1570.60217735414	1348.05452613257	936.610280065807	1259.73256231812	1327.86930937981	1573.0026133669	1312.29654080284	1411.87741888589	1205.17257612501	1524.05445456893	1260.17771098195	1155.76915999542	1656.93747481647	1312.92162190978	1596.6312921793	1212.98451257149	1279.34864384819	1267.41352381999	1223.54671400221	1204.88592695964	1160.66487171466
100194553	1049.28377927011	1674.56670756327	2649.96045366559	2826.26173197879	1013.90695583014	1051.96529582073	1609.13197647018	1823.05718263956	1280.86751844462	895.943316810337	899.421373310855	1047.87692868069	3048.94697975686	936.339802916332	1751.81630287913	533.041526511903	5174.41007902598	988.539984137516	1165.1897392802	948.82169655895	1232.00680929429	2401.64076338872	14376.3438099002	4450.37709219257
100194554	30478.6408575251	30997.3828608718	35973.9146072195	40930.2847199769	48411.2684930848	32576.5066071328	45504.2515637434	44751.9932751255	77818.0008588394	45156.5927123458	52602.6489868094	48967.140492113	75745.1895837952	49077.3451975902	51067.9585915146	49906.8824177317	59211.9034783997	44769.2814357201	48667.9527322575	69825.1829674883	54199.8311974507	59401.3187232612	47643.999310554	46822.7591853015
100194555	2196.2843577309	2182.24602167688	3000.12556639214	3670.61793491555	3012.4172249259	2080.85879738373	2921.42054431593	3155.97048513527	5108.73544088888	3410.61574681504	3620.60753456159	4384.81449353884	6111.50743879499	2948.70656218544	4466.54091137777	2905.99187148429	3590.19442852617	3320.11392837254	3146.5449412941	4317.66267434248	3103.00998700196	3697.05902302591	3263.22735829281	2756.96224745151
100194556	38.4058718119399	51.5997277961737	26.5766320451014	28.538469500918	72.4148283519766	36.5941693655915	36.6015464671659	24.7994962483739	23.5965780169412	50.6250233068777	36.4302889719419	27.8240359048292	43.2005539275506	23.3287612125645	31.242877996033	50.6224762161978	26.8628249456969	38.5519135177347	39.8582561842576	35.9377862480205	22.2023585091209	38.9298447135625	20.5543142512914	16.5383540765923
100194557	21972.8863402824	13637.3829242388	19968.6506370524	28436.7117791707	31096.8667403571	15982.5897901824	34883.0977645052	29600.2406112126	68558.1505174369	38071.4399766784	51425.2148471592	27997.5319723103	62920.2816965965	36121.8300461538	30281.4831267932	38755.4750090945	44229.656965329	36592.9089873339	29039.2401553235	53178.2826861466	39977.249672899	29941.7279163853	28066.9478752324	28059.6317874486
100194558	2060.85880878286	1651.52779580895	1420.49037026115	1705.38381349291	1681.8570383972	1875.43997676362	1924.25509052522	1699.92497963284	2960.45353138426	3171.18718010305	1932.53968106166	1912.56745288056	3583.20476335548	2126.33113394924	1713.74908769588	2252.18166476061	1831.74619904248	2646.764752485	1828.87327156704	2141.90562878754	2033.5288873447	2103.72232563628	1909.49199648944	1739.60687321255
100194559	322.936505559551	62.1129588794648	377.630132120611	474.440496893282	611.864928071114	373.674933416486	685.116206045521	980.791637040542	120.040856223078	912.273103474076	159.936142839813	301.568573400206	336.018374344072	400.839031268032	210.657250508421	434.186911688297	463.445860082229	650.571071119977	840.556501109159	55.6001430669594	271.083315295842	210.476114701535	453.28383187151	233.167854946287
100194560	29.0330606939894	93.3860699410994	86.8503629010053	162.200928545884	39.8275161383633	164.98154842267	145.177236601568	269.558114158463	70.8477617306455	87.3276361615308	42.1782388441696	72.5627059336459	168.334084318218	51.0275716119237	76.7981089171357	67.1419210597442	86.722266642955	92.329578302149	82.9349660472439	123.871185383553	58.4926909663451	104.28314003737	154.430921828263	93.4222121604849
100194561	11435.4047780305	7837.54314589161	9636.66651374839	12687.2678485646	12138.8752662213	6886.27155558116	10662.3960539991	11261.3714538901	18582.7117047921	14156.1064361482	8308.69217731116	8965.99008293243	23142.5130003695	9603.89937907022	8465.05101023578	9237.16496082764	8297.29891325227	11706.7601561867	9857.79293913183	13985.8551480877	9326.1240256917	11711.3701308258	6844.21319900564	6130.03998886205
100194562	349.084407503669	305.481405702054	357.0868332474	297.245522719617	349.975670388428	388.503325982927	450.317807903147	346.365717633105	380.694043912431	536.570336109465	480.9629180898	311.22364151334	658.670899926658	374.573790238693	309.088851939267	584.365381261112	355.232815693984	567.708828437483	376.895594762362	509.607564749171	409.975805106834	327.757638998352	344.490800739737	329.843714238087
100194563	2086.16856976345	1393.84732079522	2123.0119888823	2559.97501472294	2138.7811910481	1543.72515575663	3060.5381677385	2789.37795437119	4649.35449271808	3856.07930282091	3131.40251789549	2581.85268292779	4966.96857036705	2895.04346420796	2724.04464982561	2996.02937523577	3143.82486205353	3349.60597994298	2569.68329090741	3289.60399657146	2612.55324600924	2934.40019056019	2220.32136599517	2082.67204801807
100194564	20423.3548788913	18732.1232269366	30316.3524605266	26722.8558493599	26780.0509180113	21398.464012245	23961.8569326242	27359.4347900277	48757.9530851736	22113.3706617724	47474.3211521971	63646.233861007	46750.3561427994	54455.1929464642	54024.0650796101	43761.3333161874	52277.3665074035	33127.8075209123	48055.2178528877	45257.3573000169	56497.4058693734	60821.3046828653	50502.4694810326	55252.7401625088
100194565	2819.11870645581	2795.07215692831	3438.16240521522	4225.5131397173	3840.23557802846	2929.30158570067	3810.41376078975	4489.11736690249	4058.63879061698	3352.3194048984	3871.13948828484	3500.31007958283	4298.07912553541	3793.78694909472	4201.73096165688	3981.37442473479	3582.06603628171	4006.64990391019	3397.42965111771	3859.55712651878	4106.26785874167	4115.83609666878	3801.16100143191	3004.71647371919
100194566	2335.01385932975	2526.690423368	1088.47988534465	1121.68369692058	2516.30250220853	2468.60459851325	2336.88539406262	1724.33970321162	1185.78134022985	1880.95245641498	727.240442549781	1308.8686759187	2556.85630729255	1651.61191217001	1164.40312183524	308.521151762104	1466.42451505513	2411.59017851989	1202.47461081345	1794.07349590418	1397.06087808116	2444.84428442196	821.416888389463	1191.75353395907
100194567	177.97374744751	198.58742332594	165.583682827673	235.814319340872	238.968415505176	215.077310434777	243.21199266203	199.931931434692	283.191090310087	326.411413835421	168.877570801283	165.37035913032	297.814607568228	172.047711326889	216.150384662192	250.037082740012	188.037897838568	276.888902410078	212.85369486226	260.646647391335	205.695845992033	232.790966557667	179.642684749424	161.055953530526
100194568	244.426931427224	229.5221511003	186.96330561519	216.261427007325	217.240011246991	296.007323746042	254.922276894467	254.031228750911	188.969526914843	207.050685687136	229.015107941029	193.693240933089	287.323632762195	210.666336472145	222.765325203949	346.126982191809	115.115762697877	226.759213464686	172.266379052266	183.690245657155	204.78685344823	178.132043334464	196.99534556146	150.169886753081
100194569	628.691216150589	466.961298266921	544.227767331253	554.340649620292	640.844771643165	415.265218448253	480.742929122021	414.995765154258	636.593149613637	631.180537466355	483.047362047291	533.733903308003	534.355924436499	446.423745690542	477.710158554859	483.854919198477	506.565935891311	509.945745440962	510.255671426409	547.987707220549	558.561774270218	563.114282547784	513.576577637325	464.668576288864
100194570	9203.47331940986	6807.53434452474	8375.17540800119	9064.25448851556	9711.96329474508	7456.91579747077	11009.4442844026	9869.4044798841	16544.1977649801	9453.72781744547	10909.2074939549	10676.7374654694	13628.1660740206	8093.31804999447	9947.00635294949	9873.34512526104	12264.3824381056	11562.0069227045	13538.9473555179	13020.4088339205	10720.0253844566	13308.3603436001	10299.6869530646	10996.3792872615
100194571	885.031536562503	881.167764425611	909.392158620884	1035.64051787471	1180.21783424344	800.674735455068	881.234448771209	953.168405913087	1213.25646712352	749.854219344748	1342.12216279803	1018.24027583248	1234.24088206782	1010.60987379833	971.761852136195	1517.83838064139	944.341526880681	1174.93069313107	881.322831769544	940.85577592421	1072.3496574454	918.875816411237	1150.38765486123	857.38032176828
100194572	6223.88011549741	4440.8608470023	7698.1172786296	6830.30244910707	7716.33389816529	5921.16160258401	6327.00128190042	6713.88139123011	13704.2408173877	7946.57852289998	10105.2949639739	10381.0203212893	16631.6109975399	8290.65055694483	9725.6515692748	10018.0971701455	8650.00033080414	8875.10632296321	9160.27055744939	9742.6063664001	8998.41000723331	13791.4704042959	8195.48401708302	8981.80726163084
100194573	274.536516936521	262.207336457097	286.375132685779	330.497118399244	329.494561053297	237.703770786338	336.659231097847	288.50464001125	328.277515718327	303.346759810375	239.67269752117	277.185104652796	318.935540578957	283.622657997728	294.086534290582	235.499936257142	286.310456174912	282.542708672301	270.895055662285	315.468130728489	248.497997137028	261.670711682159	221.751639528322	262.681324172658
100194574	82033.5770541639	62684.6367502212	95120.1035640289	116307.361325996	117725.333939933	66855.2195499321	106740.502440969	123085.887315983	184397.370212679	100979.457841878	166700.729102801	130204.36518313	173319.983743099	137384.616711969	132330.863606059	141039.572504022	176334.674074883	130060.394151141	151572.97178792	166862.01136747	152678.094956471	153061.695476666	130956.742061785	128654.127935015
100194576	569.432728543902	656.900366491346	742.751594260507	861.435137855076	677.30182963525	603.184919734512	802.39492650088	710.817178951174	877.931797970691	719.263614455188	555.909213246563	607.926602192791	834.185641857223	657.060923080877	678.36787664614	660.33092112858	692.19397032318	604.317564226879	667.867798334967	751.868828123168	621.609723771394	695.932318118628	597.361370346959	531.514947627673
100194577	4728.21204166321	6620.38819695024	9043.52036358953	8466.44368448271	9091.32879607051	4259.0683258546	6946.7862689528	4574.07150654527	6743.64179986575	2609.20847307588	8510.04978626457	3735.18459147188	5791.6142319639	4229.13686761221	4623.26339430292	4784.97645199271	13077.5933138772	3492.82461927291	4892.4422205392	17558.7901331826	4714.70077016239	4547.24047439089	7508.10922051931	7515.99731139905
100194578	1828.6378272746	1525.67186702992	1643.67270841754	1830.08268255977	1987.87491410248	1762.93611871757	1802.42806521563	1892.40384249073	3463.14920806666	2590.54928527845	2093.05822745617	1734.06547980251	3227.28385551421	1813.52734720616	1596.14655866012	1984.55668413716	1907.68232440165	2336.90268852717	1894.30958864967	2498.92034315949	1910.86588298229	2023.88913618646	1478.54943253455	1448.71527072119
100194579	1013.06716032272	1028.92879454517	910.889371675526	1273.3742443105	1099.45346081414	1007.39406612815	1015.75113287239	1111.50009610339	1440.58866814868	970.517647021333	1040.3474804018	954.747218052124	1150.58112776717	763.865795542943	889.639299262862	938.664440851303	1068.94926954561	947.241884208634	1127.38278263047	965.473854765354	1052.23013078652	1027.70965779393	767.580941712885	891.057464014309
100194580	173.64959860037	168.198852398657	168.436634702533	124.606647463747	183.051978001734	204.021883099893	161.580145072358	224.936130985944	132.215268623202	147.865817729683	142.262088670011	148.871016474218	168.80011902149	170.812693684856	190.961017032945	119.229437100133	159.428448763889	141.511243606908	151.651249018245	141.392520496784	180.235539754475	137.887112016135	151.431336034004	153.513644152852
100194581	1205.85719977262	1211.21707300174	1170.09372174359	1144.18762310601	1089.79123747264	1120.1655738975	1080.50263735758	1134.50737749296	951.111020360139	1059.40198149848	836.880842966926	973.569780173494	1047.33732634978	955.531986295695	1104.44352978104	812.496730802041	934.633354668325	1042.12714726743	1015.01842527246	999.267400096488	1003.43329872705	1051.36658337596	873.753391451686	886.553895816301
100194582	1087.21414149926	1202.77346254384	1093.43269500849	1135.43794417048	1223.90062489986	1205.68536738006	1096.54295141799	1061.11196139619	1117.7579732305	987.939990199625	1021.5838356701	1226.23973649875	1028.88838236043	1389.49843719458	1483.2659494111	1047.655475438	1394.03322978182	1047.98011656061	1295.23194786487	1065.6611790465	1422.36266223924	1317.64694568799	1262.26213276359	1519.32401588486
100194583	1571.84191165399	1864.59343014482	2043.63620378819	1868.11306519579	2370.16332990141	1498.18403614051	2876.92789891917	2716.77674868815	3549.39994932655	1922.84465754611	1920.48846826297	2751.29522395898	2595.59763697313	2140.08812899942	2308.53991609234	1991.88579356044	2573.39304124224	2249.86046361084	2466.38521784508	2975.08542254229	2225.5159946639	1944.78624215863	2453.47541724217	1886.6307363723
100194584	1701.40019240789	1670.86347931468	1878.31085801431	1711.93995504009	1527.90347117653	1579.87618243666	1833.60490900219	1887.53932763096	2211.51084504048	2053.46887663665	1711.73658556989	1611.47009837505	2057.40904205987	1648.7912992693	1659.98354137404	1749.15933554346	1692.88379397946	1889.42213912244	1662.46021569534	1934.03757419545	1809.36450927813	1833.64009564794	1634.51162968679	1422.08254222042
100194585	1070.13783104154	965.606349339453	861.800297897013	1175.74148512257	967.901589444202	894.116455538461	1075.84225995282	984.455301844296	1096.25144918957	968.545097794836	757.787751178671	933.702084940779	1331.78546613739	944.611666581728	916.517141210213	906.759044481135	949.224432847636	1025.68360240743	934.369552102422	949.057018135485	893.0819041211	1210.07920133342	857.13403922965	874.43415515589
100194586	1809.03590706483	1261.14651313902	2738.40687436177	2990.33846219058	2431.60903526572	1074.83839660787	3675.62584530188	3717.70358367588	5544.06783552001	5316.82897488691	4144.68851403891	2792.9028569573	8470.00549620369	3482.12057613639	3289.7673706957	4364.92777554725	3322.14064893406	3987.17590910524	2853.12152998804	4357.09077643249	2919.81961954161	2945.85263914665	2590.9471239459	2377.19890067108
100194587	33.0951602843043	105.721759325605	49.3193118056239	95.5144177765178	14.6331299579005	91.733079869287	15.4827088664462	26.3629683642541	48.6611707281599	3.28084333140675	6.3935067898345	3.88010680126534	23.5016079984394	0.736336830608171	0	3.63869425889381	12.3516694132054	14.1963086546624	8.79522406028621	24.3516131190467	10.6890269492746	65.9477645095507	34.4163116692539	15.0172547053428
100194588	830.038266604471	707.179871713692	630.838969376533	665.441386778609	837.60605561076	681.359933353955	773.512987164688	761.271069458826	911.379749872477	955.949125306354	785.453876724458	622.645372498372	1068.58669543239	702.084210262148	653.789314755596	776.690762298216	600.986257928361	762.663996606913	670.267490482596	713.077160165686	687.799675297768	738.847116841416	578.812378362285	526.542993748728
100194589	323.278893040925	222.262246642401	274.956709749703	264.594802241033	452.123859092049	264.350793221305	473.566411931237	557.457743816414	672.474227650974	781.914267687037	412.455802067713	400.666492563074	810.733331617161	469.194932158988	382.118545204468	338.786707276278	394.408418532224	540.079439816834	443.3507788838	481.801060896297	242.987645268259	437.591938471479	273.04929584143	235.578251937472
100194590	5317.06236728684	2958.50880474198	6896.41724609286	8021.90131120399	9387.69689043079	2802.54223205669	8366.93217145806	8373.6325789584	14277.4084771293	7108.40466055908	11392.2118241439	7409.58405123939	19263.1856335368	10465.9982837104	7687.60241371059	9589.99740990067	7953.34938695598	7470.82114328822	9397.32188117578	12224.4240742867	10099.1268337898	10915.3150671602	8865.22110492997	9077.1919258418
100194591	28470.8068601102	19597.2671265642	38449.952161659	59497.9333212849	34854.4137366268	23947.3664900012	21812.5751054682	42952.6701140244	66751.3204942876	45985.0075256888	31559.4404958631	45352.7990448335	73751.7696607244	37243.1264801965	21503.5001824636	34057.2000473874	19583.1872000151	47611.0193800167	50188.7339856882	71838.8266393855	50067.1669508535	49001.7865211188	27600.5964971585	36268.3002255049
100194592	11636.2627166537	9360.16665821507	11806.7751681123	13773.8878629181	13636.5898442666	10100.3073176485	13748.0830466825	14183.7344016449	21138.4331554108	13181.454596031	16410.4489520091	13350.9245119267	21125.9933473909	13869.3705649284	13557.2695199852	12115.0613718686	16956.9521385028	15243.3710406431	15649.5274378575	18147.6941971325	14780.5648444438	15900.8285153417	12900.2806304846	11910.9655753528
100194593	2103.71247119749	2059.43663246135	2235.26263465427	2021.09473644354	2703.95595911372	2049.75721714178	2455.45450119335	2697.64912469699	2396.77026758227	2111.5640087445	2866.85841020703	2722.01274364715	2220.25491405952	3091.83274595151	2309.12896018759	3181.54764361829	2790.55807166309	2242.32212919971	2193.62915980878	2308.73805221949	2627.70049421838	2883.56431088062	2675.68686539586	2411.96078123261
100194594	666.220254960471	547.661811426393	628.945853129643	632.212761277895	703.36356540572	593.012754521134	618.159615435883	624.838658920793	804.122694959939	649.599036376585	709.507202878636	510.41615691916	1157.18448160812	651.724811240389	571.314533002104	679.277648693189	601.613251128535	710.043013535965	641.803743468104	576.869124149862	548.117008969686	666.183671491418	506.504659799821	465.85763880813
100194595	1150.15974276354	1748.00749801989	2817.96795927545	3718.2881298685	2967.15336078232	1975.40572298544	2934.06737936689	3463.46474117606	4753.64932835225	3863.5705751289	2880.97558067418	2590.549369213	6631.90911792596	2613.55752239298	3110.33621893446	2951.01161173141	2754.75155626097	3036.03082836417	1311.61501529313	3679.79250973504	2659.29387185309	3544.1661005445	2374.49016342149	2067.20623762238
100194596	2.80807371821987	8.72908066148698	2.04078312397676	18.0176751061626	19.3120893589033	6.22390465856099	1.17901220945015	6.18593928429773	0	4.32807542757714	7.33597041435945	3.07411996111364	1.5501372320405	0	6.73852795791314	16.5046526888868	2.30208595443555	4.68298526694364	0.798650303786901	1.13785576814285	1.17497068625898	2.54822890017836	8.3477455480201	0.717145505729446
100194597	1403.10556881809	1543.9467071913	2551.44068366218	3097.33705097465	2603.13575321678	928.762443117698	2325.29922024909	2962.31848501269	3444.30227848868	2338.20881933027	3389.56069840762	2521.44755056538	4331.5345572428	3086.43194183606	2505.82406560963	3972.3619111095	2598.80453529317	2815.37110551774	2453.11724412708	2524.33129614587	2672.43959838496	2329.3406243291	3309.39986450902	2690.22037844263
100194598	1670.91447658381	1421.45069146741	2304.92811213674	2310.47292229938	1904.52543214048	1759.79740537202	2079.65898980453	2492.35506402373	2655.85501714916	1993.55510594038	4556.68198920379	2188.56643014947	4125.3718064862	2495.33082673461	1776.88944852381	5627.07930391397	2538.51190125621	3019.37601382201	1539.58266977727	2524.09009201155	2603.27445879393	2092.53616355538	2929.62034961439	1949.93736224159
100194599	773.942985230633	724.838359271725	734.811964465465	947.774682521717	817.312615393301	654.36758734738	799.4568810244	735.413048116346	996.414257627301	864.035087545961	786.530274924556	654.590414205881	1011.77242134117	789.263125137692	677.920962988794	827.540223174744	754.976568564314	912.699179259969	686.508072242857	727.890840622807	808.251929687914	848.187274110822	694.048180635608	706.832600393773
100194600	114.203979843027	61.156598589917	116.36395868921	73.5706061247864	138.786667147787	26.6973090043189	117.931172689362	60.3411451539218	175.794424557408	79.9655630783998	122.876246496184	74.6482578476344	119.200665497255	75.067957793812	76.6910913039356	107.465612242102	81.3349222012669	136.884887847359	50.2847106502906	51.0225735044194	102.064472990847	83.4665979814748	63.7909656685258	98.3055089206577
100194601	6522.49350916549	6371.90208585169	5096.14821965196	4726.43551217232	5345.07768081782	6683.05268687923	4337.23324872935	3765.54379958739	5741.25446283113	5960.63367452202	14143.4054753435	5842.75756758106	7394.87371436497	4793.34153501389	3032.77154567679	10783.2715933648	4578.47686521913	10614.680485981	4358.30284861385	6804.2590709723	6027.77584711386	4452.51325392759	5486.06040827851	3427.39022851636
100194602	12022.6052220063	11017.6104818423	21136.0943623788	27414.5900024107	21714.8964303201	10840.8035118967	18660.5834747683	24060.6826326417	33017.778938027	16192.0252857963	17580.2629830396	17300.7938971883	37713.5438766294	16272.3943580272	20254.0434664598	17437.7917605784	22042.0936747303	16179.6517037194	19225.9084613144	22366.4804124334	17322.4822725371	23391.9009916224	16369.4258520015	15442.233168476
100194603	1239.49478975867	1391.55749851491	1299.61810965963	1288.29716048324	1198.40216251668	1132.36671676068	1046.19711133459	1166.84528151458	853.322617249278	1032.66839088926	840.742436088807	1204.99790925283	721.106214223991	975.917548589077	1283.82259916438	933.973703325704	982.188648270386	803.61891660655	927.333976474223	798.43535262012	999.056054020511	797.433447293795	904.729588700853	1034.97886750558
100194604	596.121565509633	516.096240207153	570.997085119621	616.551596832131	715.904289346293	579.601820323638	571.233198082411	628.342586813638	552.659537921921	639.529660895351	530.225059768641	536.105036672561	470.017359534445	624.432013814824	532.79282310475	659.774024957045	490.828514101253	696.490498400704	524.779172941539	509.476807941646	612.543957434501	500.542472364903	467.382542314772	458.170709703544
100194605	54.025283065991	139.40553342731	82.3326511304754	108.317183428754	93.5035886744617	164.340374446935	66.5641677718146	129.347255064717	23.3165908898048	50.4381592623853	137.120058451216	61.0796194223378	22.3507714469683	48.0876457209215	61.606434523234	31.1460302861436	89.8756516971827	32.1606615192431	63.7266874063696	17.4549584118409	46.0109707668053	48.7826097412818	171.219561575516	210.09120821491
100194606	22579.4989509399	12401.5140255457	33025.1841071002	44058.2168279268	28736.4889016904	10280.8356088973	25753.9305662483	33537.1645533927	67882.3117171691	21445.5923397947	32078.2183128801	30799.2856765933	67791.4094879026	25056.1593549416	34698.0535261934	27291.8137034006	34761.2938400951	29077.646665355	39813.5596931737	44066.9904597607	39606.6615071444	49104.5961643513	26585.2473766383	32418.1188594586
100194607	10425.9722399779	8983.54908208245	10734.4790650961	11674.0522651072	11341.2306130735	8231.36030819104	10780.0179746702	11304.171120743	17158.6947232689	14028.1125281193	9056.69397753703	10228.6861199122	22284.5234858629	10410.0508902499	9625.76753694578	10889.7127929931	9406.06049205227	12420.2032483152	10036.9648763078	13355.0351843729	9037.83902710689	10875.0746475609	6716.51481226476	7260.2367533148
100194608	9842.99783788504	6765.49650360866	9210.53336525819	11868.5859521792	11780.6943034035	6315.83778482519	10899.3520109792	11260.0261419661	19871.4003720254	13749.3209567801	9179.92780991422	8404.62685438748	23192.7798691019	9050.02949385693	8019.75600477115	9509.88953316173	9396.11377720299	11896.7731777061	9439.56373162586	13157.3305057887	9181.15494969892	11080.4002294829	7381.06225460731	7340.96749853247
100194609	364.07570589562	394.781146734971	142.848744830757	172.647351674139	177.402320634397	385.025829926423	173.303978315008	193.308340467286	292.653219810865	323.384481214771	270.204104269047	293.63645970765	226.220386339584	222.99984857741	256.06458011191	268.652586632616	274.6775522179	351.124656215843	420.777114611432	261.455053991501	320.61008915203	245.709820166534	255.755530128656	211.560835416139
100194610	0	3.86764114834513	0	0	16.5156500378631	2.65738331850437	1.15982586820127	1.52990072070794	0	0	1.6512820540179	0	0	1.42346620817728	0	4.58161545142511	0	3.37996579998729	0	0	2.21268769239952	0	0	0
100194611	1668.72487730837	942.645199973237	1848.20891442241	1907.18448930562	1997.53936567909	1147.31623405579	1814.81331728294	1946.82423260044	3043.9791337504	2639.17837858059	1369.83561794473	1456.64233258793	4203.7538378803	1807.3361524822	1345.26534044068	1539.79285183107	1572.84631546148	2029.56819111398	1629.70328113712	3185.32347546769	1706.11959842153	2212.18637911115	1137.17791965148	932.393100277378
100194612	12769.9846509938	8072.05358850726	10504.1114558812	12792.3175839958	15064.4883668435	8569.33876608437	12828.294009039	11886.2699638054	19891.269589988	16181.3944809964	12496.1040658131	11189.4901786376	26103.8435082493	11422.0988109931	10221.7495674579	11685.8180481129	11274.6466500233	13607.8022742873	12032.9568481752	16211.464173974	11183.3359682264	13329.3553133625	8194.2232015612	8264.52880738988
100194613	4018.07993447263	4345.69054035632	6723.46570831708	8124.76379310129	5914.30470531829	3090.11826511283	5274.41199811059	8311.01013602915	7826.801990197	5771.7072291978	7848.87945648847	6190.58221054938	13038.6704450363	6532.67731698251	5758.76941375234	8783.52694734028	4951.5832507766	5654.99454444912	5137.70196297404	7056.20619986751	6973.45474224404	7300.19332300343	5993.7367382119	5714.49333442082
100194614	172.072279878018	323.342012267608	252.314666793766	256.050555547786	242.917668968992	225.61550504098	209.035992666149	253.70007972733	385.339357467819	290.194215966822	287.12030116669	193.625625770137	404.854954009054	224.806070758602	239.808015992197	253.348779296254	161.369993248689	235.332703151639	168.591994401846	196.685134043315	172.730465554514	240.623246803594	165.853357806627	179.982120577312
100194615	5161.91186512203	3292.8777064955	3335.33387251557	3591.92784043624	4180.84325991914	3049.20832395419	3497.78729860481	3161.24577009474	6146.03805633337	3831.40658675586	3537.29834446399	2918.41846121718	5074.92084706344	2873.4256561221	3302.67626108837	3017.1226686418	3016.63605205346	3211.79255511654	3108.84630341484	3206.69812110207	3240.73854496534	3708.53773124758	2584.17043076487	2371.41980719177
100194616	1655.81063079521	1373.51595754271	1955.64006394971	1733.14070287246	1800.68550819586	1474.98355064674	2091.47358090699	2438.37594030921	2446.00047413834	1993.50218828454	2717.50074314624	2091.88318948615	2555.97836468991	2310.08493725768	2129.20995339574	2522.59883168877	2244.79665544589	2490.59537411616	2327.78865990648	2201.72496900353	2101.13474260468	2130.72430445346	1972.56284592643	1848.28648617516
100194617	29043.3947410019	22499.3902854581	45942.3284652748	53827.1788057087	35936.0594601806	24130.933722313	44453.7961130944	49739.8603261881	79067.158747496	38758.2955689808	68009.3377740151	63166.9972447349	71482.9721188434	60043.4036458246	68461.803503138	62953.4255218979	55263.643017355	52087.3977322773	55220.3895972739	52335.8135422535	47779.9378031105	61813.9739605962	56090.0717743834	49414.2867917916
100194618	11271.6988052233	12910.2382323385	14402.8646608514	19005.3070930847	14938.3587058703	11036.680215738	11697.5888292326	14956.6151024707	18362.8743008087	14457.9502029075	9685.42980501939	9350.4361922383	20941.302377776	11542.6478116069	11331.4029660858	9720.10224169994	11046.1245858876	12584.4520463409	13992.1730825945	12998.8241480618	11447.6569059407	14431.9100236127	10005.7853844583	10101.9530010277
100194619	75.9186864231665	225.467597606139	60.3819920692341	73.6233660602027	196.735440013369	51.9000802342538	48.4573928236895	18.628297038317	75.6564862463	68.7428916099391	123.793665399796	365.396594848947	566.127179127562	88.9621715713824	212.302285561765	211.031445167296	255.6356382493	274.184423164347	386.995474092837	337.496538281631	342.380795490337	351.813842850979	143.421717735389	192.336119426332
100194620	3124.35320612616	2644.50698566226	3070.82269717766	3800.74103007923	3056.79865702491	3094.07143419925	3556.64358431357	3601.13098236045	4898.57284237475	3763.50688502674	7545.88297879793	5850.55398973929	5007.20027068998	4377.21627756213	5765.29836185439	5424.19333438903	6967.59347973208	4728.42334235062	4523.43082534007	5497.83364444215	5747.94679179233	4875.87218731234	5751.73604444189	5999.14053502348
100194621	8232.56746058716	6850.96077703165	4952.09130789805	6825.34989429459	6940.50558919678	7420.22104582441	7470.28494981901	5151.52048425679	9440.83015141758	8137.91271384008	6487.42979499334	9144.94685870111	8871.05288339212	6245.08083463578	8606.69275503282	6032.19747996493	8302.90398430111	7307.17265821607	9986.83712999501	9021.56125025392	9025.37926221862	8346.3597377458	7042.30572330348	7569.06284905405
100194622	981.617242094158	889.406686719725	2289.85558065248	2789.15117875485	1596.84688009212	861.105495397257	1575.11755197348	2159.54642176994	2795.54995849539	1275.20140055311	2162.4865358189	2317.25630680329	4907.51865873059	2320.59617949447	2431.39045769125	2346.19136141292	2571.99617246028	1711.60067711866	2010.23209447554	3034.21141755227	2257.46102449699	3200.71369421165	2094.94123888179	2747.21412317057
100194623	6.55589378209482	6.80958804828189	2.04356504448592	24.0298544945753	43.4482231621595	2.67545073391598	3.54094718679985	9.29526305965581	5.06041725693088	3.23425852180424	15.7140499775334	6.17579966018186	7.72150331598125	0.728967254308206	13.5032113876583	18.8610449215698	1.5349110758654	8.18098870447311	1.59488425652036	10.1340060655389	4.67924199033795	5.93445813838038	3.80380453066682	0.718646512746966
100194624	184649.175689922	164151.800573714	148049.821418874	161826.069777924	170193.023967939	178467.650602438	147019.355245089	136205.861390947	309787.030502095	199184.13961936	152192.501153682	216074.547110648	304205.671500918	153573.135695022	189255.285893731	143568.348972168	144571.417762538	181110.273626104	214633.056874868	237062.595755597	196294.611534871	247822.91006229	154781.853224887	148828.888011964
100194625	4118.94175677939	4860.87442012152	7703.48772639138	10282.5067992374	8351.87982806785	4020.14663188248	7839.46332740167	10900.802156725	10604.0099808166	8660.05427448201	8070.50533599227	6534.9325521762	16271.7406054445	6659.28160656363	9478.89919635611	7930.38103863641	10020.7739726746	8486.18361165699	8781.97969311304	14234.2811454315	8839.22070808777	9538.19279946006	6594.46064498332	7141.92597801806
100194626	14965.4459899329	12240.6940231423	23334.2944491862	25425.491072751	20401.5402339468	13476.7033127793	23046.5602192028	26875.9810391566	36611.9927321372	23039.7543906489	30898.1685897104	24739.5769553436	40548.1665958564	20734.7888366445	26297.8833669479	22493.68652656	28148.7337146177	22646.6663909311	24159.5584201517	23831.2264795014	23864.287947411	26966.0878565136	19231.21794857	19256.5816111001
100194627	10928.9708919916	8374.267396522	9454.48647098848	12342.7993522356	11760.8706966213	7532.38640630227	10184.260823337	10646.8062066766	14251.7185991887	10569.0350108128	9226.94511290784	8229.39076527804	17577.5915855192	8850.39102640517	9073.4236903039	9199.2519992452	8412.95520795026	9377.2321890206	9541.30054659187	11491.002680997	9073.0597816249	10646.6854788447	8092.73296583554	7924.47086922362
100194628	3312.98956519377	3023.65566018639	5551.44749170346	4405.89743736085	3822.51254233944	4116.45834348841	5275.50660444218	4990.51026846331	7380.71569726567	6546.44865009653	7510.16873313888	5615.04051525572	10863.3709314793	6423.32103257967	4927.40500027159	10114.8506061794	5740.33944746499	7478.81920462633	3958.34268248864	6440.02692839436	5160.75172657958	5525.42053793379	6478.77680223215	4082.79357127544
100194629	2024.01694621477	1796.2453932995	3336.53188481869	3036.87549744617	2293.11222406855	1484.36717129755	2792.91328460718	3081.86040445245	3925.89235170086	3183.76427559131	2693.0042700347	2489.78695571044	3796.31908048244	2909.38050595901	2492.61141573023	3581.51519863436	2873.41794804391	3599.17101853685	2352.99133117068	2533.63613501916	2541.12141386127	2357.21059882644	2476.04494745099	2088.04999815309
100194630	130.170294758356	219.771420217271	3253.79861145672	632.254691721982	2160.32619365557	294.190045372439	1039.70461141035	3478.74529720571	7379.0824708516	661.136391263166	1934.33785917212	354.915631074254	2204.64969529365	2420.08446835161	2753.1351695307	4451.20266687668	2748.93660765672	625.377221141652	1178.80703203584	633.574348999378	3412.86173440398	1086.02829912834	2314.28349195808	1001.52945226183
100194631	70477.1782407854	57744.7026811819	79890.7435411785	79253.9698856912	92209.6983184429	63697.5781461963	67671.3303304867	95751.4997289744	142573.46604468	87204.345355297	75809.0425643582	89003.4793854454	157250.796559752	98436.0863080988	89674.001383248	80189.9117835958	76936.3729163995	103307.123902908	107324.660407377	136215.047860423	99054.2510681882	100442.541103119	73050.129763441	71685.5881113469
100194632	2541.59832785439	2330.59365067699	3943.40311342768	4449.61353188587	3910.635541238	2176.09987870049	3501.18593165021	4136.85157921037	5158.86584874079	3226.74338763228	4296.41152249288	3058.77482566287	5960.95469959331	3194.95905271723	3375.7621135536	4114.11739947985	4105.15065068651	3351.23075452903	3450.94116605956	4109.07760191364	3578.89204020294	4033.98605446299	3626.4432227432	3220.51965493577
100194634	9572.56047087954	14407.7405819424	8533.01859809552	10811.6736825256	11067.8221987652	10595.8186496853	11471.1234162213	12953.4612016666	10876.1226236381	9082.65788196771	5178.78873028561	6132.808414553	11691.4485547689	6517.37892475682	6908.92718031537	4851.60449264503	6139.69711620981	10188.4831812426	9394.31466326971	8694.82036181731	6979.89572414284	7917.94035751539	5692.62692819088	5752.20170614062
100194635	939.251543485822	1353.50481062328	1056.43460985718	1325.30789295781	1021.10102606108	1278.48309045722	1153.75883202271	1638.25128516657	1329.19336879805	1167.95970049506	622.731186723343	816.754112487779	1923.38124708852	917.375007973002	730.198087251056	553.918071541814	802.25432812753	1619.01303412581	904.377783470173	1100.86922615951	794.841023686678	1140.85485966685	1070.02052063939	655.048348604758
100194636	71078.7025934295	65639.134254465	57893.2725735427	76621.5232174682	72451.7981340219	71174.8303103535	62859.2122597835	68559.114890851	113085.045687148	57423.5562887634	83649.2558439142	106742.63662924	179607.358370393	56705.8212227321	82044.2779869017	78206.8170514334	65822.5638219611	65256.4455520856	116702.377112319	138259.542707075	91376.375113642	157943.686497064	100003.733765882	79811.6227956305
100194637	22960.2566384304	22993.5177183016	17811.9205023338	28023.7706345773	26191.355465324	20120.2471549782	19856.7052215608	24717.2954770047	41182.3609852151	30630.9158419277	20255.9102673739	17995.8218077437	42423.5502888479	20812.9776197699	16530.6919212768	19356.6574155476	19573.8801610919	26129.5396723644	21517.1927728368	30335.5283483572	20815.635157123	29337.6514424709	22323.2131072953	18224.9756591857
100194638	388.399736905111	346.243721756344	524.430653541842	531.445543065136	363.2514040548	394.76272852355	238.134909342327	491.742956925358	429.722853425162	293.137014990694	376.416463600822	448.068217533052	418.406140402688	459.112174792501	365.538713629926	384.890120916187	320.709624766233	289.108695711114	384.865704115133	347.976144645979	447.511912154084	380.601339110525	385.494754980647	367.154296756157
100194639	36619.5081102141	31292.8447900327	52396.9617298641	68791.9971386438	55122.4858630166	23779.0298493739	44100.8854897681	67825.7401056109	73620.5474295605	39770.0968217185	63468.0521071259	54006.8729632021	76679.4604524573	55972.1461800134	57406.7838302127	60465.3359629017	67560.2600394548	55082.4301689689	63151.2622775022	72106.9430767579	61676.5102346853	68018.5501474855	55079.8385756566	51949.9228335096
100194640	79953.4378016543	75482.6558272218	82300.464448751	100488.157864808	103989.614494746	83911.6686932418	90106.5016513177	96394.3537823984	131160.685643767	78413.8611173745	84559.4730168903	95482.9800478557	128890.883972388	83111.0200601077	96547.6232988466	84926.2134201875	97653.9764667316	99397.1481306356	116103.066587294	132705.793893592	104319.640075767	116188.209032706	88456.9156591595	79531.7001406965
100194641	28020.4765804055	27789.0507971072	32182.0911200527	38309.2619626865	34597.2112709509	28775.5682581622	31079.5680243321	36436.7715942576	45675.1142784215	32086.6225542152	37394.1199323167	34977.6551766191	46219.0999526169	33350.4998042297	35498.0913157988	34827.2614188172	38293.1957075028	33286.589071772	39134.2961992528	44743.2262185957	38900.0592382371	43830.6664802568	32497.3040780628	31013.4031189602
100194642	3.72968794195395	6.78507136035416	0	13.455735493957	90.0975186401281	16.8837000328078	7.05191100291423	3.08598668103359	10.0631818663084	1.07180807802892	33.8001968470918	3.07833266675164	16.8876410435042	2.90258954874518	21.0153597639672	40.6294980578828	2.29185840770219	11.6264978465035	0	0	0	0	2.27366687592176	0
100194643	28.1270030772291	12.7066870749137	18.434150501893	37.5697123454475	65.1774839799128	26.883420457659	26.0161655104151	18.6443460330229	36.9356730474281	69.7070997602542	30.8004452487684	24.100064014252	38.3969388296044	14.5858625464072	27.938564633495	48.7108273973104	25.3362241502412	54.7972761628867	35.0148592537745	38.8061924021832	43.0063257894681	37.7584180256169	35.1341010410013	30.2857384468514
100194644	8746.80376351799	6457.59532099353	14393.6086512469	16839.4947359301	13562.8862728107	8272.65017106586	12547.4925945751	14746.064652391	28309.3701091737	15139.899132679	17894.7094223396	26385.0496930446	41562.4325527433	20162.8460429597	20142.3581495214	18516.9668042543	20413.4962730505	15185.0844134781	22101.7878564663	23540.1401544356	18877.1693160336	29876.382122957	15813.314383335	18391.7824870583
100194645	10161.2417182554	7554.55399984383	21685.604047931	22084.7490198404	15222.1906025679	11020.4109167416	15640.6164631701	20616.6154366105	49825.4442919659	20822.3984664623	33127.1743304372	48263.6273512495	53378.5650921082	38109.8618292248	35199.5391253505	38929.6321183039	35093.4581634043	18271.3375832808	36173.1819424406	37230.4646791035	31162.0945031027	33369.323573408	23886.5808985737	31704.9058786408
100194646	749.17433575635	719.098570299601	1220.5278793571	1382.78001323852	1152.15045040251	713.497156032081	1096.99344679935	1336.83853500542	1800.61252163102	1267.84116300563	1655.87554645411	1070.67646890154	2247.81894885742	1140.58488481634	1086.96293878495	1579.59567845998	1385.62116397146	1330.71313491257	1204.16530439518	1387.40740267453	1294.14757968947	1297.9110575033	1343.49417028965	1060.46192484577
100194647	1100.23733495218	1036.70371885015	1400.15606688268	1403.25882733002	1606.85775877327	1035.91290106609	1421.75580662244	1463.06909979883	2154.17120101257	1574.17141743315	2240.70742344856	1395.72218073386	2508.2475397051	1498.63372279326	1328.02244794633	1753.78457743457	1793.8558641716	1674.63874274723	1575.7571656663	1870.37977433835	1580.63942009474	1718.34291066769	1650.87142510763	1437.9491669066
100194648	6445.64473407539	4990.75688560997	5964.68438786459	7118.85478275125	6528.67008600696	4359.05543033761	6196.13597859538	6783.08292218326	9296.03905958359	7679.63838670302	5158.21035061274	5548.14715326468	10930.3608277641	5768.94538230161	5439.30677334814	5921.06071141303	5361.7008046428	7064.33915603646	5750.35522673589	6779.08389031644	5082.84300986614	6271.40196295492	4260.66262730941	3920.49702877592
100194649	14966.5235011664	10829.8359552347	13409.4326361235	16388.4276946158	17194.6168637552	9721.42276847481	15785.0597991181	15165.3673978512	24600.2640491619	19354.4969458893	14626.6991776423	13484.5895848762	29529.9660175153	13486.9481266924	12758.5364253456	15755.530713419	13273.475871878	16985.4400670263	14360.7546541992	17187.218052444	13195.2705217772	13286.4708539604	11000.3774369579	10946.3252730588
100194650	2598.67296872396	1953.68453659632	2885.47336679948	3680.22407650605	3016.61291184854	1548.55789209458	3245.71962119044	3267.38425048905	4644.4947649066	2838.02236639944	2612.82713267574	2375.04308856738	6194.50770587932	2694.68158099995	2445.28772330414	2706.06261911368	2732.75870637447	2950.53499102817	2899.76563998767	3910.26116589116	2965.9491936363	3201.71698294318	2359.84535085163	2232.79183023049
100194651	3658.21313104558	2456.03555003494	4148.10539845105	4908.66485759959	4940.6418150189	2680.27238610021	4576.31373323817	4601.66834348141	7702.63353397479	5976.87526125344	4091.183665501	4305.35647911475	10287.1427161652	4527.85694960337	4290.68911209113	4878.75286779997	4471.08136439854	5146.83517243969	4558.03927800986	6932.24776585121	3797.14394667765	5415.64507296015	2846.65177194335	2728.79140444027
100194652	26115.2960072403	17294.036047009	20888.7868850637	28575.0636351206	25656.2434446675	13824.6651596091	24270.6623938611	26119.5224886692	49203.0196764942	32822.7530427305	22997.9855858127	20119.0389005115	48061.8916639607	22021.1446641443	18688.1301971077	22930.3228257465	21389.955182098	25942.7390859328	21885.4535675901	27826.8650104001	22185.4500615734	23549.7473626891	17289.5772293134	16364.4334210929
100194653	12332.7806945857	8746.27810314771	11365.7402737225	14185.72338475	12251.3227439277	7896.1970540953	12311.7973102477	13201.3841894994	20741.6508739265	16337.8681345666	10309.3423328129	10279.1971953216	24683.7994437005	11416.693294185	9865.67289379241	11350.4258766501	11513.5759636662	14216.7358890962	11082.2024507726	14546.8497937115	11723.4901882389	12663.0061641055	8690.31522244614	8350.93068696049
100194654	2379.68230243098	1627.62907314949	2276.10528772611	2826.2393889167	2489.87278266339	1442.50917680405	2472.13427425867	2713.31372281596	3963.07079542945	2993.03310783843	2440.73948435055	2189.61021685606	5546.13332153508	2259.33552823294	2113.24085705581	2648.71748322391	2286.49091436635	2681.59762214403	2054.06415403189	2867.18539492794	2093.10685777454	2303.74152282222	1848.87862200747	1776.63706608803
100194655	16.8603300090217	2.92014531593567	10.2207799217293	4.50595381760291	16.8967283197649	1.78471465719321	1.18059903600482	20.1470952868019	18.5438902397087	6.46422459990963	44.6975025211328	5.40860585878609	18.5188495584681	14.5801905495134	13.5086045967828	21.1477280978027	11.5124359977148	19.8621140651153	15.9447068455203	20.2284078547495	11.6886554836963	9.31342664568337	12.178267331862	5.03268101737895
100194656	580.597562200608	543.520120225397	715.073694723651	594.699157179574	936.541044277439	592.75621297439	782.391179781336	803.793120034265	1240.41885086094	711.934057024816	955.41924576981	736.688291768509	818.953390485275	708.521357392538	595.629046013268	835.899415884094	788.141832174254	692.053438455853	846.270319063616	760.175443317777	861.565784541481	772.32637885776	717.095631321321	567.526174391652
100194657	1934.10250809257	1913.85498781885	2394.9673197035	2189.18217833776	2785.40539544822	2066.05667122187	1969.66905522053	2353.70078057745	3560.56144080524	2350.7036974491	4087.78576184054	2833.16480061733	3554.77143518705	2822.04970369064	2630.73528646318	3701.54524191528	2685.65392965914	2350.11798391508	2815.61072494537	3162.80796177843	2835.63570118863	2480.3637579112	2760.35383224087	2416.49574517224
100194658	3.83635166261558	5.57318722749032	1.94788151548895	21.4479537955882	31.0122378101233	3.72370550261759	6.14380306880505	1.61428506317411	0	7.15506353854077	11.3305194112947	8.89466803560365	3.19353190683582	3.78935848682262	14.9535600855531	10.8903430823009	11.1446422650792	7.77220374655117	6.44898897667289	8.47952646375309	3.62549167930958	5.23592110447219	3.96753152402509	2.24754370699444
100194659	727.513922099876	732.874577574159	1074.74008641267	1347.94842494648	951.363330816241	610.533577262224	985.410587547447	1202.6659411766	1722.74986393496	1134.7789737875	819.465522475645	694.33166583955	2047.67903876495	726.886907125483	714.352122727481	771.389758157788	774.350357519988	907.116635463881	806.142711982681	1146.69291249475	742.71660771515	907.149446132967	698.232140549816	653.265057129366
100194660	49588.131202398	38885.8741152341	40680.9213611534	47925.4579825464	69588.0366421511	40616.8926384784	50411.7489516487	43476.3823732669	92970.7791806097	45430.7144853434	54163.0249928715	48313.5762288399	74261.3380130191	45890.0646005843	46436.1099387301	48218.7295432008	49116.437890061	54857.6315725694	58876.5610170725	66890.5664523826	62148.5679689847	59158.7317953107	54041.1117508946	44776.852212041
100194661	5064.87056123247	3771.98504207119	4904.61842732585	5058.985442796	5683.4330242446	3427.49386263652	6332.84193053414	5518.02176427499	8403.04047347643	6119.01531326383	9518.29055477883	5330.27554779968	9066.71321268516	6235.0791019494	5028.48074702281	9345.60034579739	6350.78402175876	8115.64878413575	4989.06546838087	5687.24320844565	6356.82990494028	5232.3332248703	5983.19455332512	5222.17580535072
100194662	0	12.646260976532	0	7.48667342992532	56.5309187082221	24.9715362027129	11.7785028556107	0	3.35044386146213	2.14047426272815	10.7651976874382	1.54648679305014	4.59851273659522	2.90671815978309	5.90075219088981	32.5359634347381	3.06008884190349	12.7888767804962	0	0	2.32065872934831	0.838516157418168	0.760316932171584	0
100194663	7.5013805893008	16.6814930895067	9.22999979858743	69.1005556450553	138.702061014483	19.7989665129566	7.10177168398655	20.2401702703488	40.0631727445611	0	118.052323580727	193.948416868207	51.8826457765717	32.7931613379369	90.7827323696904	14.5758853606724	81.3446709678897	20.916680039434	4.76046435533003	25.0800248187359	9.2292466265368	5.8061490759463	425.201975880139	23.8505295117305
100194664	521.079918303125	535.429534066458	584.954605816378	659.218870142639	669.524500573226	438.316549997205	504.340218623045	547.371460727491	686.503578293964	500.212253591091	605.91498804766	593.955392880624	722.416897325602	577.206941115453	553.402840759206	629.901446523512	619.446186093962	520.401678678531	625.842802668631	587.734613573415	647.818913545644	597.241113764797	624.401356039638	585.623227936523
100194665	948.83971854806	919.751828162374	1335.79017912947	1405.83871209428	1302.25244768539	944.016635190383	1232.4950403204	1591.52152010336	1814.11245383391	1297.30110326029	1565.022373232	1078.46802481908	2085.15844147413	1388.74947905849	1196.27444173593	1363.0164875651	1298.59123960952	1482.72474620083	1285.20019060511	1646.91592075541	1340.87334788414	1357.5216255782	1226.09478332349	1114.29807224445
100194666	5983.05711924011	5740.97022606647	4126.52037696751	4749.4688225884	4322.72846797853	7116.04582200987	5365.751077136	4541.01135201983	5963.2348321277	5687.06569319736	3671.25948204572	4944.51897282098	5239.47487794607	4533.18607560573	4910.2774693989	3565.37779761663	3565.14073637648	4978.84734629001	5326.8406245631	4837.61965535601	4826.75824062962	5331.64458061258	4180.00565788628	4483.62485521211
100194668	4157.31559460491	3509.11599764175	3264.99437257389	3564.00519079808	4262.47526623646	3516.53778827312	3728.86907040776	3587.63686831172	5148.03467966512	4319.00376854953	4595.46866869223	3497.1135242832	5677.69431552822	3739.22706930626	3499.65324618648	4396.13755034033	3918.34786500018	4287.39396778025	4109.69621393115	4476.54116044245	4106.10643364351	4158.98362425975	4321.00883482408	3353.95404026988
100194669	321.955804522347	308.440043680453	380.582062408575	462.391987114731	398.249705499545	294.314335612631	413.800396697147	456.195885858174	504.128828626734	500.782642742701	370.685539731168	355.108930044198	587.271805098995	381.138636553086	355.448028517815	475.733331953445	349.100005510282	463.494334366517	353.71467823484	459.315325509367	366.432402183248	372.864925060465	326.323420097509	280.399260094446
100194670	848.694043540282	845.145440449904	942.490264992517	1174.59757096512	1052.43065980409	795.328127740135	904.44585421171	1119.14031427268	1272.4135290482	1016.7047928418	890.170514766853	910.588616078982	1459.40641931882	850.778316301981	852.05420253547	853.927798114853	966.301932930935	874.970761240017	1045.83871242922	1269.79331501197	886.815192388265	1131.27691126023	807.770786959927	873.714261307104
100194671	4028.24508838888	4781.82345058882	4106.20884894772	5114.23062762477	6400.6564396258	4147.37293685625	5236.15401719641	5907.24102250825	7775.7405697352	4850.24638582124	8367.37708259895	6248.69795595412	7019.36002121719	6102.5372775395	5848.58244815608	6569.74104215048	6594.52684180592	6572.36922371759	5476.53731143878	7015.9397061993	7907.76627763178	6529.13488995823	6294.4363250622	5136.57235501196
100194672	10762.8976145255	12553.2986849033	7355.51889133359	9582.61232065467	9609.32630889208	13253.5185507201	9245.94825774753	8589.18873656948	8943.83259397286	9829.52502619544	6761.68792841628	9684.49780031911	8189.00163816384	7759.41666177671	9651.39556856004	5805.25862697419	9057.7901578014	5720.59774110493	10513.8950221075	10108.0797562985	9581.36907382288	10069.7498628233	8723.46577516403	8936.60307128946
100194673	0	0	1.01616634451809	0	6.01484567745286	0.884643287088568	0	0	0	0	0	0.764044045855481	0	0	0	2.23609161417178	0	2.33578240722293	0	0	0	1.70832911233373	0.755285105989643	0
100194674	3011.57668697176	4092.74048635276	3305.21492366069	3673.62683743906	3416.23964031416	5480.5526283327	3676.20664408788	3413.00234306731	2902.87591801804	3502.75597302157	1972.40207319533	3292.4369857376	2473.61214971297	2736.37447950384	4621.0017751477	2035.28676766846	2861.06589569164	3141.36574406182	4398.58757655603	3953.67417840362	3069.24373269756	4176.01508962413	2885.80059581592	3318.35363316983
100194675	32.7406916804223	5.80718398430274	20.385319196794	10.5058179234439	7.24051046062568	5.32348335818858	3.5336929266394	41.6988260231877	11.8668909517584	8.67330687136011	5.74947774494782	4.59732950711419	3.10667111141941	4.37156872867578	3.36435669565591	5.97946570823422	3.06839951176237	50.3826028749207	83.9141361770329	19.464462361036	2.35570747815341	8.57236912127381	9.09042086615456	2.86413702737147
100194676	1081.31999544654	931.391927434039	958.277488055492	907.854205274522	1096.97687275038	986.942781632647	1084.98822526329	947.467836977112	1118.29908545105	979.338030174006	1288.24407642273	1049.83082887667	1106.69306212685	1180.4123536691	933.969221772969	1111.24114682612	1165.00484155231	1139.54657148528	1175.3241397521	1046.83752663478	1185.00656115749	1015.51015859339	1207.24319193626	1201.30782838194
100194677	0	0	0	0	0	0	0	0	0	0	0	0	0	0	0	0	0	0	0	0	0	0	0	0
100194678	1.87129168642683	4.86041533785261	1.02086868958951	10.5025269628153	4.82257630461368	0	3.53769117358829	0	21.8989655114945	6.4595728027383	7.43885533508001	11.5728007488611	7.7107280177172	4.3693736835768	5.90270509633919	6.7867431424973	5.36673228538443	0	11.1510668835109	5.61849038902344	0	6.77063546649872	4.56097742207286	2.154165231872
100194679	3970.83486940591	4358.94980336949	4327.50719686812	5105.43651818419	4576.3111057785	4334.83688675711	4570.23601349259	4889.82136194261	6226.19940328075	4914.72916213355	4561.74153310305	3999.49954265985	7186.94335750389	3885.40921902098	4399.83686987367	4344.94343084221	4484.66990440771	4862.71839089827	4862.23538738299	5815.55378629059	4528.95482111373	5481.33929413395	4002.96538115278	3854.56837251745
100194680	996.918288230787	1008.90556690816	773.534118014672	801.486830028855	1044.01077196011	1078.63226376133	867.816429287702	669.969774305023	757.276064196799	778.970684373727	922.667835699887	985.286324324681	828.429378122098	867.451582658554	917.356874405757	992.959732989607	894.512448717445	991.091263444707	828.740687727624	827.974375181064	809.570062455072	815.040646508494	868.526430551071	878.355927294644
100194681	2824.25633031528	2371.75756234313	2002.04021842723	2473.44072214952	2289.22071287185	2454.6389111206	2304.16131987781	2179.42637108692	2772.89816670698	2785.66335377194	2343.98143975442	2169.83229845716	2663.33883416303	2212.78988697042	2330.98106402789	2343.34239286715	2193.18140792336	2508.32703990574	2380.55438667415	2476.01753719853	2603.50864438127	2510.56727465218	2142.68007264207	2230.77794880177
100194682	4768.29046909768	3407.81204285839	4493.56414697613	5030.83701541257	5259.75359429506	1748.22942620889	5223.24363645733	5024.45946536096	8044.16843196945	6604.93063474092	4403.36291631856	4452.86239681814	10446.381047947	4441.94338276966	4203.12246259468	4660.53796218869	4457.62236762243	5326.94264006115	4434.3283888271	5993.84487832294	4578.66712251006	4974.78329363929	3492.18919580241	3230.68078625201
100194683	125.530778738094	151.926912877718	143.126931955064	120.166997143487	158.106644117037	80.3545641099566	92.1059551867122	119.370759159182	92.6716501973783	136.746946360787	126.733186409343	131.453167371149	161.942699768905	121.750695198903	167.227124306093	125.496703339207	94.4062462925019	133.157892147041	126.731727222446	87.5073746589911	108.62797783231	107.405738730318	205.597869466867	79.8337213194677
100194684	14993.7964610423	13770.0056488358	11310.9687759707	13213.4291865912	13430.0657089259	17660.3339440217	15110.8065029265	11211.3937142004	17649.2069494222	18096.474713106	12542.5138051023	15411.0414972397	13280.0660797117	12911.1851222073	13364.3391364281	11168.311285107	17960.6630423132	15361.0000870934	17601.9575835311	19097.2848875077	18072.4712743768	16661.0210995163	18117.7265976049	16312.3253977896
100194685	135.612525688121	149.890414004482	168.108596351265	151.565831345016	178.595057115065	163.998707313879	148.363416414149	112.681987956882	122.162204732084	146.500545199725	80.3991125964557	129.32874733817	118.169457693807	136.963556937498	132.815817696659	67.1637269714665	130.39634712137	155.900830158771	169.488293618931	140.08285264468	132.072007933119	159.745460362092	333.076521745287	161.008624190916
100194686	12.1716374314348	12.6904531857427	63.4102258197154	0	119.324952658786	96.6567918340807	42.5143657649497	55.8588779446392	77.1116467086453	0	14.9655317441396	5.43531803098571	95.0776703837336	2.9131207069993	4.22753289993752	38.0107021309938	32.2012782130058	13.9703326973503	12.7141657484579	84.1136148200296	77.7544339696245	82.9302188538413	28.9861482588083	18.7236997300673
100194687	11448.5104342966	8902.13749391242	15733.0440229668	17494.3214074176	15578.8448570113	12837.1384863721	12125.4379778919	16178.6842402939	33399.8960660217	15534.2832098409	14337.9766083892	12933.2208477772	32328.694721297	12875.3123916175	16474.5321118942	15624.0262277618	15317.5287076336	15041.6210014551	17626.5848623426	26066.884213627	16499.1251992495	21789.9700684736	12067.0293455429	11996.0745816977
100194689	4219.63957387609	4967.74171381974	2896.43346317397	4292.4474410851	3370.68276454877	3771.19887420925	3722.6418492614	3384.67889023728	3985.27452895383	4200.65079257103	2349.36858457731	2136.16187264043	3431.67057734489	2154.31348173396	2357.57311421491	1940.83816779784	2627.20066161121	2677.25764553373	4169.37282587695	3567.1170082326	3350.69690352003	2457.04085289613	2388.53117420572	2350.22206129064
100194690	1118.4329147509	1596.18203416466	968.967710278986	823.95792754742	1325.15768876893	1358.17897305518	1790.57622438818	957.267297100329	1621.77993241244	1334.37128898704	1027.72918905143	1305.07794917348	1638.83877778086	920.052671834944	1782.8060829621	773.711459002798	1244.75276960764	1572.6913206374	1441.98747145099	1342.27402302961	1324.77837583475	1529.65573948756	1385.01590707306	1572.15760733479
100194692	2090.00113503253	1840.33409916837	2046.9724556071	2454.64668909938	2663.4582541017	1430.95523907556	2551.38286549337	2954.03162997922	1955.2340916943	1801.55924398087	1176.62453100491	1125.60688395498	1773.81009831805	1503.45060337125	1488.52958099786	620.028428175705	1618.16530816563	1273.31341367408	1470.62613390113	2161.01772351796	1689.60265904245	2855.41020589138	1167.36791227162	1495.43505422686
100194694	1491.03656289119	1545.96456136578	1353.1068340045	1683.77667265311	1336.2953209059	1733.38042714479	1225.66590788452	1258.23375871136	1512.33163129109	1382.24242924473	1138.63130346843	1302.55825511533	1622.83472280087	1100.74584502056	1419.73568157069	1163.83870453556	1300.31305409335	1273.23035195812	1478.73439639697	1429.18380648428	1147.56495146654	1578.69528006762	1257.76710642749	1215.65349652139
100194695	10790.8493619812	11019.74453438	12335.0105051372	15789.0622130323	13597.063548325	10675.4186411376	12288.1487263922	14925.2249559359	21537.5212348761	13361.2025324394	13324.9189895095	12734.4429695531	19635.520896341	11451.3879669372	12782.493596888	11615.9449900177	14763.6716435482	14284.8385897223	15342.9505879146	19595.1660810816	14281.6802936046	16692.9340068033	11453.0599482781	10496.0198367849
100194696	2725.15322241265	2477.47143608225	3311.73502247038	4263.77084701754	3316.70648687803	2258.77557703868	3256.39660210076	3832.7315828035	5706.67763904215	3911.64442749451	3999.19891628259	2911.69125775008	7063.68566747448	3493.36559340447	3273.54946642992	3893.83388635318	3426.7029760379	3888.93520361443	3423.4631932626	4598.1340144485	3684.57311788245	4007.1910883823	3446.25766907426	3078.03708191683
100194697	1864.03808206804	1076.72641450276	1043.681184825	1172.96520977767	1373.56985900916	1572.09759613821	1841.38883512829	1227.71027879734	2087.27631977634	1461.06343049264	1594.77710086079	1767.73977967338	2005.89706726431	663.145865623912	1216.97173556592	1571.99991933478	1711.51884685024	1511.7822759841	1529.551006409	1639.77645212454	1533.03915975173	1725.40573621088	1322.9427667833	1451.47115342306
100194698	100.924761060477	110.8610245385	81.0326277230577	89.1647711189963	63.9087258860119	96.297268346448	106.425017605901	120.947828149713	90.9992308958815	112.958441945048	86.6385742047139	66.6200991756428	107.621155920605	92.2649679004276	94.1267490355084	48.0614860370092	73.1899396199269	118.924176501324	67.3667564332913	92.4510141684032	98.6769413464949	114.167309642057	72.1401225365751	72.7298806731549
100194699	5092.47776086138	3683.76608336885	7214.4412487576	8196.58377262946	6366.13279954636	4205.65738231206	8399.7277058024	8314.39408604401	13830.134634991	7856.50539208929	9429.15135804321	8779.13292556483	14032.9859099664	4325.5740659587	7887.76856220882	8392.06212652545	14310.3804752055	6561.0766595338	7979.76783300203	7853.26778276372	5675.76874314962	8781.30656838356	8486.61217367371	7753.87970216387
100194700	32255.7337599305	32448.4772152455	29502.7751478012	30271.7258541813	31618.0644003952	43845.3361060144	35285.5006408212	33477.9369393495	43756.1604149367	34407.9702588728	41443.7453299556	36829.0132326099	48389.4220764716	37225.0108552338	38827.2935066059	31882.0673964996	42608.1238237035	39757.5754256858	44015.3280248051	49104.629965982	42377.6196469655	43716.055410998	40942.9057345792	36941.5234734777
100194703	5405.33153380565	6523.98718667942	6278.61605728628	6304.34483612352	6106.32051151169	6835.90661639672	5867.08351436626	6423.93343023305	5843.05164040347	5485.34784544297	5789.21226526448	5751.10125793273	5641.58741415508	5557.55480306519	6538.70966707925	4900.73169546332	5504.4482272207	5244.26390248227	6177.49751308879	6272.41533135599	5355.69131958229	6341.94768377323	5958.35035430364	5378.33313074818
100194705	6367.22800637308	2899.77371812095	3316.36688025202	3391.32999343018	4838.0778263946	3317.65020476577	3948.63893832903	3081.14981970708	10022.8546772416	5062.39190396076	6265.58393250831	3195.33036962173	8912.82518217819	3058.30486247387	4487.35196680525	5447.8078249089	4027.72471630609	3890.18855998518	4417.15304456575	5332.35194273683	5350.59602272528	3811.85376554355	4597.89044550981	2556.41671578758
100194706	589.635350672981	402.544409552826	260.189863236584	636.544018357966	317.393332149251	441.938771261125	360.756463484678	507.243734628954	365.390545612821	586.196437908132	811.445527416349	418.16816680608	478.776814102271	362.921635083867	311.659326023541	471.275046892502	534.777663890656	352.293569016365	493.4332186516	363.753342212136	637.689654309276	312.250411516795	352.140690675654	317.701773840738
100194707	10153.3004413857	11825.6277173518	9698.84381633116	11216.8896211004	9686.78993977178	11460.4874477166	10215.5182487476	10519.1780230161	13862.0489497343	11207.3539294206	12933.2289720127	12906.0582487292	12820.9431216433	9837.53055797721	11447.9944256102	11955.3481154952	12512.2926068058	9131.03510566972	12392.1095982708	13279.2034571004	11999.470290435	12672.9011468059	13357.0060373607	10565.8273953178
100194708	939.012670270791	720.860500328493	672.192304181821	838.339177116239	975.219076229577	694.853000008391	888.563741479081	791.408980836098	1374.41558623132	975.950652357219	1126.49573274431	712.306192744124	1613.36494966424	857.48823153143	708.514491730759	875.776525526726	874.336643677016	1030.5528542426	818.801231818185	1128.33405826235	898.615965210412	896.712946723822	780.792839680676	731.567066147516
100194709	336.490494212227	922.040439626374	986.361607215289	903.285488149256	515.055073801085	629.741733938056	307.785664939572	1172.23325121881	315.057191249208	279.401661430493	496.146135312606	365.236593060012	427.056011233277	467.391332936057	451.645677908531	391.041131321294	460.481696381779	377.78425859014	305.482285814929	357.83151688687	418.008282290792	326.345426843608	366.380727824131	426.304233158766
100194710	245.749325118201	284.441337489298	411.797682910502	505.890921066461	391.18480224864	255.459270558344	355.368653281576	342.297401872429	382.543553812337	431.477731063974	319.023628264114	333.396304222008	465.320276608491	344.886349819775	497.071031798703	295.399839947065	295.750500796102	267.269536955225	367.455130470954	300.490682367531	403.862734468277	385.248718589353	202.862100190035	300.847837685972
100194711	952.740032702744	860.988995028845	722.819222909839	1174.64484515918	627.599822601324	821.469515528097	896.290820818339	804.629633295692	1209.68941438809	679.366717303097	912.08283504211	539.795854337636	1340.14374597054	628.44259040839	552.386065502165	682.017883747976	542.647826621163	615.538030215167	585.017711650576	773.899376202946	589.797130476229	1108.53638538366	916.876234869246	503.485049471624
100194712	2298.60300933902	2113.27055883183	2342.59562675584	2498.7016190299	2664.75743329682	2200.97989636137	2517.56784666812	2572.88298911226	4298.05891435154	2656.7347117181	2918.81195535104	2902.83439378029	3796.54340045147	2981.12185761834	2974.20761897825	2842.41715098599	3194.57411643148	2963.32464314241	3239.30976507372	3494.30197366393	3046.4847755653	3283.63389241656	2706.32653047965	2448.45961736676
100194713	8275.36830430076	6503.49399825189	7358.98967866108	6915.18197723672	9605.49057705875	7805.01394232584	8122.86301782953	7588.77902248362	8227.02373447865	7924.09196056784	8183.84725180714	10044.6499545075	7199.75317520988	8110.10415577529	9847.39754599379	7154.76632466376	9560.08838686867	6987.61133398833	11484.1489380887	9940.87039690048	10519.822330082	9937.34783162231	10709.2640856183	10067.6481899084
100194714	1976.2597689573	2304.22694361738	1705.58375590201	2086.16831681691	2587.59722284523	2001.7993872269	1992.59478469189	2353.64951402994	2846.5472721282	1825.71596290627	1225.33310920186	1946.94701163784	1661.13697389394	1279.37200892061	2112.79988096581	1256.78931142994	1930.19766901686	1889.54378205539	1946.32227557828	1828.09164997041	2212.45225922299	2185.9495294231	989.979653986164	1679.09180109494
100194715	865.164595634176	1095.17021574186	1157.08094625291	1570.72816840607	1275.6599666549	1007.55424463722	1313.12717807374	1255.58937434198	1678.45613668773	1477.65002569476	928.254904491001	984.257345827481	2161.5885419216	846.242324568576	1189.12140499116	984.86647613076	1086.61409504708	1135.43113551013	1065.87497883	1666.67500045121	1288.64999914316	1474.33018095274	1008.62751143976	860.997721058897
100194716	1524.08880626534	1533.3222548787	2373.60548910683	2102.11419808727	2111.98730182282	1492.00509080403	2114.79714161235	2462.12373406378	2539.71193854579	1927.08949968561	2362.1374020233	2130.47149597676	2882.90527096265	2260.8616134577	2048.37254587847	2586.05948393282	2176.16007270944	2500.93812542016	2186.66461941578	2239.07839064329	2216.24103781754	2130.2161633981	2040.37496629034	1888.35852543164
100194717	1249.50496819024	911.998977261075	1220.48537963674	1336.9912408236	1539.74253783346	880.800829730151	1296.58117235335	1405.22226410027	2068.48728671513	1546.06818242229	2132.69077444614	1355.05428474735	2316.51395458311	1600.14136582277	1311.90923423	2081.49426412084	1552.74542923179	1633.19345136902	1423.08357728104	1380.37582888505	1577.25146754496	1668.33771082681	1475.37856205894	1398.13829909875
100194719	309.597602421707	284.71593693836	30.7781508323026	91.0321195238887	238.693523449754	245.422594289579	53.2190191205149	75.3276286548204	69.2737906991664	122.465923734374	81.5646220461094	70.7085749766144	47.9752291743551	35.2085214570332	106.829702696341	44.7989848600464	42.0107836209144	108.958965202767	159.505716343043	74.8597841549747	112.64079175459	75.2504238868864	25.4530848527972	32.5085333391658
100194720	29.9792570218287	24.3535215326162	116.560636396552	148.711650084048	49.4839897324821	40.1877185513925	50.7815715496082	85.2781671174353	47.1663218508429	52.745612129102	8.28611994637401	17.7915908154743	132.599608310674	50.3054137285632	57.4413612904885	7.56363018478459	155.044583098619	19.854300533977	28.690776184595	21.2980731724483	19.8498483979323	131.012573026101	1817.26567676847	114.377399444777
100194721	66522.3725745874	43801.9965170189	30170.0233994493	35886.5848413435	48089.6357473097	87293.0196040259	32892.2439699887	27593.8928939243	30331.0950793297	47512.4206338825	35533.9308988654	31898.5037940402	27930.7124616798	31651.9581762423	39233.7996899178	28458.2525840511	44773.5714285319	38360.4687577596	73711.6944358229	38372.0224723657	48088.991439981	35930.3703329016	33338.139231541	35075.6408991037
100194722	87.16455740053	79.0546702836436	177.046489404076	169.783015327581	100.178063939164	64.4232425511506	132.367827029495	108.660564441223	82.3870682277275	42.9675590571998	53.1681598389638	72.9167994325781	213.852868282369	75.8361253512073	82.0413883254872	29.601389987327	419.915611851199	94.5093959614658	56.5380606790338	59.0470976319756	76.8680670128981	164.989743167626	1711.0458043111	179.36091454873
100194723	2986.35353306342	2107.00067512514	5191.61239725909	7283.0050689207	4450.10502300609	1828.73570021609	4265.98234615674	5990.17804687448	8521.22598737125	4873.61893960773	5911.48588950523	4973.64498892089	8358.02137589555	4780.76649610616	5358.61617468698	6036.24465736813	6688.16149237418	4647.53399447307	6054.1070609367	6241.01944256639	5160.2368661149	6626.77355896297	4860.10770973988	5052.33354041278
100194724	10693.8952239196	10460.3275865975	20394.7913812072	24720.2808235225	15169.4025798521	9934.57071835484	16737.4794353504	24282.4622829761	34993.2155783017	18187.5154293985	17003.5942246736	19612.6303347421	36669.860095423	17035.8356555499	19002.0794567661	18390.2591661889	21228.3557185806	18690.7172924474	21373.4218911542	27517.8935510365	16310.0494142283	24922.3710629591	15016.039821304	14847.2161718534
100194725	32917.955024375	24830.7635888418	25616.2152030828	32497.2463126287	33117.5795617913	19812.3804195747	29928.2627092562	28962.7984497646	56190.1464947483	40754.390024927	31535.0261381464	25802.1534347293	54994.1093813704	27561.7241882945	25412.4421149522	29254.1314146222	29131.7681351499	34199.8049621279	30626.1077196924	35594.8314442512	31090.9000530428	32235.2817923873	24518.9817567396	23846.2108375568
100194727	985.64760406513	1036.56679238067	685.605332760395	528.208124252132	893.323635479047	1252.47068728646	1053.31329165961	641.96950106689	757.560391924848	800.027754211317	886.952819199456	1093.54065639405	633.658757643713	792.947914550912	836.554990463747	824.33162728037	899.270196864238	1266.9946937894	1068.68628839953	822.287914877147	672.734945679914	788.72428460004	1096.69260025814	821.359199703234
100194728	35417.9635628064	26113.8668299102	19211.0421152068	25240.3945622141	31595.2781172129	22668.9478567973	26756.772395154	23868.3523438011	51381.7457091578	38886.8423507787	35686.4192479465	26259.0779028078	45913.4244643982	29051.3832743572	22941.0627287789	31982.1370436526	31282.8010769759	42548.6815554128	32208.2801299822	32040.6535522382	33508.0944597057	30600.2419466611	27472.1524266279	26260.0578363648
100194729	961.957373345061	745.849107405286	787.208965165677	950.815987007847	1097.74116119068	888.355870963962	906.092855376735	838.778357243065	859.795425577358	947.80055497106	699.419625824775	727.163451213081	789.93541704686	727.516986976943	774.273427313665	561.383728793837	962.43618950943	877.293843349132	1067.64068388064	1046.90274735532	1027.47178148044	1041.98761750804	929.739674971735	1145.80763123421
100194730	89.950750348265	26.3184908695795	81.8218883469508	36.0542812185996	51.8984202442841	97.4059845296939	67.332134055533	66.6977442874325	70.7051770295042	102.190069447814	69.663672685217	61.9417872609296	144.828845851122	80.2018611582371	85.3533098505921	80.2684505692137	99.0189880803815	92.23451564771	105.967277389488	82.7795321621161	89.831310211352	97.0691329668336	79.2521541830363	74.1270780444313
100194731	812.08784298328	1128.26148031582	1214.31273565621	1532.48026358519	1891.01099551252	1012.98388674774	926.060640236733	1021.23755376781	1997.5052126881	1297.93813198623	2369.13790382237	1061.41720097042	1077.24852145724	1617.58430595343	968.495878455197	1420.98788700717	802.43335266036	1423.16237209762	1362.24591608089	1587.10444386391	1824.14758292229	1263.56553069472	1357.44971458163	1517.95224974419
100194732	252.442509250276	282.641475554048	273.978687977152	426.950420379375	382.663410889768	251.999548267687	248.708479714371	288.166402203404	503.344428061507	224.203924280798	324.800930367115	262.709805217164	340.919143688425	226.869965835161	285.237593392631	284.487056774272	305.684715977143	261.812455887813	282.036193749775	325.025321769182	320.238432937344	321.078805136283	419.142640932661	313.065105170698
100194733	17244.4870129789	12833.9385856312	16249.9794321373	21163.4035355385	21087.9432420221	11129.8672319017	17589.1847300814	18907.5482624445	30608.2507998353	18641.2771921887	20126.766971366	16734.7479766993	27645.3505589604	18330.0434733751	17165.697101031	19708.8113079407	17908.0742316653	18933.8365283639	19918.8517757052	21893.0273264622	19243.4364746337	20677.2304034096	16213.5979421877	16028.6429693781
100194734	3458.40312537231	2665.78490703696	4839.90678581026	5410.61603240354	4562.4734743137	2867.34118419225	4288.19602762406	5397.2111356433	6766.95355836866	4189.19151780292	4658.78550746315	4763.04374031871	9002.17140617764	4370.25994174854	4957.23358433516	5071.64934015064	4946.2782786116	4499.58366464958	4789.67490913764	6857.61930502969	4203.98245513064	6018.51518132044	4125.83358675666	3834.18803097009
100194735	525.939484478536	461.51553621442	543.734566177061	478.881295819131	668.570666229246	450.635541108104	671.880896656104	646.256784667881	685.396533733655	618.936117898042	751.693089871569	511.625679193731	937.872280674568	628.162366615207	519.563991459877	1022.79235382008	506.369210797043	790.196372651127	539.042996319262	602.179041575809	524.077442643059	586.65857505916	537.125472286526	469.595272261002
100194736	847.916427858597	788.232905847254	734.098416854225	769.541151743311	904.498837843865	767.931068857793	822.17939721196	831.798124689462	1011.2153213522	969.101968914839	802.872467695115	715.125298433948	883.941553242686	652.048140320456	737.884533909609	843.32304351715	603.430939556668	896.562976967823	680.845639344731	852.52391638435	695.581433087276	775.818298997127	640.542836364874	604.186823109201
100194737	83.303298602117	68.8889366874833	96.947060913873	76.5684393804416	61.5481766762286	73.8262007910396	69.5657253551231	51.0426838989063	65.9545434805349	117.850587077109	49.4475737195711	66.9045730639509	83.6420209352563	75.0642900851587	73.2961981431028	66.0735456179403	69.8221700142748	99.4705354148062	69.4553062991328	93.1233565210762	73.9573053574459	80.1449372594476	36.4371407320698	59.536574570844
100194738	683.542270630635	230.507427124486	262.341649150364	287.534679054365	569.51904628817	228.298089929646	211.618437582085	286.239808991516	327.442997247677	814.9783822921	302.369944001212	173.03008333601	298.356627555704	409.246031156144	236.973785464093	96.0777676352673	510.845354562523	307.64077903229	278.786346223599	251.87440847446	218.394601768432	516.891152307406	178.123564378345	384.05376282803
100194739	1339.00498141982	1072.71391010718	1274.82808053077	1163.33718146218	1433.66591949735	1143.27436922155	1576.79503769151	1505.35509878816	2006.52371408491	2111.31465275643	2840.7692003567	1604.99946786155	2689.77614175642	1992.22499010169	1356.92669742951	2518.40377746987	1843.54873422357	2080.84582409288	1366.700927008	1589.76656476774	1808.60808591541	1438.94351013918	1910.9081523177	1454.80312390468
100194740	134.780797293178	142.619811078368	217.358570270614	138.122224841264	220.848998100611	140.527270509891	206.333532589371	162.401996953659	187.728949695709	162.191517171738	303.251277245651	182.239624708463	202.924681329217	209.158334311948	199.660167379764	316.814381580645	241.690673561095	252.780509503576	138.914534130431	219.228031994606	201.933107528161	208.918426284595	247.45529091321	214.465011274479
100194741	479.214770148309	539.895958262976	618.385761787849	582.410475621118	371.708610316621	618.007371873247	609.879612593067	545.067709868793	569.6607864722	453.201874099444	673.266159969833	576.395013210277	469.150686041975	608.724277569918	505.84228601274	836.61678204969	665.257702277079	594.155652428449	503.457728517123	474.709891876509	490.708758712599	425.934151174771	632.350550926032	614.184035482847
100194742	386.858221298865	321.444376006934	570.217952643612	432.924754750344	465.423918881003	354.054376433549	440.890311256252	393.735201278817	552.702317508157	431.212702431274	485.854795867525	482.525187099195	477.586109903952	481.676918912298	411.80298124659	583.227408689486	476.147883428771	617.169015334202	371.31440701021	392.374275920897	473.808603167942	433.229078532013	448.286109354282	422.676135453773
100194743	427.469652349957	388.724627441615	436.033782132805	321.692867336581	361.427355743361	257.791903985807	268.346055788135	337.162177866727	240.348048703082	393.802333206808	293.159339300508	312.320185017543	368.079950472996	420.160604932475	372.550687128336	433.178146695046	310.429150144587	395.53454900367	341.080940092614	271.466393451615	284.443158742284	239.620867435117	301.226448838515	273.96381858355
100194744	1807.69878213678	578.375581842562	2321.9650480693	2211.0207354942	2038.25547366984	427.184314287269	1357.47191671355	1454.14580222869	1978.18893093745	1398.15651616411	1724.65011751647	1817.76618270125	2369.30784658534	1834.05677214761	2117.55474391501	2446.20252216012	1270.43313065525	2023.70107716638	1799.01514172913	2203.86387254931	1390.40477612066	1567.98566172384	1886.2770041567	1407.27019327784
100194745	61.8429783881265	102.724398592943	29.4595600736198	25.5542232588493	32.6296198236321	70.6064440539252	33.0423271710887	47.9758218871268	30.5264993633178	112.495290070695	34.5958206910232	13.8331657064793	43.502441744494	31.3776440237721	27.8152242612645	24.7484264881071	20.743268628133	39.8731194014699	25.5986991680589	28.5647849605393	37.5961254630693	26.5027154186632	24.7323400944993	29.4216057438502
100194746	892.185549656774	946.855239123926	1191.43356043657	1451.97274434722	702.387629920834	1128.86885034228	692.369069874293	1341.76262126146	1022.24173734046	1017.48343452074	692.282604764034	991.027801661524	1035.17051106711	765.286824409199	1163.32274533471	570.819681540293	718.99636378202	445.662774581265	1083.72601255318	885.479872355085	942.700986290475	1226.214699501	660.916109106225	986.211662225512
100194747	425.872041086154	418.166514312958	501.052514742315	581.015858837132	503.246335463081	376.230022529068	397.342923057385	490.305893844401	595.307869694354	570.900393999842	492.79792666849	451.384335098931	517.367557265552	446.739860887399	509.688434446287	561.579693035839	450.389547863848	528.960861318121	399.175969838818	449.782833123386	481.338046168081	414.406243173593	575.381978655569	466.235559124696
100194748	912.18981034508	1471.05937122788	1385.5834632115	938.096660613379	1353.99673688928	1434.65251603225	1411.4616202269	831.190555386669	1121.61373256811	824.507154913067	1927.63016618034	1510.77400602963	2059.87295353836	1699.18756118787	2034.56287112689	1927.48226087266	1891.77416280001	2356.74083561645	1025.89051653241	1117.58296894658	1758.30512696018	2108.63188386884	1933.43279933414	1015.05323701272
100194749	1139.84067844546	657.741674534898	1271.21869054015	1671.62040046992	826.726359865115	368.39396159057	965.574713682921	619.758870811325	1563.36401278317	1231.98284371123	1008.45206648234	771.427859974072	1360.21999141417	658.999033046956	858.410914314563	764.527990695963	726.025515036727	930.20267136479	1150.61065658422	805.696443151516	644.393861628695	1257.56427356085	1097.19827077587	1046.49715234934
100194750	173.865126565827	176.894001863153	1174.87522850623	1057.33859833517	736.557134582834	205.533146910343	333.534995691061	994.208020966006	628.139087045885	125.722008039284	1151.61587779391	626.738083037526	1530.01015352581	902.081528520375	653.286336831961	1094.98906270633	506.185980133456	282.203244489274	718.514609543701	1171.47225159755	862.533077293425	1118.97899081088	1727.77967947306	1262.19049920824
100194751	354.631378709906	274.46216374674	478.618799894449	396.386330834817	337.663820919795	365.773475360045	432.74751695959	516.336697901404	426.606469936378	418.226190203961	594.397873890094	402.836558563148	571.805381876141	473.413081371889	345.376596880736	669.051081394037	409.738964719679	464.640348276785	418.632407011382	469.936441286546	435.745613833382	387.887126709708	466.087355531028	448.406101871801
100194752	560.661357757876	471.557130677695	624.547993809824	618.554218331527	483.937804996893	388.7056464458	575.394779323311	515.072097580683	593.581589227873	475.718768240985	625.525354250685	541.401408744482	489.451775871268	586.668449324646	580.478362934695	617.955874373066	643.745997006942	528.94498931325	490.175483654818	450.829741029074	476.603520717763	526.892030359719	451.674732915896	512.881158915892
100194753	1038.10471939068	896.614492315796	972.697626588624	1140.93063268293	1198.38114319827	781.163553447974	941.714301055472	1024.76860030564	1465.81240744724	962.137579053721	1241.56116014089	1029.11086808728	1311.32982076067	990.21666758816	950.28054062936	1078.96263729683	1037.06113302491	965.030451867752	1034.09318596909	1082.37197349173	1103.95729365877	1057.66563603787	1055.93306830152	953.012968946813
100194754	7631.1156184966	7630.05665593016	7965.92576346342	8701.75925185553	9229.80942069783	7592.41412613192	9608.26230990406	9431.97798361884	13236.775770189	9424.96828525596	11486.4240474863	10670.6464240921	13014.3152042363	10214.5574216973	10792.9616782129	11725.4612090476	12812.7333287906	11803.1501244237	12453.3410674235	14515.5063795319	11780.59348873	11858.4498243364	11170.1131959138	9628.317840556
100194755	461.347828637625	556.587179221893	465.186080523448	487.867215989672	464.598913723655	508.414159896374	523.360260137859	542.652759409687	456.920753356753	561.602545977574	365.57550547746	385.660274571951	516.178835147849	490.470329329319	495.151373161822	318.715016428884	441.936446369611	483.454639460755	463.949742253252	474.646624020573	486.455925720347	499.554100981372	408.168706799108	369.224944598565
100194756	726.467827249881	684.052625946054	824.180641795126	913.155257913081	945.959355258565	685.990433224825	737.933070225404	696.848288753485	1093.20610953946	538.39648180875	853.68184289172	662.516279823879	888.360013137461	826.851028556246	961.145010243297	670.873711047998	875.666348553861	991.873283759056	736.81783919358	1053.31319553735	854.428426895611	1001.99630621413	1095.30528618933	742.529167101467
100194757	5.35780741538563	2.77892391207297	11.2181238404238	15.5183119388142	0	0.849181852232718	14.6257151372232	9.40694089375837	1.79775684465459	8.04392649925573	2.52520062911317	5.36124346678412	8.03923157277153	3.58470093585357	8.41250877316246	3.81555194054861	0	2.3316304635334	4.67317529617213	1.1751407240055	1.11837019855363	4.29524832693889	14.8254936828714	6.35339339883965
100194758	390.612118974196	291.874709096121	438.945691224272	303.245921776712	485.749738442004	344.839291122141	551.499416131548	386.805662925743	353.262525621633	343.689430001515	767.943717383612	530.432833947686	372.08527179367	616.048411894737	524.526096548643	642.758392022719	463.148782554471	309.267061244094	381.629094816883	475.349718382667	503.330854656441	452.053767945951	655.167563277976	466.358858090749
100194759	1321.43059262643	1434.13883062152	1571.09212428534	1702.37880659614	1559.19750126062	1326.26527442549	1622.00992779858	1904.87400446568	1465.4190532624	1224.75154031955	1631.22398595428	1525.11566903654	1427.57160537698	1568.9644651127	1731.43489247587	1772.21679642563	1727.80912430773	1258.39776457384	1483.70198694709	1388.30904026983	1603.74179578411	1535.90568832278	1572.05858630833	1335.03720500651
100194760	2284.54625368492	1973.2069326709	1543.72504768272	1479.11474689955	1820.40909198983	2629.55280848491	2458.05559647467	1661.70504154865	1933.61172588193	2487.05631573005	2272.34393051829	2217.14303681084	1800.12295104512	1818.60342138652	2161.73121027415	1786.14306043166	1782.88770488331	1952.54682997015	1964.94967109203	2266.65325480797	2086.4901817933	2246.51929220136	2148.938741716	1934.30517835198
100194761	403.432091049551	521.141388808766	461.310339419478	405.373726092907	435.666651819109	486.643383800347	556.572387158257	459.442461208556	503.857396222868	562.093992433036	393.219228154599	366.164403982805	647.297045723415	461.327051997745	495.449882083546	437.904046318903	417.406359792971	439.96516239455	443.037527260472	557.224442575578	522.250745099979	566.726127014804	361.397657675609	434.753342824345
100194762	359.405805166385	238.642374493139	326.529824850347	276.240125512698	279.982667109529	418.86478692866	498.714425897536	446.960647663184	619.068394494022	419.58885358156	734.115555436232	513.567210988245	599.559062970539	585.928040221453	508.799383915706	547.177333104976	603.836684994017	657.735336128858	489.418477652454	555.663899033885	503.736984641048	456.324399400319	491.067942280518	550.103952518347
100194763	530.964574186762	471.259064185551	465.053055032855	471.351027770523	466.741259287491	420.496669844809	407.524285549833	267.537583817871	363.826364785888	405.86825651872	576.335125569772	473.757456998517	373.945729614785	469.873655591936	508.484932473497	689.954950286579	440.376572436216	575.633826604229	344.972988516113	387.675153835429	454.591737769151	567.741168926059	878.148022095193	644.599928912835
100194764	3047.68728584859	2795.7204503811	2720.82098516072	2995.23266455398	3387.57418087297	2264.90914790029	3591.67590194822	2606.48817145371	5505.61813094393	4863.57521523826	4392.58519555326	2833.63223843196	5262.42653690023	3137.43890359955	2818.36968866129	4679.63117149974	2911.85094343114	5393.27489609878	2703.01023495581	3239.69234311822	3130.28275982556	3017.3245322256	2330.72494422171	2407.52168105251
100194765	4265.55625434058	3079.40131288603	5730.75386610375	5486.0832955685	6047.44412589089	3121.92133869842	5348.82913949415	6124.48131964051	9398.82020914074	6147.12881515094	9632.26092229162	7092.10184509235	7919.01069035474	8028.43022944234	7122.67696002714	8147.18216575863	9734.65266701782	6096.2208813705	7283.26985365781	8818.13053484434	8503.49102857285	7736.72256675433	7508.32805164719	7549.54142199076
100194766	1.86675134730289	0	0	0	0	0.886387333251769	1.17561000200196	0	0	1.07943049474401	0	0.766044485905419	0	0	0	0	1.53045180348738	0	0	2.27189571629765	0	0.852009383818163	0	0
100194767	170.291136268715	217.015588380343	199.872142086586	163.612910452026	207.566661733429	222.033036420888	175.576988924328	275.06973028643	262.51217617288	213.347578919291	453.173057148942	232.501790740844	223.427479516247	336.645088896902	458.696463413348	236.615785337105	196.395767402801	295.120605380275	222.079319206632	191.728961382635	284.661879731815	256.616711744985	270.663323060885	343.939830815708
100194768	292.037251107035	367.772793944588	410.261705763824	555.505060752457	364.462717911724	217.056109131184	431.563052593376	312.46476399753	356.791157640817	359.99381347822	224.196920674702	294.583070532801	415.058246971039	266.007555517468	262.875243908843	410.792654269598	319.957647635456	392.008699797382	290.580487815182	343.973977852684	329.822650647876	246.342093211896	209.533416637209	225.970412825399
100194769	1245.74350697812	1073.85582163682	845.903003142062	1331.65168720336	1078.89789519875	843.927061709574	1044.5749224736	1029.99958579172	1461.45404977489	1134.44459104384	1116.3666188604	1084.74361615549	1011.69676379565	1125.2113582893	1059.69493768549	1350.22413189724	1018.15616344578	1161.0036284325	1123.36276197244	1059.16978117932	1063.88268851338	876.034318998456	614.008016521987	983.278984466418
100194770	239.637820716988	221.315452600472	273.549477096335	208.698611536811	301.709735759083	209.116330062214	245.290949893809	304.789042262468	283.992273250725	245.31593162633	296.858132645955	265.478251648816	339.04845188997	249.982098159451	230.906845560386	394.498405797003	231.726545693501	314.727635777659	198.74941612222	263.101164592095	283.926276805474	233.396122386757	280.970025252875	208.083075379747
100194771	252.700026883612	274.502285863681	394.87365690873	156.133136621438	183.43638833284	226.746012985262	292.376109791184	286.095350443545	245.288750886843	261.737576636244	1073.39399396672	636.463243678775	170.441126773366	507.215051102407	520.55036291944	1246.44497198816	408.947092668941	203.652878139377	143.719287867154	165.97021878822	295.950038200532	243.153355130433	889.448247195	474.754927336115
100194772	5420.28924456773	4471.58382076011	5168.03261941071	6335.16503050092	6020.03433097021	4008.36035957434	5897.68954461124	6143.93896431991	9709.25136046179	7067.33132532273	7831.83930965581	5296.18427720982	10174.3664825722	6298.49211730564	5632.16108184973	6953.67788633328	6031.61909525491	6977.14473506514	6014.98680556894	7032.78991613668	6513.91958660163	6115.4330988854	5645.74562998993	5005.19588532828
100194773	4.68152137606221	1.94332504570007	4.08482438745211	7.5081631951683	3.62059785355288	4.45382498033959	5.89881333101393	1.54810704393836	3.37749915220451	5.39740351018456	10.7346219335801	5.39452940529031	12.3709869688226	5.10218728778168	0.843293790085243	16.5620684288281	11.5106425804744	5.84699583394663	4.78706423024729	11.3030909573057	1.17165361458937	8.49938118199956	13.6803467073145	9.33460503349315
100194774	173.739163802405	139.888756783191	199.32185630129	168.772344396668	161.190156188286	110.931559498711	187.0627907176	181.871652928784	163.789109170472	217.334166297091	212.951601487796	171.548288830359	147.110361772912	202.2021564739	210.981163890099	215.937825408059	164.024265041909	231.342115460463	160.219791452352	155.148094291801	157.356487018437	145.325061523831	226.28081064279	182.204742098955
100194775	264.640725898729	177.213362798604	355.407840623718	323.795370394813	219.875175254767	158.069184744021	270.081822789037	299.241639816501	284.784797933755	258.458136113574	225.531560334432	275.146389086328	374.807310450186	282.247906608396	330.135736213351	199.428152435136	272.18389249205	324.82372628206	261.53826808453	266.275818847515	235.250539282934	285.307784360124	181.400569929954	226.694102759476
100194776	292.901860661101	316.981909189565	316.210597157056	402.308603601747	463.411172849452	260.370338612186	287.587372004615	341.636601865129	414.709606666427	386.385108541649	402.487772602403	298.738725366835	424.859298795915	349.781200779955	287.108680418054	383.771960546607	334.503979810777	484.705359815422	347.414942182683	393.001382576083	309.13002693619	294.747482926023	323.128035829218	293.900196358332
100194777	305.103474700452	282.095768613735	238.753917028891	237.143219833762	220.735580760066	263.039835243387	238.033500736808	197.917208917649	275.900116444953	301.870421476424	282.313080187633	195.06777290912	221.832693466866	234.606768370338	228.981189249942	359.879833563029	230.15564459195	280.959596715334	241.99131573354	221.053214483706	279.825450827938	244.386755177414	364.74799613459	242.235757031236
100194778	2062.57886845465	1883.86635569491	1423.09184358958	1738.38300086225	1600.22490886508	1486.11237377275	1376.76379999524	1476.49142897485	1734.65373379638	2134.90810015004	1614.52413579973	1360.4845171701	1590.51612113158	1332.11165523038	1360.79857049474	2152.04416519443	1533.68424950409	1609.66313092743	1801.60517628793	1625.56757705381	1473.53668352135	1424.39119767198	1596.19698042527	1445.34475517847
100194779	5.61171148235343	2.90662990166712	4.07798942100862	3.00067424744391	4.82455578774798	3.55275977475263	4.71204802060957	1.54506248502792	10.1501151497116	4.32664650328602	4.93610166699758	3.07038727239285	0	2.91325728046443	0.841524975932485	4.4952422682531	0.76679316573597	0	0.798200829564384	9.10667942129299	2.34936124201248	2.56135475391732	4.54877796158203	3.58230089587209
100194780	566.674766703032	522.453698688177	360.226610232548	449.205617467482	598.453933178871	484.724902798594	426.472719653204	380.524110611434	455.45752132604	447.394241024605	617.432866594055	508.96944765321	439.906322215079	525.073063884938	518.59581949798	645.786057487527	507.064754077131	599.474574663794	466.867917137881	473.284175699752	509.689750157075	434.252966349384	529.875094904573	424.80993683493
100194781	1211.33472297387	1002.87771943106	1008.75862405133	992.556674254675	791.666642390863	738.702369194979	843.769501482319	947.43430435067	682.25912128324	988.586240930218	791.758304512441	804.817369523846	754.742705818424	972.548565819518	927.484147657087	972.524747152565	827.407552636784	910.49389801122	948.502378029627	624.566850155547	752.643784926701	820.241382493175	920.429956132477	887.989813148564
100194782	1792.74670284558	1445.42942901063	1516.94734532198	2084.87590185719	2257.2110671713	1408.72160464634	1629.37873676547	2497.747002822	3556.6013409868	2705.91731009645	4191.35277166862	1720.0015467668	4196.78998348168	2487.2585434862	2089.00760662873	4501.19228973446	2456.21642686922	2001.16411901576	2596.02470395993	2557.49663434744	2713.22570071782	1918.37753783547	3193.46960972363	2192.47658779843
100194783	1347.72726217647	1128.05599633516	1347.86329751067	1373.66765196312	1333.53364103903	1125.70478141181	1406.45933545055	1430.45945169705	1833.78054348708	1751.0842793609	1211.75757002695	1228.30760157648	1626.97492044545	1220.66596848207	1401.59281848397	1451.25656536627	1246.02040344159	1471.23101262004	1355.76342451409	1201.65702405153	1442.20765265294	1437.65291970456	1221.83277887974	1247.11046282126
100194784	431.524403310752	410.553814637025	412.343925932507	387.362961010847	383.773828173725	403.060870678258	340.797991630255	368.19785254758	344.884636947418	375.043392544736	307.532562495859	363.146988272289	360.767732416872	365.859035492239	353.919134351294	341.07916771955	295.410069294068	324.105181969497	392.727990368898	407.271534199635	298.048881031943	330.580823920563	332.577579834596	301.338264091687
100194785	936.761838114588	1035.45689620954	856.899689488429	867.685798493497	849.590714697145	888.789041551204	889.932099374185	939.985226776642	1010.36782746279	908.970181040906	1205.27339345361	921.021875339853	1030.9350398559	984.505412235011	1042.46646148189	1085.69431962794	966.701038369217	1019.66777845391	1057.34221676635	1004.15272994369	1058.79153874111	1069.23614225684	1008.97076647771	870.337654916174
100194786	470.799544248227	445.334176579793	464.316170859741	393.349404602977	352.393143289112	496.30500137945	437.43148474288	357.289835983559	334.859646363052	460.611226228692	435.938481137028	465.2279020582	399.641769786484	419.775270527048	388.374973456343	488.006543529929	413.560537620792	464.595428628139	439.092978616043	390.716427387519	394.460737163008	400.760505808064	415.976448587099	355.774392434839
100194787	1173.1790765077	1528.08708929165	1064.44796419226	1181.76920055745	1153.48009114611	1431.65977977756	1201.10980367093	1095.13800115946	877.934536430544	962.454897794426	755.696263845549	1085.92643521357	647.038575665498	1069.90377295949	1199.87645620892	800.371794842875	1067.21013627168	878.087116899584	1085.65177571213	960.888980826912	1048.45576303958	977.311972130154	922.266588638043	1098.91254796958
100194788	1572.94780770714	1491.39315814869	1533.90274311121	1711.24078929068	1695.54093371445	1444.47447709773	1837.26677463481	1978.33815405563	2688.80617989271	1877.36365137907	2552.14055244083	1760.15226331454	2470.94489415389	2070.20269499089	1833.41488177768	2335.79828672877	2039.18876670083	2128.81423542751	1961.75372155901	2249.78422453166	2278.86544614266	1846.61229627267	2027.75315502551	1555.17861928565
100194789	1342.08837241339	1076.08024158955	1093.9256825032	1253.72606137422	1195.45817430869	1260.38692892623	1329.44216618822	1293.28235942677	1267.09838281273	1275.76353437835	1334.12910416153	1668.26518345143	1129.02462485666	1229.43016225799	1397.45797637633	1005.97105193892	1428.34992078266	987.649851703287	1093.44232716865	1158.88551771085	1219.51998117297	1241.53316354499	1322.45032223831	1051.25075869329
100194790	1376.67501675083	1141.57222362493	1210.79748548276	1362.04260016594	1308.05242514978	1197.71157293495	1261.9644907233	1162.68308964542	1106.73900160518	1270.89305975601	1014.60598432358	1172.94859166891	993.470168926483	1075.82014369595	1199.59985489379	958.331775976496	1041.44580976962	1054.80438393929	1251.25049644952	1156.45696764337	1195.48588065826	1156.89072794343	1061.77922882345	1172.10830914455
100194791	387.450915455887	331.648294930093	312.18804233589	361.796281066674	302.909596469102	341.367156255679	287.631516575226	377.279233563035	421.322944573335	468.444143407611	374.696350440957	324.262578937053	531.617836869942	279.835755865393	298.129848711784	394.540317017154	311.498562050343	434.279255859664	328.99245084	440.2942835301	374.760566359029	371.330063905125	298.191642274717	265.299198748969
100194792	45.8461406468409	47.465664324922	252.882609725338	285.191443629521	265.491312019878	44.4004692089566	201.489940685228	295.134346529228	226.976540639829	67.1550718682762	413.618278078686	248.565808622652	412.784950125392	372.344639618364	213.75823143545	383.281430267329	279.24666531712	160.453483419878	173.35980008625	274.022163300108	244.713175182527	395.307948566702	389.649943159078	236.435432090781
100194793	888.351240981672	1002.90146937788	1025.1427407512	1067.93657252267	1015.1347823602	1144.17569492821	981.017771281859	1037.49843803182	1385.57689394114	1059.77071245555	1325.89564240751	1365.7199974761	1181.20210348543	1029.92162726035	1112.55774929825	1333.45873505625	914.292604815598	904.64074009927	1360.19456863994	1353.80694461106	956.764998781063	1107.58499646096	1331.86147327361	1023.10488600721
100194794	1303.7048188325	1105.83839920598	1036.52056905503	978.172870673532	1292.85549669839	1083.00335745671	1322.08657759683	1131.00515979547	1712.62101030836	1475.92562726806	1452.05235153057	1252.81040333098	1444.4985950469	1279.93963181499	1141.32638166948	1546.07040603099	1371.00253429799	1458.94316212271	1145.74753424557	1165.03389417711	1213.2401763704	1265.14508983195	1251.5423555033	1030.42138977596
100194795	262.973477850909	182.290325498186	196.892812735007	237.190823296665	190.675671233408	141.332250328154	209.820591501457	179.350660218041	201.376075566281	223.970579586181	245.370266452586	192.837118774857	153.459312216931	164.693237563592	170.107277940779	251.22699677288	161.118378730834	268.073303573887	158.115168973132	193.478185511655	190.344377740998	144.2971493491	188.913895857485	195.732966916437
100194796	535.1010446934	504.355456095844	578.998064424396	609.353921979597	581.657370477577	425.075123326205	493.578166501747	650.270554528657	601.705654117689	563.643629387916	571.813707358148	475.193336797965	520.251180206799	697.279318180904	556.032518748592	751.438236638748	568.43147429721	626.792604442459	512.233349896512	393.615430908633	446.289336473522	552.682042050147	589.458405228642	518.48132715902
100194797	5451.38014970614	3564.8236919957	3238.98155809934	3398.41553251984	3786.89926489436	3906.59901297335	4209.39071429888	3009.04572702587	4492.52756190415	5876.36991901532	4222.52815526763	3637.19340782228	3481.14428508452	4199.38434580969	3541.15648214263	3974.89270655293	4524.07059912729	5504.99196575398	5108.29521819787	4463.47189414294	4227.9007655968	3605.13442632418	3375.75560042568	3939.25262213314
100194798	485.748187770805	501.487331170737	650.98754025544	576.493367427181	447.729848928382	462.394667380543	458.61029256848	493.328046421888	578.530153961363	492.097516999105	847.702715295438	651.85858911075	498.914626200997	630.376477621084	548.35508764105	905.042416364628	514.062146343453	569.987487936049	468.679995173243	543.341252649681	512.024825456987	485.429406483571	591.20595228805	529.267150697603
100194799	1107.93211994634	1047.39369136685	945.521341357913	1234.2972904045	1415.70131501781	1035.90683625794	1144.09281822132	1182.64232384615	1685.23255547272	1148.24468845653	991.987271790124	1040.8264966479	1830.37994138248	1045.23323964192	1209.23759219236	822.972497038321	1188.67124713335	1314.87725609756	1311.61315997567	1466.55695650002	1164.34313214043	1114.21465152061	944.934146901171	903.065601298312
100194800	2547.22599501674	1567.48512883879	2470.54127221304	3218.47560785717	3249.9134459287	1468.04944739038	3218.87705462848	3510.69698875055	1628.34531277759	1495.72867988835	807.461690694433	1076.7125161094	2316.52769727249	1645.43164430759	1584.58679608981	722.591029327853	1581.2240453594	1739.77448011251	1451.94531156229	1369.17019452984	1606.73757540228	2669.72440168571	1241.70751544215	1480.26975880984
100194801	2057.94735049615	2320.75156086224	2733.56434574303	1945.05545406185	2611.40513119009	2035.18009663481	2381.63140256083	2656.23884861896	2602.44485429774	2083.9466327503	3363.07790944702	2548.15276901911	3627.37215220822	2126.02184984435	2960.47474196123	3494.48475699404	2674.85695708554	2530.94792820356	2993.83887116119	2492.11249917585	2708.1786172325	2849.9560404919	3020.84699653145	2943.44725400383
100194802	585.845681449651	608.946878788665	647.818095544134	713.076813087414	448.932944903784	520.012942122448	643.61536206054	684.947493849427	626.107446432806	707.591998949339	681.796917449208	620.795908781092	788.968723435675	579.343149750886	528.01762547999	684.727758987321	586.932978576878	731.629345184886	590.92733633055	650.928164739601	572.183255656979	608.737454142453	577.378903233587	523.400603953264
100194803	233.024588628447	102.777447128607	248.917639391455	186.14895203088	168.95299548492	110.217836912531	127.305239959628	128.325992137161	130.306242764548	216.404299046223	60.1048827809085	124.454792388055	182.917769688132	154.490503033759	138.103963506907	131.980219995534	138.101062844771	153.354411026561	177.283054831762	142.278260488291	143.351908015867	124.667731222868	113.800526767852	118.29744927146
100194804	507.998930561873	424.103249056653	698.340645100689	585.358356100241	576.83379601468	383.454124880192	663.269865327171	540.680154519703	886.259001018131	574.339106821685	633.626682743602	637.124442258137	1100.78279784047	781.087745357175	543.497037268529	866.943585378231	678.143255777029	863.353413169782	537.753157624925	865.534168063887	811.080257439945	702.286105349532	876.777318903705	583.744529456044
100194805	0	0.968256944768889	3.05514969500639	0	0	3.55051941941188	0	4.6306380956855	1.68764980711154	0	0	0	0	0	0	0.749278510709229	0	1.16782316314719	0.796686824567857	1.13331376252829	1.17150258922278	0	0.757535111556291	0
100194806	472.298358269814	406.590361171009	582.944727386566	618.707874799724	519.457548642969	305.671383229234	465.897589149899	637.479086473291	608.759347117027	469.523783662924	592.063222663853	555.837683500795	480.965067673867	507.895202907005	516.948430820495	724.125506474871	556.775693433875	485.34739184127	630.285501149301	598.837273587132	647.428361251769	456.69599373716	434.777198668144	498.725667674425
100194807	269.488148149907	137.608214429326	268.229750888036	172.625303100012	120.679087401949	139.473435231093	248.662083638343	228.746151860194	331.865895361686	191.63279291296	177.713298619534	208.026724631404	125.640440385928	246.296698642989	234.018039689118	204.515595274385	206.373991813176	324.35635823384	204.481972417892	183.582574724553	232.823464716805	164.99616261958	158.490067262854	170.568678292985
100194808	1098.30290467589	1166.66614704779	1069.38419037636	1083.65031783529	1302.09672372866	1019.79145805901	1205.15280769734	1124.55448544028	1416.78035734756	1195.39083458444	1627.01943781616	1226.55640042669	1377.28081846048	1337.74640571538	1216.48724557406	1542.15011083985	1317.91916327112	1298.01510480289	1305.67806352017	1205.46401873849	1455.17154822697	1147.00094552552	1454.11645537314	1394.45321540328
100194809	443.631292877383	420.97775962882	386.715168897824	568.98694337214	423.593468932243	430.382728869582	403.199794494653	476.316734476306	561.614067588224	459.651526867296	456.391938069653	429.70395201994	545.397355350158	430.696529796602	432.11391698903	463.027504889698	451.147077686493	482.207073982859	401.611648334141	503.556851305039	445.085800110546	475.191879457555	312.678886190856	377.228348600189
100194810	143.893960853845	112.425674024218	140.882593426217	146.866098067987	171.044942428742	143.935319608377	165.866143028755	151.365507892755	82.6424173381688	160.975521470768	89.058496759757	138.615572689072	160.632854617226	127.530171480746	121.150607907434	111.074303561731	115.645658818931	182.615599676956	119.672200414744	150.118963689031	131.086894807345	126.953850917335	126.161879331757	96.8491096033385
100194811	46.8005547036911	59.1914238951015	32.6572312096293	70.5639045981094	14.4819534132126	53.3730331398119	38.9110095721998	44.8580804737221	77.7858706194955	23.7840674218415	33.7931781799847	53.0690455046952	66.5971783352009	45.1847255173077	57.2923147265632	42.0535223882757	37.5968516090357	43.2970534943357	53.4865727430639	64.7135734288378	58.6893869253104	64.7857253244188	45.5497404144157	68.8658747653724
100194812	278.90212613491	248.298405797753	327.521506303639	369.311961602755	365.665443883801	282.748802151337	353.672373381439	354.126897646286	453.387537853549	277.97906327074	300.658056061177	306.674943418351	426.131585320139	303.889969058433	343.650800952772	306.137653369022	273.908675770708	312.511019539007	316.988861798253	309.264644592563	286.577527834075	331.925640415922	305.827653511851	283.263276417435
100194813	7.47843415541941	3.87329156852625	4.07581548232013	1.49957646318051	2.41107510816376	0.88768163916454	7.06434719835908	3.08844846361272	6.76387961290889	5.40606827602973	3.28876528892021	2.30139346637765	9.29406461984334	2.18384092913267	2.52319461514855	4.49239324973182	2.29922084992851	7.01747115807366	0	0	1.17421543302952	4.26750112261776	3.78852831725667	4.2963952557582
100194814	0	0	0	1.44071099414072	0	0	0	0	0	1.04063878105415	0	0	0	0.699407011494291	0.807428481503822	0	0	0	0	1.09882450590901	0	0	0	0
100194815	16.8446388663928	4.84736237858778	19.3817066634626	10.5082218990641	10.8612294186162	17.7747352257389	20.0377345969295	24.7355716715243	49.0826554450941	16.2326547184885	47.746122467147	33.0279824552934	12.4030541951605	10.9307874023579	9.26226552691487	21.7415571689107	7.67218922964148	28.0972878087263	24.7571183049626	17.0807012108277	10.5769939150268	17.0826215544128	28.8263330052075	16.4884108445783
100194816	239.281123661504	272.549708525835	280.44752254986	315.161888417496	290.674572675984	227.44168577427	253.565232185214	306.272341602771	328.248805873221	293.185056511502	307.777306012174	278.167161926756	390.995949657584	257.237620904415	266.225273275604	300.514395895664	264.830086809378	290.12559007934	313.61845300987	310.938677706542	293.641006237158	303.487255181979	265.633863058876	241.7218960973
100194817	222.774949343379	292.099994701991	250.042004185112	225.206486522862	202.747739904603	212.620436331393	218.144789493064	154.690897827063	262.083117589503	239.980808947637	258.835559228107	163.841871445068	236.939457380902	200.41779415331	192.951006833364	331.973093351751	246.299606624176	289.025069931983	219.526616404339	309.859347009024	249.988785236326	276.141699730706	162.472025716825	178.631495360446
100194818	278.782393994641	375.053195807889	423.372595475864	392.837082842783	298.390694988119	314.347145358323	396.885331376514	418.673694829431	384.98215914783	327.726207884849	324.431152663283	362.078402481673	513.806803106173	310.550161990854	353.264923429937	468.413719506243	361.986672974307	366.523751639215	323.337365505765	358.80000317392	337.700007876004	321.174370152768	293.995148915354	315.44162644582
100194819	472.142424615919	307.600405043405	382.707381707814	293.275316981228	505.916605333864	507.719894036101	437.585882615109	364.356386284139	644.449068509377	438.57349611887	469.520535948261	537.241152080718	627.305372442911	515.939497541402	493.656496758074	398.281037735255	694.812333235294	482.715913095822	572.86008516692	612.326977148572	476.42477351079	594.017577691527	503.237227469315	533.392627078125
100194820	133.862615339332	83.068974676352	100.705095389481	97.4211348656962	76.8822576432682	64.6595372720131	94.2975111026497	64.430636370526	105.276966958117	103.795747224038	60.0537838586626	86.3169099383403	66.6154302151029	68.354782244266	92.321465229229	89.9629465810615	57.357103638168	83.7450687189925	73.2108536482441	51.4450644589281	68.4617819788672	65.8799555301028	70.5683146718735	57.4088107133572
100194821	1525.28845132528	1419.93034002463	2615.19993977818	2448.33386591326	2079.30946921282	1416.29691772657	2146.1830201809	2204.22820805091	2129.68325310691	1756.8472331046	2825.96139352283	2238.18641684444	3137.30079678441	2492.88623819433	2273.09396729404	3342.20525256053	2291.63115047767	2396.75643593702	2075.82146657059	2418.29412197645	2271.27533050877	2301.40228848909	2728.84136061809	2357.43005494302
100194822	506.427358153848	434.884839649028	676.743363917708	530.007578324199	859.270201859567	551.736019125653	746.499808990597	570.914828283769	878.985114689259	527.349222367374	1034.1185625831	902.685279976128	846.803727604951	778.373384866631	756.790217784207	764.262341125064	1049.67945527808	758.137383870998	655.301800586336	708.681762884868	702.733976761467	823.62083759372	978.875280116366	859.625796687582
100194823	492.200749996164	454.536473291713	480.387271741415	445.829224830539	450.134032487438	461.10463726747	414.845050443471	491.522751042739	392.785386995068	564.014451295647	272.363163711399	316.304707925641	356.719248429722	346.858960081485	383.880501758517	271.984070481565	402.777952715708	311.461525498116	448.085504852121	387.572617187863	451.480553527588	472.666192256551	568.029543494573	399.931041964233
100194824	4525.30595990795	3475.75368131598	2596.90271458014	3017.61341325405	3817.17534268936	3650.5283856396	3265.78197366667	2460.56783269313	4015.5808070505	5588.89659467983	2717.21125305127	3332.68925453608	3461.11442412198	2920.88804005118	3005.57536115649	2176.60550671396	3403.57527100494	3967.52516493603	3587.24224241697	4171.78069042796	3447.59654893094	3668.69632850379	3013.89838747188	3324.95270156644
100194825	889.972011623561	791.141211244569	653.898322819574	636.503693168242	884.588212930261	767.030432662389	777.956115827993	706.538012382174	697.267410093106	957.657515287787	577.944038093707	721.308213507889	764.280970510277	774.633609563749	666.912235628042	565.348169217698	685.13062817554	907.278684934635	754.671728315535	804.897305804122	757.951191092617	665.273217926679	553.040635312617	643.078122020787
100194826	485.650034827034	385.277686415717	542.13722402581	520.353553911446	471.254720040298	367.020731564177	489.255009278865	514.15472015645	675.57282210734	507.706029467439	702.508396659925	475.200890692883	602.359733962015	576.251071461684	450.395866455678	877.992090920564	459.628241146816	603.802493258971	435.657685761056	525.039167687142	515.506691190542	519.144768595883	579.746082864054	474.166386465734
100194827	452.788565485376	282.699894908976	311.940337188877	312.185681621578	383.750079784233	420.680865511932	378.150535076107	349.097942317163	893.147786120573	795.516087501923	182.413834394858	223.833866065875	1077.64954384476	361.394100478447	335.661048875541	224.351301937338	343.670338106039	690.023067014566	394.746360688973	642.843560147054	312.006879333663	470.318635016693	238.682597131655	310.824830987912
100194828	35.5611933654959	34.9022224713947	59.1662089696246	67.5531760362087	45.8585633443564	64.8800620947345	45.9695665146753	94.3063738447251	54.1583195005442	60.5995831774661	83.9712872654832	53.7692306701401	58.9121588503612	66.3136779350875	44.6283165064697	80.2239609780623	61.377710812787	71.4127011768992	46.3190813851137	55.7905718885544	54.0576588867394	49.5358417789727	55.3785122198995	49.4664649065191
100194829	1639.43292372462	1353.39779644503	1028.30746766888	1099.18117299116	1111.52127581089	1382.33509457572	1128.98992980072	1161.01320548655	1422.05975897972	1574.04764927864	877.648668978908	1015.57124301557	1322.2928718929	959.202246918422	1203.3042740324	924.303661935026	1012.92797891937	1047.83141992669	1158.51674168425	1291.21305358216	1093.29225453009	1297.27297573065	860.273804151639	962.117225657983
100194830	196.545903388873	215.340704644748	269.375277966354	180.154387855466	190.67744100752	116.48889869775	205.137449163908	202.590325481018	221.598857410512	203.326273573884	146.640278798724	158.354441644244	235.510172880705	145.0231536247	183.628410926086	156.846473564233	135.804584383443	177.900875070448	177.251407239479	160.269774079936	135.050855652806	120.288686455076	166.206718222929	131.959017944464
100194831	2188.87899396647	2228.47015851695	2472.36831910506	2432.50353373764	2303.83221572553	1576.59981535048	2229.46104394474	2323.42678872369	2570.61356261894	2311.60871272956	2251.05180529152	2179.27115135955	2382.18965965039	2421.8396397715	2240.18731373726	2342.52808254299	2213.05375954074	2177.95758639445	2201.60035771619	2170.60031514338	2194.86745102673	2066.05201270434	2417.40308227801	2009.70845369935
100194832	663.964366782884	587.847180826495	559.590302088587	581.67370446809	631.146084749014	699.086295236991	603.84662331244	575.963048681773	667.265553843204	583.162187119865	590.540437097355	528.177518727193	735.461058921473	557.937336921552	511.340898851853	576.803548381512	563.590341895003	642.93127504414	623.291645172917	677.907191646338	604.819831555563	654.247685375631	618.386682952029	533.951933633214
100194833	1134.08578090744	1186.04478287803	1081.21457340813	1160.6582431965	1129.48060474618	1079.39346761783	1130.12169751032	1133.67548463839	1347.68417581562	1176.62151701164	1013.12539424105	1007.10526202536	1356.7475812593	1070.45555396705	1008.94602226785	1136.69988903198	1081.30872450829	1156.82245113918	1186.974444407	1139.8796259425	1043.69613301887	1107.91315322624	1006.78183574698	963.503971419947
100194834	374.316439002838	539.941476601099	613.043816733407	480.369203945719	339.110872201203	411.443018771219	482.064580223305	397.290484779181	380.851646585598	279.232908130654	334.99993749533	274.936221920184	209.325850085461	429.93987351082	412.563890291623	459.486226218412	341.409225296481	360.60007951135	404.117553180022	210.73224894849	421.962118474757	400.676096083965	247.278654950661	336.912633598029
100194835	732.757636242114	824.832114992326	862.546209415174	997.501931857679	862.28958848431	800.747966480238	740.46801302668	833.517748740103	1051.56619052926	1133.86511875301	933.126874079732	747.359201197716	1183.02626751486	842.494059773412	722.34442266305	998.774904375728	867.420171801165	917.800338719974	860.022337067241	986.812203207691	909.443827241763	1023.63286575564	799.402204524318	766.247802052084
100194836	959.278447332716	690.479526096586	1291.62915795128	1202.4919624995	948.554568011901	796.558844754932	1013.80126951986	950.954872827206	1192.85056528532	961.724140092691	1101.09682641353	1129.61349163223	973.291894477186	1209.71205592093	1197.60773289453	1229.47503211753	981.301172632064	1143.61588237656	1013.30957374956	945.30098170751	926.860565084812	871.474721848605	1149.55976491461	1026.09499164374
100194837	1724.55260337679	1350.93841763232	1156.57127526499	1071.78364526341	1548.3141921371	1331.71230404282	1636.95274336099	1156.12274602679	1588.15507753517	1463.70897835485	1879.25216120591	1196.7972615741	1822.48129128738	1416.575949978	972.294291998716	2358.46380952979	1279.67677413235	2085.44245989382	1190.9281134415	1032.94818438646	1426.26351327041	1049.73161665567	1325.59606878004	931.703435055376
100194838	1782.39361484397	2203.80480152218	749.477556757367	770.018910377671	1360.04024725453	2110.83876526125	1425.75849196765	1064.6593141786	1348.28325813082	1659.34539038174	1479.3607647021	1307.30846422949	730.892792941014	1089.34700883347	1301.08039780423	1640.98062804186	1659.37254846004	1743.89036506452	1514.6890414708	1322.07418561248	1760.00745811471	1297.95949657071	1013.56077845512	1213.7183994509
100194839	5576.37687453059	6043.7814843737	5175.71974061739	5505.14857544326	6625.07410310181	5439.06567290488	4484.01900954152	4503.55631542186	6467.7206484177	5406.79374310613	6587.06273016628	4840.3964861623	7351.33547840894	4813.30577890133	4404.28474828448	6009.03546345226	5254.47886926373	6571.36117748476	5001.13660246495	6759.77201548273	5646.84375328366	5669.23918613475	5629.8315961061	4596.07704036277
100194840	392.899000740572	369.766743484216	426.07714744979	283.661630554221	276.347003744669	323.88301619667	405.215783236791	328.980706206747	472.926718114871	327.375598802741	444.422173236969	442.951144588647	335.476087144583	346.086673661752	372.63131547268	562.18848153298	515.496742610062	433.499854236671	425.144079168439	473.836016414954	506.398319254742	426.796142240265	458.352992710781	442.545840783138
100194841	682.669616686561	704.391541434802	646.967135279947	597.669632229525	663.637679032469	637.306110273418	595.838230353185	619.718047560051	553.932795768023	711.913844409007	395.151669239349	501.162464267386	617.174968275429	556.019166610014	509.615933521286	431.930314056492	588.199815097595	706.250818288064	599.099494723663	635.732510538885	592.192192312468	503.401019364536	354.57749296935	531.007524830251
100194842	1420.5664465403	1245.50672535353	1761.19357592556	2086.42315234114	1307.26654312783	1043.50317415928	1380.47845395224	1844.34659909893	1717.42102919698	1879.38807872685	1043.92342169101	1350.22697379902	1975.00868545548	1422.10434699767	1533.5760499998	986.283816172964	1200.53200455986	1219.47075689525	1389.6558402264	1579.27338949514	1273.37923420722	1206.24890419426	675.606461023205	1219.41245668356
100194843	1197.49569403875	845.529836257291	905.021652926559	816.494093465735	1092.22774370148	844.12606010887	1041.3587693891	912.515220196548	961.772922645526	950.439182830844	1139.4430905623	1038.42815440424	909.676612652475	1121.99129448707	866.243697064515	1218.82643234154	713.33841345346	1075.97084196289	995.441207893536	934.490190658185	1104.34406197165	839.099559284256	988.956728746655	1096.51038163111
100194844	854.269224415259	1119.23305598043	742.933316814198	855.2223057708	1025.67572437012	946.971736006661	933.223941289501	695.231597430157	652.365129770663	823.22662547609	785.964853094265	807.759070856592	736.586491795832	829.735939978667	867.008382980019	794.301391268821	903.435427750255	874.747309547442	880.913478865926	784.559869923605	789.439003664221	782.932982773722	750.174250667468	866.693902904586
100194845	585.966423269492	631.807451777077	491.94062339841	411.382143461853	563.591606238773	883.4774120985	549.508777537568	566.199530958346	544.408779005059	524.230750436063	345.430727067738	495.436621039648	478.475867453819	469.34622939474	594.054826602219	332.027406189272	464.213301351433	453.994849262523	627.423004704321	540.109505512178	452.976922687126	530.020849902622	410.765939578144	445.531072701899
100194846	1318.46678592895	1062.8360243779	1834.66022141286	1686.36311809651	1781.71926723561	1106.00546625178	1972.54871739331	1874.2843800949	2279.25028085305	1722.68553119035	3499.10347727219	1951.97972923581	3025.82924250926	2517.76373000501	2177.18471339456	2895.48608721377	2481.37687746025	2361.65001386758	2032.7726128501	2085.97551124098	2313.7773673538	2006.31007650446	2275.38095959104	2112.86480346323
100194847	279.423155370242	237.743497366563	234.384768381186	249.027628458941	221.609702849534	270.680058953542	246.661160472926	244.554952187571	296.704799542547	267.009543297502	302.158032351598	254.212113023794	273.75237722121	256.959514059321	223.238498671311	277.489249405539	207.635027289268	278.367289720567	242.742836143901	281.507158938564	224.246037032313	227.564741996299	203.571243424085	207.438081300485
100194848	432.657454765093	374.404906697898	311.388090429439	376.132283799241	317.514966241869	282.903559514435	276.837914421367	352.510771829866	367.020054612444	332.311982091469	331.0026607834	264.628511768782	254.628235468889	259.931128178065	286.30718161677	286.603267839079	197.620938765723	299.709096581485	295.137502631782	242.01239099287	286.627604962113	248.146625474065	190.588018822794	186.009867964884
100194849	6.2630178064025	3.41247187301264	7.41635310813191	14.6371811369339	2.83225824310156	10.9216101835105	0	2.94414254586001	9.11203774657887	14.8852738330381	9.41868120844512	21.2689029964788	20.0153231620448	19.5934195292591	10.4537574318483	8.91451896642242	5.71985628933314	27.7332428399556	1.98615903320875	6.68397162425798	0	4.60122375419414	6.74598954856969	18.0140727648154
100194850	119.104918347262	100.00317381374	143.246140589743	93.8265127550758	93.7424020856715	115.242525157004	147.148321084359	61.6632747463868	185.709334048841	47.0953700723414	96.0231200145941	76.9325462779314	48.9641288917865	108.037024519397	71.23929456614	65.0103280893867	53.3123301962574	84.4498703872809	84.6182466514459	119.529592981675	80.4886098130311	105.022326549752	108.669807850771	104.923720429487
100194851	553.137440221643	355.024222850122	629.565310245213	639.548826685939	768.7440180922	483.744373112692	503.413768090271	700.564133530502	845.78998915801	515.881426893822	1366.73637776165	810.231543335796	1403.75070035939	1058.88857096706	755.576300466107	1124.20925284376	992.064781294745	777.142579953462	839.146581998801	1111.62692071953	905.417391099691	876.981864027258	941.085916672299	897.183429604245
100194852	253.471136706052	235.052142289204	291.42615046622	238.612530376432	132.740555188733	176.456933202853	227.279719540373	222.313184008947	171.32158296874	209.379917038726	114.897435845605	228.136326466173	167.873747633706	255.721024238407	248.023205578771	147.085543329518	192.531275047133	257.84699436135	246.209866449206	157.167330599915	202.752039121782	185.402589563073	294.535624669781	289.155277267876
100194853	620.368977274901	467.043867940153	768.954210146758	696.495577957952	693.902924661487	450.353936181227	887.367918521149	802.105777725682	1056.66120134743	1014.57996048277	1479.91125022475	820.466534383369	1272.06794423042	1149.12941363958	753.350751664029	1250.0776698534	1212.91491372667	1043.38109223222	762.847627869606	822.413846698201	953.769770881906	711.441200092392	997.111153785363	857.795856895045
100194854	586.693200442486	535.877468575733	639.456682127834	628.953428232313	715.626339408015	615.615110183446	667.017473817919	655.312350682141	662.062054796297	613.898975404636	820.238344405782	622.51196139912	786.448578969406	639.786108233866	651.530926737138	805.273821201078	755.679187130674	748.257887166822	668.570482280885	673.976318460118	660.874444664901	642.93721848876	735.553749100166	566.875374847732
100194855	0.932650030609786	0	0	1.49616448848233	0	0	0	0	1.68769183728444	0	0	0	0	0	0	0	0.764673363426307	1.16714077545532	0	0	1.17206760094088	0	0	0
100194856	303.257671648965	232.851564636525	316.345365813278	297.263550369548	254.640176074985	173.437732606121	206.334566945694	211.897549157669	216.477582651242	245.446457995552	149.980068808152	203.00481145729	218.412001718479	249.970029311371	249.366667138087	192.195097429371	219.440035163486	296.07903527268	233.918056222563	231.713432223533	234.802007383321	214.02899299245	155.610004356512	242.440866035945
100194857	420.974607401885	416.238161124526	586.117227575123	520.121107682162	559.41635475097	383.998598216548	506.648657682638	540.647325633343	514.697016136126	464.927509960723	602.160122095569	550.074668096707	660.349067221555	565.713965459145	517.572775638587	679.663675630434	521.220072752417	498.973564556429	608.686740361788	547.502523645964	555.304401575694	550.39562400834	612.31383601922	483.008246291475
100194858	2079.38658109144	1373.56726604741	3296.78887028628	3661.41701980609	3332.73275391982	1421.09764997141	3134.7088209536	3953.35945043531	4675.51611553388	2086.14318354321	4875.36475478601	3359.48512381033	4892.96589971451	4122.84190380503	3346.04542569074	4358.41457406549	4166.13207777666	3772.21145060193	3319.56184425868	3658.76979121122	4305.79142610708	3711.94787502793	4183.03178207481	4066.0262272743
100194859	207.939564489766	167.788461655345	215.708440713629	181.378031410674	185.557099674388	145.752029402827	207.948786895915	198.668364852	104.546221611775	144.257809628862	124.428935803775	173.386329622323	110.680204181365	180.028833434682	212.817304246497	175.888430032242	166.09480504261	191.943704678169	193.329321740732	153.864000094497	139.489930551346	133.101999903524	186.45157627133	198.778551287342
100194860	0.930212001483717	2.89045928406352	3.04176207325552	2.98445070251887	3.73630998655769	1.83423267341396	8.37992182001977	4.60972659102097	0	3.22817222311699	2.45415919728109	0.763260946491838	9.33663530913589	0.724381222217382	1.67378781653964	0	3.8132678632953	5.8196241716618	1.58793405186599	7.93022793606212	8.18052355301179	5.09717256081219	2.2618034695875	0
100194861	1917.49157662516	3544.28367523435	1308.45183061183	1572.20491581849	1776.11418539458	1856.08461637891	1292.60128631093	1251.45091807126	720.423372174698	1850.00040047729	1168.94948421726	838.020474952182	842.395407902828	773.985778131076	1005.94217232055	1072.66220326624	992.253386428659	1573.30359911101	1164.84988927503	808.745756555082	954.557715719301	766.235087647574	2324.49370595468	1087.01686275831
100194862	116.058124584979	122.231460106242	196.938300612866	186.161823715079	209.987000332147	113.83161937764	154.448202819331	187.135772897042	218.196237403631	226.015645357077	199.389410118483	156.837890780841	235.485730158971	181.462788576047	173.53091570635	301.735648708094	165.72900121818	221.195691331591	169.26055018323	174.994356750958	207.835539117635	173.147388931336	210.240834639418	167.111109435169
100194863	576.811920817224	601.820768745408	483.673491832373	576.85436387975	455.100721777868	489.653123890634	449.182083667242	539.958212006021	523.088670075662	591.503694311726	514.024694174562	508.555288513022	510.369781297165	550.414957724955	434.54403369672	689.762965979853	399.776549704201	430.421800637046	408.065738092193	434.840672376006	458.259659110559	415.584035567961	471.455485325568	430.254310079098
100194864	894.903650299759	1039.63104177999	963.561255136536	1117.06754426229	925.646095997092	839.160025075758	955.230974704849	977.81809742121	1051.41688832844	1061.19977105374	672.905580252671	747.988752641406	1193.59572663323	776.185783853541	905.10533298191	738.691519194122	923.072131330128	781.542529474146	826.116579137445	929.836048070409	753.195815219937	1155.83234429772	1675.2303504559	826.609623812882
100194865	8947.48808579105	8468.89357161279	21969.2590268983	25222.1276349419	16652.9545948503	7581.60966295131	16187.7184629587	20744.9709056251	31632.1783533899	11578.2821535723	21072.0388084652	21695.9397380561	25895.3416155175	20048.7427591199	25085.3290184305	22424.1311327699	25456.7213571139	21229.409726885	21731.3770243004	18966.4474318752	20680.5112320915	23475.7309513186	21483.8175251253	23691.1322589408
100194866	1029.68056614243	749.703437222404	802.823796753656	894.654478990677	838.577668985034	848.979484037521	1182.84610545409	940.395156235823	1302.3656042383	1075.71326455143	1260.06303556139	1028.28959728842	1301.9876793876	1078.64814531592	1014.75290505175	1209.80887761339	1271.03761326215	1152.6333219422	1246.57003025785	1201.8431179092	1034.7935902483	1087.4091394988	1311.91798516308	1068.61945157156
100194867	1399.82508410033	1018.44453633906	1537.94979880719	1808.80075303937	1630.37245337795	1057.99116377796	1543.79549466911	1568.71860796697	2103.04778060019	1677.14867289445	2027.11257549196	1927.37040233741	2658.76359896201	1920.08443302936	1630.49654866075	1947.59219230728	2315.36751770612	1973.11859863055	2084.80135317173	2442.84215972017	1923.8606912648	2208.45007017218	1888.15333962108	1869.73949274475
100194868	1030.65077756919	1493.24835785309	1441.43443545776	1484.90431883428	1252.65344348725	1303.9403675198	1416.41335821521	1629.35128269059	1113.65032650615	1330.95268259867	934.746588408524	1113.09507021855	1134.40661332273	985.382795193385	1257.68736539629	892.396544937527	1151.84007688412	970.991406207253	1278.54588696295	1009.5074948628	1290.19535940623	1266.05174221813	969.956317973034	1017.60797468705
100194869	44.5525807888663	15.607841655233	23.122336668872	17.8222844326738	27.3516413766392	11.5125368663202	17.8135810407547	11.6603396834224	18.0399774500151	23.0711614053671	17.773925124894	19.9714014587439	23.4212313877687	10.7263434826489	20.8897954914643	13.7607688272454	12.8894070663792	31.5562304263897	21.2893600116162	7.36929434088098	18.1008434178302	19.3509015108744	14.7401617472661	14.8539751917374
100194870	192.62920334257	205.326040544095	244.069156255604	306.530507943316	256.491447468752	207.93392970409	272.190461658498	249.378848211162	271.355968718602	204.055883264597	169.137952566291	191.188946895038	330.995617031813	222.141794200646	253.100028268657	148.249228552278	215.648255908134	238.856864246784	220.33472025554	253.407561736224	236.400127588595	289.019966465815	175.798267776656	197.998399395263
100194871	7.59848985725061	3.81136041475739	5.17801520030355	0	14.6952546192449	0.902714588965098	19.6846489449096	3.1393551210034	5.14734911378946	1.06183556061524	5.01864933752901	4.53118219220394	6.08475674428373	4.43714389091908	5.12989146462977	2.21200405851222	6.22869988038216	3.5621483875641	5.48818572288245	0	1.15290945681662	0	6.70928532956666	4.22657922180607
100194872	348.279203062505	1384.17244221617	299.166689468588	369.385666070355	281.197798886218	531.613398559467	353.882899665842	284.795593891959	158.792930287914	1461.05870754761	816.298356864393	316.585480542856	331.046467655027	389.940445063325	248.718132832086	1625.88204674409	672.969464296901	233.917692190868	226.619166526971	140.30650661772	139.487412678995	244.954281893621	204.390099531018	218.953652350359
100194873	2273.9496502958	1468.71795183938	1912.60235897644	1950.99797491183	2453.93071700341	1707.77621979655	2192.25034180017	1825.21902055246	2931.69312939859	2533.14400463182	3038.63976025508	2058.65459310753	2981.15577281082	1938.21809170932	1828.96396805163	2616.50148847218	2316.38415177456	2869.044610094	2265.19162704065	2544.76595059349	2549.80652368708	2347.1906539376	2659.5954337742	2093.06604324667
100194874	402.161862700866	326.843572250167	516.169466616722	534.596547816252	457.081417644316	313.468536357381	416.8631326886	485.46866988195	540.508232304273	446.461663250067	652.264634731531	531.426849191425	683.585490212677	563.080296696384	474.2803347194	650.78780735323	477.158213280723	457.455972660592	420.779383663069	582.237594890589	502.065288078572	463.489931397582	553.395466330123	408.302707961251
100194875	277.530513809251	218.846477833082	188.730845625183	230.787956912759	163.986217236262	156.329184400879	227.973529136955	199.302959508021	107.457716752434	274.998083384252	114.31076829581	145.095571973731	169.154318188487	157.394717067363	191.323407003013	136.079448800294	143.549975988001	168.767372858613	185.302277125084	154.735124895684	104.909362003239	193.088881604469	106.842493645186	125.856068060085
100194876	208.589685787075	189.108625526253	222.378856823398	152.770907635732	170.786605948108	256.012998652316	217.134661605747	145.507026745472	257.801700526501	233.108475372259	192.491501102344	271.120301142652	171.500667418905	214.335729639354	260.505201476788	181.646462488661	234.033931625979	218.86757139637	206.046564224144	163.850828997981	257.776465723449	210.114750602767	181.465494961653	150.000640196699
100194877	2678.46020751723	2556.1934900814	2726.02395559003	2697.70636706597	2794.97408228736	2888.26370570447	2961.1808286412	2926.99272052003	3020.35001453255	2553.20458595189	3112.82939654302	3048.18741090053	2847.20288803896	2912.76730066732	3050.34111548832	2908.75616983119	3165.62107557161	3326.75576836406	3183.73112275125	2934.23184804599	3343.50983787245	2923.73988256342	3121.50768573594	2994.99632232195
100194878	27.0573883486614	23.3267645021653	28.4794072100096	25.5771306756783	37.2964152219216	1.78200919556117	16.540242701867	10.847905004836	15.1809224519953	27.1032921017838	4.12704747323932	15.4036383134677	35.7226282450009	10.224850353955	28.5472278867467	8.97428811953108	11.4733203438457	17.5963172686729	21.6068051618516	19.3780921611275	17.5664863455375	25.5270620359487	18.2515491925622	7.14855549937578
100194879	761.64436067316	598.772636807293	573.122388851846	633.443269543835	622.701100229257	644.829770271782	668.154288787633	550.163175509671	755.305367182733	734.205164188953	783.052630995509	595.511682533355	701.257466412254	691.511892371381	616.113055924349	685.225767543899	685.855341339644	709.669918818428	686.987345967058	778.147722397334	708.058704358552	647.429940361308	580.026960258202	557.497268360214
100194880	4655.51318235035	4154.55693968825	3407.8801610106	3275.49795348817	4538.77086795978	3973.84901656352	4580.12203928792	3742.46916269893	5883.98722352055	5479.93935892596	6251.86396521426	4323.44046843988	5472.20649806717	5313.01303451375	4617.21303102262	5310.2767574598	5171.75348457055	5487.56281127417	4756.05708817549	4790.5752450149	5141.42283056084	4525.76441332202	4638.96042799408	4459.29353636353
100194881	1091.39730620418	988.820471826403	1151.18579622859	1013.42230375416	1195.96890443546	1078.17116492486	1050.61122037371	1186.44279388237	1051.76612974537	1119.97255414445	1322.9386005232	926.830439432452	1575.04115817965	1026.13393772701	1015.27586509746	1592.873511101	895.421582753432	1213.4676873591	843.00034047015	1127.25653663092	915.513778813316	1087.64003517027	930.758660598895	916.798593914141
100194882	125.222670283521	164.611580584982	122.000431657399	212.086583217619	85.9175741806643	141.45133455355	133.766526864937	154.003313299734	107.52000321471	152.074425263231	89.9505698728219	100.497314352259	114.600019712855	109.102567730793	130.834551812735	64.5706382053949	123.997944360344	121.208758898003	137.563868558806	139.456824547271	152.178393966034	146.621427455983	104.477548173282	127.649601781082
100194883	19082.7607919432	12303.5980445536	16414.6719214283	20588.3924459188	25198.0045172255	12733.7193434573	22646.6504780485	21044.3424196655	41056.5167701386	25722.2867002246	29950.1504718538	21422.7527320041	50836.85186437	24612.2969963499	21444.4097990274	25890.5434091698	25618.024965533	24621.1933714057	24035.1604754955	30306.5624510819	24254.3859643895	25701.705540757	20281.0552075902	20206.508663492
100194884	358.643832579195	523.002706155586	261.488769031164	378.435397772964	286.030101684728	318.155682126867	302.076833535091	272.545793292864	172.171865867686	898.735187239925	366.039506259899	300.762667444523	292.105306854408	215.759709262341	312.117505160387	614.085531528664	243.268525561192	350.736105225669	248.078740810512	179.440162706759	230.668118830068	232.642396547793	433.382774340592	244.218737997849
100194885	15.5116675103608	18.7471347589835	22.5445183731563	33.2113623202019	17.7810660134602	15.4702008808149	14.1102961504832	7.11804174342716	7.79333446834023	36.0909759257073	11.220292695184	21.218014887518	15.7057306131007	22.8159608289132	23.5728828939762	17.0239536696351	23.5315725199265	22.6404560364903	23.4837938000273	8.39030770287733	11.9053892549225	36.2946544991497	30.8234397081529	31.3014689425125
100194886	1512.05807521671	967.912124699962	1072.8162069114	1101.76993856567	713.209854729916	2393.66940698669	1051.13217456352	1359.9481076005	889.098735948759	1022.26403124561	1246.95014762011	1200.22001347497	1067.40927800049	1052.93358306712	1613.50166546117	892.654299845727	1426.94642759022	1096.12764215015	1198.23730750237	1239.13175357498	1044.45521056835	945.929228066109	1552.03694749991	1536.33440528006
100194887	1491.61493732669	1558.5928040298	1520.80272916762	1553.67216795466	1127.1485540815	1626.94068933751	1690.10201757426	1445.30391111555	1391.51941141078	1644.19847956316	1485.47904306456	1369.86520802361	1550.74556052811	1517.89038788572	1812.62999096548	1422.4139362733	1542.08085701346	1518.5792299458	1495.14121517598	1481.32519454797	1451.79880133648	1554.35887786242	1162.71606014439	1398.4422818468
100194888	800.870474573163	690.377971893529	792.920857628873	854.568187562398	800.205631947929	751.119302693305	904.766711558252	764.159245259633	965.42795003414	785.672130693554	1181.5960875151	774.162817369503	1280.51318259281	923.49807840343	683.160755201884	1318.56422650046	811.463942563291	1059.48097269814	805.357170623729	923.286536548911	949.675813423107	839.22456318025	953.224304813446	746.398011984568
100194889	95.0698181387582	155.837713783489	237.486180183167	382.580712849468	94.2299639310685	106.913941011731	200.866136252334	113.285757434925	101.856734397953	86.8094797084459	112.475122658167	107.72749533989	352.563099347811	89.1541711519411	158.592905283394	89.9857199630188	1096.53149263621	154.455161165766	89.5141473061375	110.780699547792	137.096577801849	205.682789621925	2798.77740639893	447.505749032607
100194890	281.691589833096	346.163680223408	275.448217537202	301.743468511156	351.181289145878	386.670460328323	410.21391099216	284.490265749431	439.973854728312	379.768941420961	327.716988979108	330.366811495447	381.315575477092	354.163955390452	298.954365545662	367.478007408986	328.375123633231	331.28423548308	321.019331888091	377.830007922353	344.256807757584	361.156148405735	280.719486342488	269.584277402321
100194891	210.442971582473	218.592612085291	264.923665966448	223.603230412194	383.740120893979	225.210250666452	354.451897479793	239.284989199104	152.673461001153	136.704357428738	640.901663447778	394.221298935478	111.924953439042	354.801170201496	363.18954861751	558.404501878726	431.083036178653	437.183281903647	322.960353730203	128.517432422461	314.767346105968	248.958924703551	806.32844634259	450.887422812229
100194892	172.215043521437	146.482864942387	249.998677603974	198.17210423205	148.43906557473	171.635709973396	220.471334228746	194.867948993511	187.751346922094	178.434574195216	219.161798214043	222.953879845109	170.418464341434	193.122932560274	209.752557096973	324.249705245911	185.677761704489	174.382305393876	175.64818706367	164.770626761464	147.951905430525	168.031907335516	175.326325000688	215.16360431871
100194893	497.070757319363	577.603185213694	540.996273406986	496.978471368811	486.357006099603	560.656322593609	541.309023304252	555.455668468014	537.513267057214	458.169585619088	575.639358892745	592.588404627222	554.191283707564	545.154947171927	564.657235671394	616.262021798641	572.414872435889	627.089466469459	521.199947507197	650.772882894294	588.905759603448	540.802767950541	546.030625888811	527.414022274004
100194894	1203.44750112525	826.935446692387	1381.18168234591	1254.97683083329	1740.209041828	940.2552654822	1474.52381440032	1474.83163094775	1222.02459030985	1028.10188903259	1257.81254925211	1377.12990282782	1462.05983521062	1637.42700398729	1166.18026372961	1612.53593548535	1124.73985406321	1332.29948248597	950.365967842511	1038.60824583606	1218.75354344473	1152.29760307636	1311.56556859922	962.759311356136
100194895	394.860494393072	410.822153090436	298.803544218591	357.251638392096	327.039033747723	278.014515762906	342.91980808783	377.085858556071	592.708934272629	318.360387921193	260.755217782648	226.397654309926	591.081524738506	256.494225950476	159.92363380695	256.881789446088	278.485754419844	295.105346006929	271.595772299231	288.635869137914	242.281593632042	419.900745655234	248.698254016753	256.540885542029
100194896	1119.39470771538	1273.53980064886	919.998022474637	929.131397063436	1127.73171041344	1611.83612974841	1156.22778796996	1068.89115073697	771.842636361405	865.303905029962	934.250624005564	1025.98105725272	859.434237138293	903.09033043298	1011.11267908686	921.996407120771	992.818093686966	953.440808257648	1100.58387891134	921.568901871588	1138.75301216077	1077.77522869444	941.959455942907	952.437807062374
100194897	241.5204430981	296.113134825758	315.426944932215	349.841722230197	376.535345130019	242.976629663966	376.21965096577	448.725328510778	295.77099936236	297.127668290623	308.480839298825	300.18817598377	411.7242211162	362.95452650355	314.375804143698	478.82193572367	326.878060353074	425.837062098143	295.306830333233	470.34582459432	421.090651353203	439.355728258125	337.216533498097	406.174947387157
100194898	29.6697970788713	15.1106834700173	51.7733583190618	23.4536650805919	23.4731721797302	8.2037429528378	16.7605711212895	19.255097033707	13.4740681350609	15.3999272818555	20.1025473149987	15.4646883866557	19.0408431246831	30.7785582406801	36.3403559574873	30.0755323013067	11.4359534629515	14.309099804396	11.1563203144499	7.66339480949265	10.0698062696009	20.9033874956533	34.4098633138636	15.8462303795469
100194899	479.302483944753	370.297698626854	419.303586703236	594.724791384498	422.256672098448	359.065620724615	379.777205679998	501.87367759528	380.19782180956	401.236893005606	343.544304980604	378.982724497906	381.457547188672	379.864010983058	461.399227440388	341.861223925139	364.367431609649	437.425945308389	469.12499256338	332.817854254099	452.008078944071	508.314820540256	295.735107730748	387.938746342466
100194900	393.083787754272	349.17060132384	655.043894120778	620.023974383638	555.13569422985	336.987723860337	693.198627845514	739.183162523864	675.00423147451	470.507867616159	850.082969334904	626.418791957556	650.817078765063	786.324624711319	762.266056556579	796.112015160003	909.192894500954	605.123495593079	614.015479563633	575.317953320396	681.20633253893	586.199318625818	718.658707310556	823.257942424685
100194901	443.682215455829	512.487893312566	511.018310104533	537.885027377357	390.240818756211	373.118966129625	499.873494558967	437.619661529706	441.302869219777	456.399235700554	472.586477607866	432.744359455747	436.71731802833	484.48951383057	448.902283461545	553.273678355863	435.675958283734	405.612280854035	430.007987071818	409.012014662844	415.731913853557	415.742206192525	463.141213850521	472.034452611148
100194902	497.926792574263	426.840019418622	414.284715278878	483.420219647221	523.760678989377	297.02938181353	418.542839701242	371.178392523059	321.374303152634	530.974554403468	561.915610333906	462.0567272514	187.459035192339	416.854277371481	448.147801727078	452.60347306214	324.552627385602	298.438631161671	403.989803739219	224.992744394088	293.553021352592	312.177065757975	281.586099823914	352.86981048113
100194903	2496.99928434775	1970.56659380149	2486.58193249526	2405.99531509531	2390.60620512039	1009.29853420668	1497.40496342019	1804.40132594986	1702.92815193531	2236.50542066317	2837.19734898074	2442.93497646187	1335.12020842214	2284.98898228088	2643.56745725778	2327.34553380502	2269.1860047748	2141.32597918969	2210.07820556259	1666.66915058062	1286.5462743181	1457.45748402948	1874.9084942217	2181.08940686431
100194904	796.196335616497	533.716225362648	670.844604017491	605.249508821919	673.229243189948	800.146714283418	749.201285064425	646.533717771729	885.466006163515	876.818864522249	1026.97774425022	834.439822126142	813.445456352678	733.855256416035	731.887618435876	1016.33974333672	832.354775130236	1106.13115502657	1046.06437958063	1117.18816191541	1114.01776049682	1055.20483165167	647.755925314754	839.789020964429
100194905	1240.16874193449	1173.93811468704	1104.13740222535	1228.08570628759	1285.26857211422	1121.54290916881	1131.8839798876	1071.84912107716	1060.421340493	974.237047661388	1047.36175879765	1057.28777115167	1133.90779983403	1026.84288963593	1098.54760074557	1067.54723176681	975.969406073908	1098.89644974978	1157.62418902333	1067.76447221889	1043.72110703843	1061.66103981469	1002.72008537089	919.541555744078
100194906	945.766101332084	762.101623214661	935.203262268281	1035.01691838407	971.229295531357	851.057009624599	1079.90925464282	1043.48918251388	1224.872309453	1003.72722068715	837.099975147986	882.507037842478	1462.97399189543	889.92643656482	821.699605646463	982.591639473315	876.245211362805	1100.23269568756	886.210344331368	1263.38087732513	859.046824340435	1029.64363433279	841.963594418171	762.818130383025
100194907	649.41749228001	664.556070930031	767.319874729551	682.510206392648	553.404851536296	625.943789724124	675.896345559025	830.937015820343	907.187308148028	427.758925313061	750.576426727428	621.586896972928	714.933265466138	753.596198985131	807.855105673038	763.956723233516	674.683310134433	593.932917863316	804.603995333797	618.55751623651	661.075912962949	585.812524571135	618.774924892974	518.686629023359
100194908	951.449433956348	1287.82466182917	1202.99122686521	953.085786399969	926.796148846668	1295.95585402593	804.647488709523	1197.23319970508	594.78308776918	616.589869955398	875.263906945704	907.024789900666	450.240624557175	935.558283848305	865.735307419194	890.160425058593	772.501564330092	629.059354807663	768.669657489731	642.539056101436	814.592586684946	719.387476223769	947.266815782558	953.342002805711
100194909	571.553069077625	499.161477668941	569.337653611217	524.858209184178	423.471035460835	340.416793602359	418.028381360471	341.423975741811	413.581410353696	593.225664226179	237.887495447481	336.930443886748	542.111082737797	437.246089180012	347.044684474198	298.618808732169	388.428075496392	447.132728828873	471.053009067097	453.196219274075	389.070001344323	412.699747575689	346.886677917828	426.933761217857
100194910	1437.27789640985	1124.14938225301	905.668026477297	971.208041520552	1162.1402854063	1475.61004060423	1418.91916750212	1057.19310226909	1346.05816504659	1684.59336157834	773.406201939736	1130.751864716	1081.0996316972	1055.87206552719	1133.91066264429	934.967958628486	1079.43802526292	1005.84443139882	1047.95978514894	1493.63282690934	977.122645363991	1188.25442348337	967.642237614038	1054.96322681708
100194911	474.496258273986	247.302310535083	435.652640660138	477.396386341456	820.633233575129	272.049942368718	281.746947582317	422.141406237841	360.379121551605	452.174483241854	501.573703310878	260.517856998874	334.747628489532	636.194490762549	312.464286961832	117.029909039011	585.406971616468	241.126118516395	412.82283775621	253.639816200484	315.98504623017	906.391998202955	292.900820025982	550.708099454305
100194912	2358.89621651376	2453.42038274888	1506.28959739065	1022.22658023234	1959.82294652277	2631.93562424739	2391.05648357011	1880.84676414509	839.914689296819	1605.79631286157	744.47457247559	974.727923176683	713.603552200926	1200.13639034332	1198.62296899717	306.337123983446	1078.65749743479	1769.4198809305	790.807234717106	901.13539391079	704.454119219049	1287.79232591182	1036.53591774077	1090.69355846583
100194913	192.492944184905	244.918059983582	279.768918178166	200.575940758295	253.955678094229	275.577437464299	273.040543755656	245.134263012167	275.890899904565	256.211450528927	512.097456393668	346.367944093345	222.37187746054	285.709218679022	357.099652137797	339.478570125492	359.615585985084	436.547473653711	336.41633465143	269.851584296596	296.559712339541	364.70116630394	340.427435603562	314.701890201247
100194914	0	4.81930689686341	4.05637449121645	0	0	0	11.7174491419243	0	0	0	0	0	0	0	0	0.745479441797703	0	0	0.79379428169409	0	0	0	2.26252592166315	0
100194915	1.87057543719285	0	1.01939439774307	4.50120321082918	0	2.66372611182269	1.17793255658621	0	3.38507637711645	0	1.64461004164912	0.767208731213424	6.20213030474261	0	0.841376748586797	2.99486594082979	3.06735937350408	2.34094427271327	1.59684035919841	1.13999208724364	1.17544851082938	1.70927477023911	0.757943921784561	1.43263959414222
100194916	627.970339208186	470.321160134143	378.502968453856	336.275499500308	378.938721958727	822.305833378956	495.103944574733	357.178852973883	385.788707927839	517.126245051762	545.988020116935	487.164105432403	478.919612332823	670.440006486612	470.776474322562	543.808134913927	449.601479175048	554.846638638698	432.800272186526	408.434910099236	488.714279923416	449.008084753495	436.28641967046	425.91355263044
100194917	606.190399289452	486.380947659257	382.541149400441	402.055758789489	505.274813148799	571.76901375334	548.937212326251	363.263755757825	428.129424049548	649.498829758893	367.381094406703	456.874575681903	386.828404861532	557.095342950265	470.872955834367	357.800571969357	503.737721934887	510.505198238829	519.689140952813	574.618870572734	472.72791398944	624.720237751838	569.272798370918	485.485897331669
100194918	641.046517645841	601.130798008668	578.417975136409	562.947862973528	681.845455134821	617.732117088553	748.497442634397	657.077337501898	1078.02383261297	863.485384652676	946.814256078374	922.609771384128	1027.78965722245	727.268835842407	821.026365242801	805.329419309691	866.965083511567	875.65674322452	641.262835354259	1025.6557331411	774.370553780358	867.614782275017	782.166866358578	668.902111399558
100194919	0	1.93920334294926	3.05646104016593	1.49790558985891	3.61144220177089	0	1.17696628445418	1.54457214347539	0	3.22873219265363	3.29645328513806	0.769164536625186	1.54171004276055	2.90825664941872	0	0.751488046760348	1.53091468905948	1.16618712095216	0	0	3.50406875011093	2.54103222382908	0	0
100194920	146.957511493134	143.627813485171	295.971978733206	270.248776203974	305.328633704961	129.888846674168	351.393827905001	303.199187652727	563.040953437532	396.713134991486	622.382352161187	397.697783966323	521.870016065037	468.614517781579	366.529294350088	526.526529673361	569.329467835941	503.154225664737	358.422924649421	390.410699161017	447.146694677172	351.974612972605	358.357636720338	380.227033700135
100194921	16.984774710602	19.618186804875	9.72414821092794	16.7365765897465	5.10820459487837	2.97438123325226	19.9719181291183	13.1091682452964	12.5120751804518	63.3946541459603	6.6544422781333	11.1486712624487	19.0792128077239	3.08502474001315	10.267142595288	11.1470110239752	15.0807151931436	12.1641525156878	12.6750805928377	7.18257367855526	3.39406146485468	15.9934054781995	4.42742564623693	3.03865489272516
100194922	809.727308748479	689.708848611953	575.782216229196	550.230417367592	606.882666248515	543.561185637858	662.448483098714	469.203401436966	638.78163950263	601.664102338408	683.592465565773	682.935015521015	505.515149156323	656.678615014781	702.35410183024	836.430585095719	756.510449835854	705.060909235797	626.162501700977	515.836900002347	596.249410168371	607.988720217518	777.539095827329	610.928630462502
100194923	866.795205150293	739.587111868848	820.609487001838	843.791854460243	947.366443766536	661.098142238219	873.814528903873	946.800659551142	987.306421170017	1053.78383185113	674.437780041448	746.309565519308	1091.57997668076	862.174705172789	796.323731776763	644.60719202306	814.872202256195	775.742191601126	704.033537083776	1010.76939517111	816.68911613612	814.504912122996	663.642463229815	663.6667283604
100194924	771.166754904733	736.060860119299	623.369998893836	620.011682540185	756.67143986131	763.667251548822	714.37699882054	632.424660288916	878.138792431658	943.330735464648	775.794243083488	676.233809014785	725.317259424412	754.977121807574	548.272853894962	719.385123101681	675.172196816439	859.173961421873	629.225413415414	755.324242951772	677.815791407647	798.918391463822	576.678107718572	585.828917317066
100194925	1274.29731589617	1187.45851354401	1297.98201873458	1284.83986693453	1397.44512070993	1204.87315806994	1382.0787228836	1427.65852045099	1504.33202249348	1342.20773332205	1838.34968510793	1674.43613887416	1471.34386098806	1385.16214313656	1350.60087627153	1495.34597247015	1610.25204705855	1664.37157247427	1476.43486008424	1627.69284204129	1526.19062165628	1550.00593763956	1681.22802402849	1489.40669294722
100194926	160.026867765634	124.101758578839	118.334718714643	129.102331359865	138.782630405725	81.7699601138081	120.230042158925	119.045388659472	147.23713353102	143.917644576682	170.42159212317	93.7176020378324	243.389062883399	139.915142299425	113.678942325885	185.203480712407	121.988650767314	93.6541309182306	132.566136690219	150.273167222584	135.136858369106	113.580881247277	110.002095426987	111.840433132431
100194927	2184.54032249959	2078.11989237479	2209.31066264513	2140.3398639658	2376.12702590677	2128.7402916654	2123.02082186006	2139.67967162606	2063.78103661953	1663.23258581516	2565.26234746132	2193.83931019696	2027.44389138881	2246.37907356803	2248.17523892694	3176.63116281982	3134.5241505339	3008.11587546703	2588.77578609699	2313.42575215497	2562.38612942446	2448.90177476278	3235.32858830327	2093.03530710964
100194928	376.089208026617	461.314929124364	319.291589848823	356.53159442153	463.64555235107	460.352761210473	502.003851182941	379.350841567508	297.290009906581	457.21695001324	225.39293704825	326.537921698448	368.926029144996	353.91989726645	353.138014512289	240.910579508332	339.369362857288	391.458311532837	397.465925962386	356.633766431015	409.142428535127	386.990395335449	307.947095082373	367.979315965665
100194929	413.089329273244	348.1536736463	312.237282020256	414.969142853346	496.899725592895	408.585757036805	326.856070172696	326.147887013085	382.719153200395	444.22684112476	432.777545264218	327.377692100177	363.032171025717	446.227210390248	402.381028547692	406.141908114262	387.975309975032	382.218487221702	453.147978240597	387.260604802579	443.571746265595	422.836490771297	394.8138725172	484.373103698805
100194930	587.69938424287	458.589348396382	448.853247546469	439.847928938673	570.818827422852	336.852653235124	398.407448365729	511.736857122484	506.027768020417	749.896487677944	522.782456892254	439.389631926422	634.060373894091	524.68115233616	501.867505458507	471.621296291227	428.877869684732	468.273422021923	455.997875545272	527.115067156385	495.90142862733	531.196505258685	506.004629369822	471.016288102375
100194931	2780.91752427748	2474.25563989166	2685.99773322499	2743.64555104429	3247.6106908816	2705.0768609199	2826.25236129531	2786.09750351013	3252.50088247291	3156.97503220439	2871.29543526648	2798.61008138364	3060.576911162	2725.39808867362	3122.80878300742	1897.53256934887	3179.46046676991	2986.47347481135	3224.42083625187	3371.66992370597	2937.67370386673	3375.84409809337	3016.56833286959	3148.04701729062
100194932	286.660398789238	371.355855363027	363.130421485242	423.481152428045	432.90147269348	309.061095420998	316.349964628283	303.77124447428	260.671224956266	190.842310391533	334.97522242716	347.80993537306	305.58313846012	349.779974097966	407.298093347258	337.341605766387	365.268047785378	306.787799610823	367.41509680537	286.274411794397	370.320802976079	298.007419704693	479.275712560012	348.645851991925
100194933	438.507950675707	347.723860288057	347.193520188384	363.202537727362	364.936784240033	322.07147736776	357.196408370521	283.136098787992	264.06868572778	526.333583780739	326.32706848246	223.835031395893	261.881554809836	224.493425045466	260.650227182352	517.373279937135	301.438929406765	286.934085091561	297.412680124294	231.268118193438	302.242496362863	215.997452400745	354.565742595673	275.005421945218
100194934	486.210442444362	541.729993605669	829.518733350569	742.611342184801	581.84206965638	388.592362078305	641.599700397179	708.777992303043	537.278442049617	418.607080534432	688.802245591594	669.678662832646	604.434925493612	748.707467159792	637.100203693879	1009.92054448597	696.262499268767	785.390571877832	573.408908778681	517.161985270585	613.920862583371	461.210179476052	789.202580757222	783.933089634352
100194935	483.921063454121	359.779366564965	551.021676707642	452.401440056116	505.080871888241	378.130218060828	503.01648115828	397.2964639246	420.076369401619	443.986301235175	494.453191357792	494.43278379252	412.351689619256	443.663272650551	557.225444258954	512.274862042502	534.803443138325	578.729213603715	483.783514663874	496.370148302075	458.718243466708	539.038305034594	576.637780974165	483.203244536113
100194936	455.707845743313	406.082488593869	420.213414390401	432.319841181806	374.106125924386	397.14037645909	461.988402802956	454.429477669255	484.204809535875	561.843120853679	365.350116445571	391.547990146219	434.261931294697	377.464547916133	438.603243641946	427.09025088393	332.963416491622	447.284622382776	374.601077093306	412.637247414263	442.068751297101	393.167627221635	358.718585812537	348.329533907346
100194937	176.868623158029	72.7441431190425	70.3969009962666	0	111.011780555447	30.2312449441367	111.987072793226	111.335517325513	89.636668382847	88.6666023886472	102.147477416624	117.606123227985	142.515933209942	145.003438861305	81.6978009665042	21.0121817056219	93.5926440522394	115.849860074868	191.591210721104	57.9506430418298	143.239827465174	131.343870920977	126.730283090809	90.3541826433585
100194938	834.491347698327	651.828920826598	947.342301359825	1071.81186306104	955.689933947308	664.232515790019	851.426927491998	1069.25541917645	1277.80620460612	1128.71402160124	1103.72900144401	1002.81621633879	1533.32384645802	1104.57927074621	1040.52320857864	1105.92464155692	1052.68477589876	1086.44896204437	1062.58929369411	1391.90602299458	1161.46708097949	1217.52026702557	1236.20367214734	1111.31975848553
100194939	1716.21305531747	1396.00261361748	3483.00442539653	3554.53361972685	2786.61469293003	932.269457694652	2271.74028879954	3217.40687694482	4020.51684293614	2307.48939432262	3265.28497147242	3473.03535132925	3479.44525342428	3699.85946828632	3225.30893131651	3621.48848735439	3048.20094769242	3187.80430333701	2618.88745301472	2553.02535512237	2575.22271367881	2626.7132858932	3188.19086978488	2824.33976686086
100194940	113.246601250337	69.8368532927923	637.710606985254	818.195800033906	426.00670311208	28.4539142566495	391.404048640236	691.261055216391	548.102629370019	38.9368980416298	713.382782467998	488.865374608133	1216.35351316214	696.690744907414	346.187338901977	739.139140913361	445.007401780963	186.098171861406	727.384564878646	685.517954945735	674.12382126223	681.707789539946	853.008245098178	732.203766690836
100194941	95.4557472700277	95.0201973211593	139.760804041075	114.091217552302	156.8849057976	93.3291622053125	133.198739739559	120.595152324795	169.229694980879	138.499494416994	152.319587896673	124.453904097818	260.426749212881	148.660599461908	138.945609922312	131.979045214394	188.738034764255	142.81895786194	180.477718813681	193.501526226647	132.77763588704	169.071729197313	154.009421182248	127.617410371388
100194942	1100.02842706711	1231.29886076792	1109.70733547251	1165.59661700628	1274.63170861266	1084.52000673989	1143.69924467794	1134.49954047538	1031.73521287032	1181.06992660658	2240.88473087886	1252.36239159216	1137.36632772073	959.289428686959	1099.51556302029	2294.13323616379	1093.39662076322	1182.63272471406	1033.24232349707	1182.86700002702	1095.05469838382	1014.03577972927	1074.48171490298	1054.35654360976
100194943	2.80755316503813	12.6129857265576	2.04075864054176	4.50328281093238	0	0.889439675090039	8.25252314956643	7.73300396904309	1.69058542041378	12.9698750631063	8.24138321373942	7.69041862496804	7.74189714910389	2.91462217281913	8.42411833040966	2.25269726814936	3.06858008204849	18.7190312350832	11.9720864394738	5.67446895990711	5.86738258732551	6.81740302842314	3.79529907330898	11.476013978017
100194944	584.81188547623	528.08709998602	556.827925908048	544.887432033432	578.051252772519	577.374719757643	538.547864146037	525.463115256572	501.238516256674	520.82702421285	763.396804902853	561.813184024689	471.597887306223	624.479100046749	559.750872688496	736.260133582799	552.370931287261	619.472051634907	526.405619962698	537.25598650991	531.573426843807	499.380965192007	529.263474272108	557.53002199145
100194946	540.272191335835	436.362585651017	602.569095572811	777.866217379443	710.847038024024	438.343769744507	685.496455198157	684.34573924567	1021.49479502922	703.667764984328	678.114886995818	551.172863724581	1250.73267072962	688.079781132266	519.537351993789	727.489409341092	723.648466638524	693.385001224223	684.492003464537	1018.88042562312	694.605827567621	754.4207185997	659.805455224185	535.020191821535
100194947	26.2171856670349	10.0815314406325	22.3081271818054	34.5621111143129	37.2752013615103	13.7870356328184	20.7131514896578	23.7696541010747	9.51003658056382	18.7256147329093	44.6154497502119	31.1207617287298	29.0429857264535	51.6603344130813	28.9413666225662	31.9354201507156	18.2826299222684	12.0540668552018	34.9100847912635	39.5488221833033	18.0824730751924	31.6532026210439	21.6588700033865	14.9631630231262
100194948	247.104312027713	565.689019434599	597.001836852609	268.741724223362	231.711008411445	327.339558158762	391.461156297906	259.860271724201	356.816385251051	1059.52537761737	1428.29155026515	1569.6619270128	238.523272935766	456.9466671168	608.291092837893	4214.76271427749	1080.32954164516	221.171061866167	251.471626683393	668.806871471547	343.940891722763	398.983273799768	813.03195681933	477.741441089008
100194949	1873.472285157	1619.49004038864	1758.37438248531	1668.27644806611	1658.22782007618	1618.24603864694	1702.28288489301	1639.2776733117	1817.39458051786	1960.70033623372	1660.18463130123	1505.47277602068	1920.965143551	1642.87711421704	1582.6855424109	1891.25708980739	1539.33353595351	1737.87327507847	1737.82964320846	1590.08679178211	1471.92926779235	1596.76648306828	1605.69598538714	1466.79325684655
100194950	257.353722487272	119.255168634502	92.8319757066054	85.5679355114898	137.575856951506	83.5483712237855	143.805113360559	63.3881736112864	162.467040081404	233.728453545913	77.3905166139859	125.982801373423	173.625971546531	133.356748925244	163.361889750236	121.471608723339	102.80813554488	220.086162398562	153.328883565208	67.1654478991143	74.0305469574728	113.578520839046	158.556005876144	115.425849622147
100194951	6.55200827346209	9.70307065925556	16.328255366909	15.0135041465566	8.44779718166727	7.11607735127743	23.5819973673438	13.921085985225	3.38214583176352	16.2172251676127	20.6043212675295	18.4575630809933	24.7816387465731	18.2195640796172	10.9526097048374	23.277684686015	15.345590080187	21.0639106539206	11.9748393658758	9.08396429842509	3.5215790961375	9.37781199102018	22.0148709129417	6.45596542012173
100194952	164.724516884956	127.071511457284	111.219803592752	106.591471114323	172.575187734984	148.502408657757	127.327135723066	114.440940135225	115.027438525489	146.00417742278	160.647133009959	118.382976920031	170.433307990655	137.006917647492	106.976800623407	124.578595441966	145.779047522043	179.070504115783	150.902667933181	115.936550013693	142.095336346385	149.291659732267	108.528456519467	125.505275923855
100194953	753.612522720503	509.476654962699	695.08999644965	375.568114028399	865.209484877144	1038.05535912026	1214.16834549878	579.058812691694	1053.76084381489	964.013295612741	991.164270009515	1795.64586310033	1074.13336056853	812.468776476789	884.078566456648	1315.08045494842	1174.82633121328	839.736465889318	988.164849183533	1316.3025042091	982.234482488771	1146.2897242742	1181.51860466613	701.945072199837
100194954	547.480710208582	529.701401458244	475.754865748949	460.452829370998	573.244884876703	504.968441451516	501.246018016137	455.759137231503	409.558349840381	462.871472445499	550.133933513911	569.131955884922	408.202482510482	546.705067424547	475.540267073157	583.876168014357	554.425073263553	547.518589595409	550.856552037246	491.615391963709	487.542589222388	480.67558351492	505.04934694318	512.028507159977
100194955	458.834840820054	748.384695233727	233.341543783578	646.152638590426	466.020557691442	620.944593783155	280.011216995979	418.791450241596	292.474115006784	625.290577049761	500.39832080256	530.649504153008	179.176964310783	291.598879171751	723.23239349491	264.998604358395	478.596076667501	282.063253696874	519.599326805487	504.417402255506	360.599915962041	278.011592849759	209.721675807323	357.613047729173
100194956	519.140631507572	466.194066166985	592.543899170401	491.291434324319	439.03531078551	360.597428319779	479.180847994264	397.47855452903	329.157412388226	460.942246480784	382.133344829593	470.104587328478	434.759194148206	412.489428181678	486.96645568307	434.829801038116	606.729172581977	443.093305969311	436.516945253884	372.21435815714	367.991770992414	433.306704585946	1522.07277019645	483.513702670088
100194957	1534.74791736667	1428.08927811357	1488.33956699891	1176.92719645856	1140.43019281872	1201.61997478524	1322.5115660397	1093.02946027814	1106.85556555972	1140.56483552887	861.946043607869	1100.74052813754	944.139800863814	1238.82753895385	1152.76143781063	842.733689476309	1023.47376930636	1435.2748762041	1150.78729139717	841.399963816833	1178.68457341941	942.87950209903	796.543356671742	1190.78367298553
100194958	742.263636920737	608.434299623749	780.726922485636	731.166082511903	743.407627594952	493.720304646423	728.708722814922	603.278445281179	749.082557840119	629.16915396469	712.167770926316	679.169518707091	535.850630170741	732.432737824881	706.904752808549	687.925466179451	732.757607954579	594.445070961765	775.142993433552	615.266588543756	745.315448264695	674.224773158541	684.787086914568	686.526154022836
100194959	433.346662463179	348.264722855037	629.592134655315	704.112627786553	508.072066614087	257.90131170872	544.696495468404	603.1670813149	598.767566503471	439.051430614547	548.737276709572	485.894185053876	663.073718143501	614.350291054559	574.507546610388	630.499278057635	534.015961036194	527.825187141965	461.473343685582	512.4734580172	481.423098083862	498.112134084194	428.832714081269	494.880500258897
100194960	124.441157174498	97.8428556382456	241.672611043788	259.676312428859	212.393353932562	126.992508536603	221.526117248661	268.875048274925	318.427211631849	150.548049516166	518.090048667147	332.982757764471	269.999932079107	357.044854180656	346.738909767844	306.207304860411	262.370488430908	216.664736009641	201.3162628243	232.875921004202	241.165505154548	320.827663163138	337.358609491443	275.135888680753
100194961	132.964594623	182.728426471528	102.135709122752	111.125353024987	129.135496270027	138.111237587589	159.287524293019	106.839323356881	102.982681619455	215.823110397364	90.8692518021089	138.778976836481	98.9331592381581	77.9929255661421	151.823841271132	93.4023676860111	108.202988715415	178.89060208232	126.042754128785	126.467986433356	111.261231415889	146.092033033472	110.99115278532	124.249224384166
100194962	451.726346859495	549.147424371014	547.115611826767	565.019694338801	621.654006490177	495.780863402624	513.545622328732	445.42653239601	563.73890603128	488.285013480126	391.685150538002	430.88890093912	495.522074014139	512.472422316175	567.949591236328	402.797181342154	370.196475460381	452.963014493816	495.063233751511	409.2215214576	479.24926549373	517.816508001225	426.204869661016	387.934546911917
100194963	3462.57115789982	3229.71427827382	3016.86706463262	3254.06538967908	3092.95255838244	2740.55039833958	2859.43576362741	2851.9865281434	2963.32461263084	3429.16262855751	2327.92220403167	2524.56753289633	2348.62246442685	2538.57787879447	2862.50558197616	2351.69662214324	2562.25467380321	2692.92893216781	2921.88234740651	2699.19680743762	2638.66867000541	2566.71167253135	2288.87505161509	2606.74194727266
100194964	311.670717487898	527.718551692018	276.527167454108	277.740649176187	362.046374583021	326.369769341992	379.632868324445	340.242550746568	307.849026497255	327.676113868099	471.270788829491	222.949035670417	312.95557392694	269.642938075483	231.652144177808	674.000794850609	328.388324740923	388.559414855485	287.426124753492	296.601531009586	281.818763125222	230.30496240273	277.786332045307	215.161327538443
100194965	6948.64143520804	4523.31454296309	6124.44332157271	8111.27504728368	7418.31760556847	3490.58101758829	6863.94927625579	7233.4611637494	13376.6543042037	9280.70286552619	11389.5340172265	7573.13168888045	14249.106518067	8668.91744422748	8152.54533689119	9733.23622735816	9479.3493472877	8828.92847547936	8926.65710393313	9335.07062323402	8982.56832751601	8833.55845730581	8727.96574952719	7813.6766087809
100194966	10.4550325020441	12.196354676929	6.35241421497183	16.0905896089117	16.280038108393	13.0066905926958	10.660839048056	6.41846619372205	15.8011028702654	9.09913917618336	16.4842935262443	11.5375087527412	20.9059953644421	9.07463819916837	12.7566631042884	23.3383278285677	10.7941288451348	8.50243487402559	9.11453658711948	18.8834525662973	3.97746454726483	17.7124273675867	9.01636202986792	5.95287713217995
100194967	445.174727863075	436.707321759799	492.160740021561	462.825471276555	558.411616703614	363.04852730615	475.549903509139	395.544718010063	442.703019924393	522.172688817982	372.334618294323	382.671989242346	412.444334491934	387.935241730504	398.139152627405	415.471609854604	426.793461263422	429.06930754365	470.76890083468	442.93252524325	482.574468168633	426.433366642703	440.346831105451	419.20188785523
100194968	3653.70969398744	3841.9808506022	4074.40194825495	3868.22117633779	3646.38000608655	3378.85856149001	3274.77606563696	3649.970573769	3480.74183060258	3460.14995791717	3318.72753879242	3239.68837596267	2730.22312203439	3077.60511877724	3456.10264924936	3082.80566847276	3733.83871962968	3519.35665596951	3959.96519590119	3497.18129087727	3917.15012606082	3745.58532735344	3723.96863908907	3327.43840019879
100194969	1447.81839732894	1801.55424313191	1768.60937522851	1414.62666964398	1070.15763911787	1276.83782840267	1395.90611585854	1331.88605587872	1285.94902740256	1185.45008033006	1313.76502087281	1330.43575838607	995.073472165477	1409.84444958535	1406.57188453925	1702.39387856266	1399.57493113994	1614.94211407941	1212.3870986411	1149.56432936605	1390.61930653841	1162.49462377605	1413.90113200561	1534.03644688207
100194970	274.214937747548	349.128045336053	432.589065342155	409.839553704554	331.873628155423	334.279112537924	373.695833508458	275.240149483553	343.464393873861	1052.56511426066	852.412849108639	716.218023605983	368.84790224282	481.699878699017	443.846955288599	1932.4469005816	748.061732830526	355.838957715237	301.833496908137	324.172645186101	271.352600496024	317.502430122079	329.320070937499	351.359903405838
100194971	74.8583596813248	125.983234401902	345.746190713626	271.698365339893	171.364436781245	142.142958646764	172.062166024747	143.741849441758	120.213083835857	181.882559544643	111.07546448183	381.527545399034	195.433778544238	177.071853053561	306.418425936186	222.507552026708	250.871704469634	189.692862291296	178.919371537943	236.010764668048	258.68199521625	349.631534674202	299.546363402171	293.8432916321
100194972	53.3531239652989	36.8748060378029	42.8634388815643	31.5287222438398	55.5142059567659	26.6875840349418	22.4036662354102	54.1403732944648	57.4916635814087	30.2693063763081	40.3891444159601	33.0739403220894	23.2305186490205	33.5242845173577	22.7490206505731	18.7752583564261	36.0624163077122	51.487368351019	54.2839583455011	26.109098775842	28.1694027690593	32.3900649557832	18.2204989866404	32.2817940763089
100194973	1797.23573229242	1705.37292295347	2220.57304589252	1937.72480842893	2017.7191239306	1805.69239992858	1880.35611901638	1904.90704356493	2126.38186697867	1958.94351133944	3584.67744324719	2512.22731243581	2167.05116655226	2413.2472578951	2367.72140009201	4111.39779139744	1930.89326707927	2246.666615279	1788.93835485833	2173.66409255196	2178.54631376786	1889.58244973512	2573.04874990522	2012.87303288203
100194974	792.672111964472	390.778123539842	878.385461232029	1136.42119712741	737.360517967615	754.694985018839	466.800313728854	1045.21004517564	1236.97003165682	613.45430952343	9.05784254857763	927.369356685711	1123.76055004068	448.171684321668	932.249438207595	369.746469587507	1008.91209882943	462.386859289746	508.673918252514	1178.90528842572	823.601031996287	10.2449508811623	444.609165031086	430.196132599046
100194975	589.047358134181	549.166301673959	543.732534318406	527.271759775159	449.264501189124	461.053479328511	483.24710271687	572.138554454979	742.823608981315	753.148601433107	574.976079790368	594.772395669116	671.055538606344	545.67261759168	450.087377313105	672.806927507249	569.047119614067	624.567144139456	666.050121013634	481.82120098061	526.938271244194	508.511039717901	471.122226700107	468.110590771295
100194976	530.590205532165	573.426487773851	412.182591033435	530.570495581881	504.193916711935	251.559472271153	506.278261948679	439.833432351449	537.887671029727	364.976893192542	369.489273806206	294.659916209598	769.39389180889	653.359049039743	273.396424720671	575.180533910008	601.164112969806	543.11895513579	527.078749068533	371.781331048093	361.323364148268	534.349873871472	389.488962162889	451.571095846726
100194977	1250.44327809749	1171.34193398542	1270.0195353344	1233.59534691298	1265.64919715375	1297.17391656023	1487.17387501289	1305.15962826442	1744.37923855686	1364.07270618633	1331.60567162397	1187.64469001071	1525.67481520233	1218.33366073838	1132.9986392407	1349.96082867574	1241.37496385412	1267.91526869045	1027.08531409805	1279.89927752024	1237.99834599765	1301.51294360941	1147.16173926521	1141.70829170942
100194978	262.978867959056	143.5177414177	247.911875357138	462.377519191362	450.140360273903	238.241512381868	228.688975634189	125.242961529115	240.276761156341	159.036151270874	357.393959517636	215.144854604164	331.6867536364	308.984752344348	194.540027645238	134.259305717627	434.25589979603	242.30892368406	500.679245049242	296.960174057683	379.468926200452	361.954276293882	348.264408488897	273.182962639356
100194979	584.141036623584	575.863379187853	766.658897621348	894.257551217588	576.355057734093	455.176439948253	635.562574871697	648.660871563594	956.70938647916	725.087831011285	657.743284500172	732.244993215646	822.442522869055	722.021895842764	729.40562274017	855.723964935399	615.978887529212	655.882220883874	601.341736001945	574.820895776154	582.024512776878	746.152222035212	655.150026913288	683.124730797963
100194980	498.408409416302	478.034054848592	392.0719968242	436.038219138693	453.32043228965	397.939089546854	444.603402343132	467.886927133162	596.076661178809	527.21806977891	458.928043289596	388.149690123941	555.232315159589	443.679529695675	442.409261452155	448.601165598222	387.967867906059	431.920072058485	470.511505246726	429.16458760213	382.009465800955	507.986269425536	442.606077854365	375.317353321707
100194981	6069.57148113727	4384.55357528114	4785.06588962564	6112.31384656276	6524.17077645995	4088.87642177437	5375.16581492104	5565.09500322731	9407.27818764678	7603.74417625397	8470.3095763931	5024.82197554783	11256.7658340039	6191.97411980296	6000.19231768777	7049.82665703693	6656.38116618	6949.76061437887	6235.47347133428	7390.73719501274	6441.16942425383	6454.22128230932	6151.70585423599	5180.5373807846
100194982	488.592250556939	545.310814408209	676.601024777932	608.046652396721	586.518445852229	516.803435799974	707.459001884756	709.97398676404	958.84138359958	824.919124289751	745.048992279887	732.915594221641	1082.65184349477	764.492661195521	717.815645428321	687.813971353426	689.784071489773	774.685073040959	748.827655612708	682.440039913079	669.102932637843	711.866185689507	735.598361750363	632.68315162266
100194983	632.434592581643	672.020079124862	748.316158166618	660.409617265766	594.936183882893	503.313145286177	696.273085385729	662.743049284871	545.619634894291	666.407245533622	522.721718278992	591.939982546232	579.075574582132	643.381182787229	662.991266773062	635.128156130849	640.557371987155	583.36166795542	632.823092105427	546.427722061256	603.848373470018	530.929196335047	616.1233177431	565.145612304112
100194984	701.133278593316	926.061354174559	917.630437202768	894.855633599684	646.86616640991	516.134302323651	758.289430810806	936.04635506627	689.672855628652	793.194931004075	415.620260225467	621.788299323426	722.966045098896	587.423450598904	581.493699940581	529.787472451542	870.128138378447	788.560901305649	644.928626290834	635.00221726531	669.895094373106	588.558334000045	1816.48389657579	534.571018068159
100194985	1301.43854604947	976.339230215506	2320.69722737421	1790.67747131036	1537.43210680153	1113.45168113449	1479.88976002707	2217.23521804536	1778.72172904817	1086.51532041669	1544.07549935958	1729.73416922211	1643.56840152467	1732.73283792186	2012.89606540848	1643.61815266231	1694.64323365564	1479.29052046752	1875.88064823092	1651.52639058626	1860.3051710262	1975.25865883921	2188.37675217333	2000.96052339798
100194986	1457.21122264354	1200.21473094358	1119.74579840686	1165.44181173393	1424.62662003224	1103.05760705527	1333.35294540827	1086.02218762227	1455.65098484198	1280.20831063364	1049.6445604024	1188.07769178596	952.541397669321	1259.3150742614	1202.62200274247	1088.26319017132	1305.04502172622	1268.93200103717	1345.39896207744	1134.2697129822	1173.93324220776	1164.62781782338	1275.84710214907	1122.14406681636
100194987	366.815541763863	373.145788329722	302.926793817461	210.156644192473	311.353154921733	452.243212329474	219.212371753167	275.137590570468	237.013900624879	586.715525159499	455.889859842008	634.9596968897	238.832980057119	333.015465175698	446.191957891103	859.489197345578	353.679057644752	330.187745581895	441.686173864672	292.910591961488	333.884786573338	358.94740346755	463.392118006128	454.418376597515
100194988	293.721085233712	254.280514890152	341.237910234899	348.164750776925	243.949859363449	184.33826364834	293.739984367347	334.142373053221	270.310486808292	316.447679263331	401.633954557644	330.560149000473	260.102231734865	275.269351575013	224.615669047607	652.061721657473	333.653996743821	210.881402754443	209.079040440387	204.410786770632	249.348340362069	316.426712600148	291.248210641762	221.998491361792
100194989	3486.21667539928	4067.66603410806	3570.45958428247	3332.59838883304	3419.31387783415	3392.5480734311	3744.54077639649	3433.41336708568	2837.69204720148	3643.11176058425	3874.90205430476	3560.52441644299	3031.53976140015	3776.71190397132	3873.14699913551	3427.67543775267	3724.30997810554	3422.56910508864	3268.95934536108	3202.98541750426	3674.21358437921	3047.93226856751	3475.03368591065	4011.8627332644
100194990	83.4425013125934	45.163780173792	35.8305037986782	38.6605036381781	32.9161649173092	32.1692642141078	34.8380404317847	32.3550564455663	27.4920442818836	54.5168221276419	43.888184010945	36.8512270193452	20.7445888836862	31.2801511294888	44.1368770648145	30.7968713337912	35.8606224338411	33.0779970735492	25.1101864569368	24.904358759435	20.2239468488752	23.1576026854659	24.5379236522675	27.4346155340996
100194991	146.511955597042	128.91061720269	135.820633677155	129.557219066278	139.814371898137	130.776610576607	111.445033326164	110.693966869503	139.531003199833	137.928608965129	157.345039211691	118.494551737712	175.59035824159	111.329241832898	135.355463827609	170.544350074313	124.299702401783	122.874471329204	139.657097529932	116.829024068193	112.156172557756	124.809167172345	123.343178840437	123.443982052359
100194992	126.206458354609	146.057579965203	123.555504133749	107.487388621767	149.357716907993	180.278338736889	154.360007566424	145.952349566327	130.259627216737	114.652553835074	106.353906056645	102.341309500409	208.384829914913	110.368979737638	138.78726861866	125.761070981042	132.038299805212	97.6405461265055	150.615695836329	153.609533677121	156.786205696486	148.361363092845	125.525268074547	134.60589752893
100194993	878.584403524842	884.51495714084	770.515400947556	865.798763157766	840.777041851019	823.749130745287	847.983983984522	770.369240917892	572.117282213373	802.8168259231	668.938634897599	812.984966547786	566.186942005573	676.234614581567	745.72318292284	668.583435856393	822.755372447827	635.118934455775	751.120433605116	638.415110956481	771.052515720134	676.118029809955	754.75916275677	765.479587462069
100194994	467.261480659554	269.264471737403	2138.84317085309	2551.41797757392	1181.53235748929	223.677646227319	958.130144298738	1985.18593979399	1801.14422812955	428.353193217614	1858.16045109911	1344.07572319552	4057.25813142062	1662.65341277976	1137.08093544539	1916.66929792494	1273.8924504164	712.012726656479	1961.54075292213	2032.86910200136	1779.89789529525	2080.42993428224	1844.45856628137	1720.96041213276
100194995	1111.94077533417	861.537414415898	1031.68631151332	1001.38570912777	1094.59030968847	812.031623205145	1077.64921774464	960.489990959607	1461.24600954254	956.933227896598	2090.61208902082	859.674987635218	2433.55577990598	1179.15707098603	707.654825112528	2870.08174398837	956.020616060836	1737.86869405567	844.665357391303	1227.91665776896	1258.56508636172	1026.69177697681	1299.51644588663	784.696327078561
100194996	919.097384102695	979.031219916391	1051.26102016944	1098.68628280063	895.209247923142	753.198511537348	1067.94521928514	1108.58467152242	1029.50903043715	968.372552421246	975.064244868221	966.627273069133	812.138702250011	1009.24888856691	989.971060902038	980.635556411949	960.253528396998	928.309748731231	902.612403747572	799.62029604422	936.865661386397	909.767627669872	831.291019621743	877.173037155814
100194997	304.252571507785	234.600725786872	362.967096056421	198.055641361172	212.684681113602	126.28641436102	253.148763951141	165.453520611428	192.931896977232	199.07821138607	106.94170544781	224.161771800041	284.03189944062	281.520866645909	201.927244151689	192.785443574085	195.689048917693	219.300862945288	225.488447407575	135.654295799674	230.034771614858	189.798823301948	115.946628022975	210.659753642491
100194998	677.734327160155	647.694928842173	747.862886599838	443.424564402455	824.703980217969	705.525233585083	805.126830469311	517.77959804393	500.646953404598	512.869416581495	1251.46049160612	922.653646956188	544.732083848112	928.17863157277	770.967898269238	1377.56178270938	833.22893769515	995.743341809529	607.612011508322	651.511029020135	729.23631724163	547.104200156116	1046.07845220445	660.242509603721
100194999	560.516337946887	451.650863420323	422.261172442807	415.809815396609	450.134577025399	435.360937304687	433.710140828606	437.437307893211	458.792114322416	583.469337993456	503.617003896908	544.359219689304	624.999456021647	451.793315976512	454.610053550106	556.755087355472	521.695691299213	515.187077670813	490.407861069623	419.423434656092	509.058134537749	528.167820210687	493.727911624066	427.898066064773
100195000	294.704376014608	176.248076451193	186.575608093045	178.612500445152	277.556939653906	271.648409952638	247.413659969219	208.564401190101	271.096808788168	266.542418286442	176.722942957215	238.487233750741	243.720148102515	238.264051780988	245.688408297528	190.78716494276	205.593409623112	278.785686811686	231.708659810791	187.434229837944	241.281310504439	244.875239066343	206.144274806991	189.823906921989
100195001	0.935352971655233	0.968635991475073	0	1.50050683007895	0	0	0	0	0	2.16469376581925	0	0	3.10131324072274	0.728407383835021	0.841432741406309	0.748759859711359	0.766894148142792	2.34112030629215	0.798479796040347	2.28020289585765	0	2.56413700293854	0.757993422637641	0.716367212152754
100195002	398.049258507948	348.844049513243	299.756356497815	306.679816015869	336.466059564149	387.067669800979	373.281843725999	273.278462849273	450.054769549207	446.153166053539	354.119806901386	379.462194618824	454.978210216107	327.232257141405	343.922885957487	314.320678519103	356.105716322614	396.449440165816	384.980958618312	386.523599213376	378.754704298244	422.462732037776	361.622152293061	350.622934332126
100195003	847.769133914497	734.594361284483	950.288351998057	937.132434452839	782.632760825525	613.835261687208	925.746329587415	772.481563055174	760.385922944974	817.14568581115	1130.93515273414	934.580369397027	767.615371162872	1042.50624169761	871.426186992791	1198.59862637303	843.638638507049	930.589607284742	762.257924492104	646.178134181523	791.340166245603	684.375952529185	903.636543942854	987.72632821305
100195004	2833.69056572657	3066.66352135708	3317.44880721141	3428.71661891699	2940.98478832433	2972.15316313109	2927.952335794	3187.93811444597	3362.768590441	3447.53998563531	3242.11625264692	2948.25329261626	3384.20235900722	3088.33453177914	3186.37359479564	3425.87458152042	2948.44202684685	3413.6971149724	2871.7368149314	3107.94660225456	3029.42552173108	3130.74938809295	3034.53454299921	2653.33807067178
100195005	440.587258198193	361.683100330855	394.643052570088	368.948433392013	407.301080196662	336.532703799029	388.552817460326	364.178979421652	373.206674457231	481.596123103283	373.41271920485	441.509126811706	344.962720460103	429.718040749167	379.264835570169	329.87630563739	409.296327074007	440.100734897287	405.773364051307	374.160990569266	395.977592038223	436.414065819181	398.477820432137	389.444375593743
100195006	1.87022812111741	7.75483313948033	6.11722338499824	7.49966997766172	13.2626523127756	1.77727137698169	4.71189341156857	4.63588538602391	0	5.40094178330026	6.58680133204217	1.53658728637368	9.28488020973716	0.728096149507697	0.841693534888878	2.25038270714468	2.29967145683212	1.16914650284127	3.98794802242602	1.13459799727815	0	5.96268686028495	0.758393526010139	4.29980470918207
100195007	1841.71270833698	1097.339647377	1410.71517071619	797.275948481222	1716.5537341701	1119.05096446582	1085.3255597116	934.411746163146	1067.18001423833	1660.20205859496	1077.82659955372	960.115333368396	908.35590779143	1621.5079451483	1599.4392553651	1724.98016225747	1329.43792287334	970.427841673994	1574.38822695818	927.751084096592	904.917523278565	878.220723339216	1712.01272841754	1629.81769879746
100195008	397.827798344582	340.590996770607	354.647789741411	390.484985191084	420.625725900271	325.373992492658	386.970458418284	342.927694562685	349.122398371386	401.060360480863	186.927513728411	391.469868166147	341.750097542718	318.392477346622	419.530737847733	126.753755444323	396.153374876871	427.871292090912	435.62647997911	354.601182312189	396.988273323361	470.260271263111	351.082568793728	369.099362306066
100195009	94.3754018871639	105.035236423486	102.219863291903	100.403912275898	134.385765731851	132.277515483523	105.966458459563	125.379700021436	162.231719727949	151.572690577125	196.293408044969	134.135457616732	195.948108698497	109.905154729171	154.020745347462	149.124536261255	137.028383338473	152.8684224207	175.435536789791	141.645007961426	147.734341960533	140.864635363438	147.917697350753	105.548045667326
100195010	433.757416075735	367.869503643515	215.083922554926	205.212353276773	252.577096688461	235.868809857105	252.472978274136	223.286760458831	222.923393044595	420.315857464829	233.247221660621	201.898525047968	176.426696566149	220.190994708313	282.878925078926	150.539968046177	165.113824254119	346.323127767699	218.998504152782	115.917848819935	198.40774918836	183.553282201756	169.039833056586	195.85678812182
100195011	46.8994422142904	71.3785475967506	57.3865261087611	61.7991130725409	56.506292978741	39.2093972756718	64.8904962005482	43.3170587480033	36.9843207708184	73.0556445483508	54.2279881944525	43.0612855879379	55.249126714743	46.1868171875324	53.2294733497886	38.427888984745	26.9613585593337	51.2399778424996	40.9191361853279	26.2198171878915	29.7197997531371	31.6221354249831	70.0877803848237	42.722789574684
100195012	700.131518344296	864.557569558237	723.551487249087	734.161961291834	789.265920594059	772.996523987831	761.703480175525	748.652467541362	837.067775842728	743.816771316192	628.033520274371	760.623496999786	639.664189782332	640.600913843072	821.454595866713	635.274368838149	811.782911490636	711.486342591087	824.661557685795	841.357518318467	730.124830715209	672.621160695325	635.403304470069	655.646743845608
100195013	335.215187080069	348.392178779515	436.657207599156	329.955877616677	432.677046001886	331.706312283425	400.002457838734	445.198163981819	309.572817401793	334.353884586532	345.65992585002	426.213836356884	299.295501884195	448.510224358691	373.069640246036	395.734515767735	445.99090493317	335.705322564895	344.348274852831	316.396323619422	354.03981402341	376.943226041025	346.823006695737	346.503872451763
100195014	567.2436189261	487.193448323646	416.411665505741	555.514989128157	639.621960320728	661.931490610526	648.558230299262	344.97656607709	581.612363925431	550.180515244886	497.114061655871	488.502832637657	554.359516189524	415.414562401708	527.482087591669	563.380551834072	431.986377921031	576.858289472983	565.16302046508	671.763470248342	544.521312240946	634.851281497606	516.298700190374	581.121705991523
100195015	1312.84191083333	1093.56612607131	1818.141751265	1929.9033513259	1851.00617457145	1185.1675859415	1799.16020245686	2074.0995072132	2694.14179367232	1794.82045773552	2812.95930354249	1785.141181925	2996.82404235574	2091.86934170008	1836.37262016102	2514.49248062668	2346.14891410277	2075.07779223022	1738.41425493763	2155.72725519548	2036.72042368659	2026.90248328404	2255.95296617583	1870.11359030867
100195016	210.739541757437	270.172986786794	307.120859892138	206.061423904645	257.422212572382	301.511774709073	328.484927722372	385.057441658448	371.113859184214	302.627529137188	622.434326225961	460.331215592072	357.260600709518	460.450090267643	484.984960464352	508.363566273124	437.576042601124	456.33600071839	291.693337203816	334.586358017983	261.136737260302	373.309666679005	522.601959061408	407.99855306716
100195017	1386.28685430056	1175.29364379737	1621.76832416122	1875.24107791047	1474.75136509448	1009.81202244693	1600.17674974832	1608.8695623378	2008.57094638051	1538.10974673413	2300.93698281401	1650.16477026388	2496.13649512739	1810.33482485417	1368.4294993027	2383.52088371447	1612.85297664378	1909.58990659677	1387.35726393895	1719.0656478866	1732.11676786434	1557.69367479516	1750.1159672761	1473.62084326053
100195018	829.37433289226	786.643112730705	1047.8270518086	1162.3201329486	1035.70868928786	519.955562441368	1032.50259607831	1061.46727251552	948.675691626607	872.220869835271	1191.77091822318	1065.64831660675	1138.69030500132	1237.13272676008	936.915736337594	1126.39164085063	1320.39484241291	845.041320448449	907.149263311402	768.78796294083	1069.50821825254	754.923531535804	1236.33999766716	1115.51744935899
100195019	897.528831136761	553.607071456991	618.698633019697	562.39168383221	1008.62629724513	787.754972873478	1000.71226078834	646.227298335853	935.697660316587	996.290302825899	1530.54345015371	1066.2903588402	1100.48703650171	1036.49825230667	826.07391258982	1502.23931446589	1199.96378319639	1264.55373707624	932.347783955006	992.197554275174	1119.09512423295	1047.32327234309	1059.91585084106	928.786042960086
100195020	1143.46876892163	854.771157397729	979.117269010149	891.654332878276	1136.7986627727	812.902493872109	872.105556594715	904.197739424441	1501.77660584902	1148.6402858653	1945.94987892469	840.622624530342	1761.95090510914	984.463957529348	747.539936405251	2373.53275785774	487.168001888628	1345.39585822877	907.36622238221	1241.5100054739	1037.04143649691	1096.70041258267	1110.2427835049	846.428605689081
100195021	88.8977859756664	74.6333248336539	61.198992842943	58.5440844852886	63.9602331694041	67.5293180847623	83.6797307323702	94.2919486692803	101.571808363949	116.902893209769	107.808852403767	49.1423884822417	75.9874468969268	30.6055343580819	57.2494075160537	88.4307779095244	77.4875697300913	77.2758316844475	67.0899706920711	116.231071887394	52.9002995486392	65.7989980537058	90.2557058694654	105.366206536734
100195022	1162.42313707505	1290.45676716608	1102.61772788191	1123.71799461266	1092.52111074397	1009.33982466604	1096.46702865872	1160.80001595375	1582.122296666	1468.82918298112	1180.75460046884	1081.65001632468	1859.29707399112	1061.71605045085	1077.33164513706	1255.14492353688	1012.45366172759	1342.47143733617	1047.11434154598	1366.2334028205	1085.40619411832	1227.52764783739	1018.48702729844	940.665841776334
100195023	294.964662139799	334.393423385079	249.225278743149	261.298839374845	260.685382244829	308.336516313356	245.432352234159	224.533511131145	347.737311147786	352.824922373198	263.562998621883	324.644796021407	358.584337710318	287.192215973356	314.637380505289	406.086773420418	269.359186804913	288.780202765436	252.072744173808	374.743221468324	251.761873347683	322.678928582552	329.964970225109	255.701964407037
100195024	682.170207225704	312.096489284022	585.464433957653	592.944803557421	804.933083008257	250.564035695605	621.11051134578	672.401215872039	484.168878133755	860.555002584516	826.23680344643	357.807055464299	807.967469720682	801.571814950778	655.833336430732	634.728882470578	965.907543652399	406.287761844673	976.008025231577	509.400554584839	630.119042441275	481.123670435701	609.784226709445	642.222520707384
100195025	176.82586880453	188.851951579197	187.60226880747	105.067308300265	139.985523461504	149.15205289062	155.522074027864	176.129468945184	125.372665175476	178.7630566668	142.215385715241	199.401228032105	105.550884309672	177.788673179661	174.178612368934	194.555854719263	128.113248108284	154.614634619671	153.402016719872	134.826502446215	108.270967862135	101.871276814807	156.892088452102	164.045684121115
100195026	1584.53478075789	1587.58622734867	862.164619831776	899.053040229861	1159.84764476656	2104.05996267039	1353.69510079143	999.725395484965	1253.03447128137	1349.3838691583	689.741193847333	1027.65992872259	949.500547236265	1114.59888347299	1199.09440818166	570.005250484067	919.368911606996	1178.83592886835	1366.98424481113	1276.14859162892	1081.12432327565	1237.20799332176	797.479783381192	971.134083479029
100195027	755.664705766383	844.690317949039	924.74745308174	866.811432188361	917.475392780755	975.601611404866	973.259220013436	885.898356192551	1050.45595384768	938.536803681687	657.05741440562	847.614499419944	889.575567262711	844.316438473781	879.549807439892	713.958716896807	1179.86084148259	909.479191834447	876.75125312683	1137.67423980742	907.746832148743	802.967915401517	2643.04544499083	972.71945957682
100195028	413.70790563455	404.598653397833	370.438682674791	471.420966339663	347.566122480492	450.959565821164	442.153902821979	496.504181243318	664.623010499591	656.291815631121	549.687451962343	442.181271026799	704.766600514491	365.847083302813	427.138103666852	451.247030499426	440.416509822734	442.352725042967	445.473175459892	556.480434336218	444.921560256645	482.58151294432	384.865259054974	379.454275713525
100195029	157.134877145046	123.818398168177	92.7283017360121	97.5465446583589	124.293565592632	101.089942314497	133.072661182841	97.264392472661	108.555972189747	152.95996198807	92.7436504143071	96.4659533699837	93.2589444474194	109.28294387864	93.3264725893155	114.24225034892	96.6495323886391	131.264971860725	118.306640410444	133.058468803896	102.549316130704	90.9766822873311	37.8593092675058	95.9106770070832
100195030	1670.26358871172	1322.77813247127	1226.91935642128	980.210989546627	1128.3493587884	1563.51782337265	1337.58781246082	1153.00155305	2114.80643376856	1362.00605232496	2026.41472705939	1509.14481159505	1591.45255153568	1783.82864700781	1596.03262281739	1815.15684232914	1551.25674087852	1581.97211047696	1739.69711923973	1649.98342558213	2121.29137982922	1398.63200021538	1500.72172655179	1570.9475563569
100195031	3254.81366829491	2663.33376325258	2991.00858017953	3170.51203990923	3117.17837843322	2718.84465490969	3257.99527219589	2909.65059718104	3689.39885614564	3402.09218921451	3336.79460944083	3266.27748832838	3284.98616524797	3462.898937002	3172.90055633985	3356.89220868175	3298.29619396685	3280.23982035414	3172.80599714195	3069.23957497373	3118.73364417156	3170.0332047466	3239.36562465166	3319.36105571746
100195032	98.409314180935	105.885612833202	83.7879186590928	90.20126003624	79.758832084608	114.879020253028	93.2680292029046	92.9312469910717	106.704631089023	120.198648549045	57.7544021911999	57.7408449948005	130.312000556032	51.0832430816832	58.2042348776606	51.862453729848	66.8430320882499	57.424767199342	83.9456028957188	51.2019049042184	59.9652356857391	87.1159157740936	80.5638306607714	70.3836272260934
100195033	3240.79541323734	1730.02414467415	5920.22112430576	5548.9903347489	3611.93104789355	1002.81984997835	2343.11821560391	3871.96914840649	3468.22604962176	3239.24129606688	4143.10946170261	5137.66566320254	3830.61905525873	3717.98275957836	4559.09808310141	4994.09066604602	3965.88931210553	2750.66036373561	4133.95043068686	3222.89269497061	2318.32340829979	3007.01015281838	4170.7548412172	3543.01915254338
100195034	1120.30049585966	1034.94920402389	1255.0179092476	1119.95327537751	1131.99530121991	714.019478655799	1025.66957090901	1179.94184500335	957.482613235945	1088.06320268561	931.688354191148	865.514114580398	1101.68376312664	1109.16727800941	1080.68133678965	1050.56396125151	749.607683249787	1203.19736920037	1074.7061037102	910.596517720006	931.317296363585	729.478080465834	730.06921655942	854.121654287802
100195035	113.2019157459	113.058425720669	96.7631396480318	101.466072248717	114.627063285988	80.4672442013177	134.921210550441	61.7232706608054	82.7545260460353	101.718150297783	36.2163164579954	80.410496542591	85.4258141696445	63.4680637036669	75.3088266637422	66.0713034265992	46.3395363722092	91.1655928703105	96.0003810796459	54.9588974808821	49.151409057124	86.5094930078426	96.9659852629214	86.8138908810044
100195036	177.750741469846	180.257950833682	321.247804039217	273.149456077717	248.563494757764	139.498885850346	245.186476045508	299.916251861839	265.814598645481	266.284468296994	348.882430046602	239.502183179788	344.333648058225	483.217433001495	249.999495849789	460.052263823694	236.239657162765	270.523455949098	249.282132571756	231.443638551453	231.59210595027	276.966779159789	278.32627321044	264.430549664954
100195037	237.981959609697	289.912266261358	251.467389850761	379.044387264937	308.502214780553	293.802013762593	233.599827564904	261.56335722988	266.652240423666	380.011099832875	247.825732973972	186.581444940238	315.816156363247	241.950422218684	291.583341495156	234.427538824384	204.952600824643	255.168127736642	213.57589273794	222.161174176036	206.805781761443	280.604849284303	216.207184524947	181.467180277982
100195038	3643.71909594934	2834.58439417185	2329.43687782872	2353.71406302204	3395.9109942629	3402.50053345471	3425.90394692039	2551.78307024397	4041.58382430413	3691.8381228479	4170.60125163567	3891.96412859216	3843.59064277294	3975.00255870934	3723.28688419141	4196.82285787866	3828.28205311509	4259.92154240247	3911.48762031023	4055.68960115754	3927.33466405504	3492.99929246205	3851.59178982367	3404.96567823273
100195039	285.069184497142	241.864610274245	441.727207128544	409.550766727083	399.628801233289	254.250014564201	463.407229693082	480.852265148082	632.382230646172	352.257708984472	734.53116785687	427.349545896265	579.748725764932	488.133987798489	477.840394958623	641.912609412271	719.784192927846	486.443255902909	524.978417442442	443.824089518882	465.59270962377	530.568351277662	707.605820699201	615.256820823306
100195040	0.926270019300188	0	2.13778379693017	0	0	0	0	1.53029142886971	0	2.14186742719191	0.814946783100665	0.760395726529835	0	0.721274023176623	0.833489744164057	0.742235196875774	0.759379417074902	1.15865870033943	0.790396951153807	1.19126953011712	1.16297079696042	0.845125201985154	0	0
100195041	960.331474223006	658.821587922129	1763.42962958068	2004.29582881696	1609.90781013929	612.856270940861	1355.95081192993	1851.47537779002	2206.90590866773	1014.14591956828	2600.17456213559	1554.22194186449	2860.81465200706	2149.90301305305	1503.00928806313	2394.48515598506	1829.95733356562	1511.94010219628	1785.86735657301	1895.30185838167	2019.10851141515	1823.66027983728	2313.78922004647	1803.33319372665
100195042	107.458818131812	108.62299020449	200.802444993423	226.70313654258	206.46523558136	95.8212749077939	228.496153485445	300.570174931938	295.899485912569	160.423773912012	364.691803697038	201.346704785113	429.398130290254	213.567728257662	157.584875269886	243.10681488179	122.425801154208	218.496983595556	226.843135959574	217.538169645095	227.540027768455	344.068402753783	433.014885334294	401.009556590009
100195043	1.86911910370702	25.1840837587426	29.5474357158224	0	7.23021170998159	3.55183774686442	3.53169424937605	0	28.7130842839336	37.7951136021602	23.8571785242846	9.21158978156664	12.3761932728858	12.3706486778135	26.9156885119923	14.9884604375051	19.9192775943145	14.0236614863863	0	0	14.0704250476252	45.1428628307666	14.3990550097843	12.890417438421
100195044	1194.44601805469	1256.45704803867	1131.05283092644	1038.72497794012	1284.85476925405	1563.04773493699	1206.56131398469	1250.69718900156	1404.57378615942	1271.87320818374	1833.09307845866	1390.32961610743	1449.67245594756	1521.03787170561	1407.54900796979	1821.09353181202	1743.75291856596	1581.52739882637	1315.97028556385	1365.24205154117	1422.95930754156	1429.5178122216	1451.97147095666	1375.80346691186
100195046	93.8848575347534	65.9492342500657	223.962996729318	40.9064482229458	23.2709647861915	37.4823503984582	57.3454997062253	84.6586178392452	30.8376328037036	78.9206422467449	11.4266321805485	46.9655563161514	97.2957237728005	96.8630028825441	70.0676132389419	48.0460819647638	86.3310538488155	49.8275212840587	76.6712869464504	46.003403206058	66.4394327676164	51.3225807973179	74.4016770330931	115.692452702297
100195047	727.956282698875	567.756391694948	794.408921483332	804.560708937457	909.915466669525	508.036998153966	976.887530797532	845.324195228607	1088.94911548886	978.962761441268	1496.14746394473	894.774942838277	952.615874078566	1095.1951034671	819.789272916949	1440.79130294476	1119.30760572307	1138.29426419925	814.806191972446	869.485814122703	1025.6553715343	755.226794636759	987.165931308082	874.211440183763
100195048	3.10553249562102	2.56786053618319	29.7087997490788	16.2407951379544	20.887960016587	8.82728285010393	7.03714196312047	14.3486947715522	36.5907510870374	14.036258026401	44.5712411030214	3.32724063758216	30.1626405162985	28.380979238386	10.9359159838379	12.9939647331779	9.96006549550567	1.55746936702733	15.5454483768303	12.2878225175794	17.7803646324229	38.7431225226741	6.56900722505667	23.2775509220251
100195049	889.574926307969	616.422382365383	1164.92244188426	1085.07473471013	1325.00721120165	651.125308578028	1320.33020539565	1159.72164648779	1873.59283754941	1347.87323307149	2774.70119736239	1558.09783475596	2190.63868081475	1884.11211056797	1392.68180570935	2550.92748222802	2204.60882399767	1994.38558408343	1603.27785105744	1761.97212205316	1887.36290507188	1426.98400737628	2045.80519575203	1708.96091024119
100195050	190.899242142079	949.941256438242	1263.79965953657	615.469004281777	421.172790089334	836.17522754711	649.419155488709	663.16192789818	528.139185243381	720.848710080964	644.441911639532	871.593925223812	1007.92060918313	567.663603574314	1060.84457107411	488.67650750501	771.811589854457	117.080747282819	527.919317119752	928.507570168848	500.745053797691	126.452604978991	559.009401088107	516.103747351338
100195051	537.421438460364	500.336857144695	537.11840378042	525.561676927549	508.089047170917	557.540824604945	645.2942378165	563.463295471643	871.513780345222	658.584178167584	663.769820537775	574.01488544042	918.691902511144	717.940813723666	585.191795245367	684.140190206402	480.371532021722	749.63699441229	645.494329437064	744.080948219464	693.748485767722	675.904802207899	626.943326868359	477.453616151261
100195052	641.913377264176	639.015252042941	604.267404099136	685.887348917691	608.469062148631	424.91767448857	656.380351428881	617.196362000357	518.335633563144	658.066308936535	592.31280053771	602.664556961454	691.305512473605	590.391134055139	540.472646257475	743.10715102387	442.966536484844	533.446500335265	556.29882131351	480.708214707981	536.548543939483	512.328401490084	508.097012253579	483.871737459022
100195053	704.770860146347	1256.25661171576	662.240443512307	541.970460945215	509.278709559592	968.44937314033	601.284738440501	567.590537679699	707.029655158858	2913.35949210297	1059.55239627649	502.02844645295	395.062327383566	363.654017249604	660.424415406727	2737.34317223718	415.08942920345	724.448367639069	498.202762460482	615.907234333215	447.38016581189	404.302734773958	1530.8758544365	350.715931156171
100195054	331.31957316159	374.418007411807	381.613385666982	465.398291412568	352.391147943632	336.125354365087	407.915581564766	428.375764447847	612.362326707641	498.586715025467	554.425585416744	352.065134213118	663.153602528033	389.886029511306	468.33399190234	452.521208182314	372.886870332714	434.220447688448	521.376553403965	597.902717350904	474.445021753722	489.69504274441	377.94680903652	403.763422551153
100195055	3726.03984207435	2950.92318402983	3640.38824122253	3794.34249115036	3941.08067871972	2231.776077625	3675.812231468	3026.12339983878	4289.70331135534	4262.09702310386	4019.1799469819	3139.91329892021	3479.92434369307	3599.21995943197	3497.32791307445	3932.64935048049	3493.63953938755	3990.8688785141	3298.6298345811	3095.24203215822	3128.29315478831	3017.45679733405	3440.76187667268	3331.13791496555
100195056	658.20295394566	702.340149658864	679.098206227326	580.197993031683	588.685226897155	662.360229248662	704.710077022662	569.731782678335	626.03631396456	513.488880033217	734.15684445941	765.773221224175	613.493909312112	824.528677918129	763.762228700588	763.334296967772	705.174987410767	634.313944673669	642.603046963103	635.072080099186	633.459413432904	629.095537746641	754.983769229661	744.132947486716
100195057	1.8720807812862	3.87461060941371	4.07988833337383	0	0	4.43986169771881	0	0	0	0	0	0	1.55380789290909	0	0.841708360093073	2.99275904826779	1.51841913478898	0	0	0	2.35631093086067	1.71457019528219	0	2.86627825841943
100195058	2129.68883979468	1711.32580829714	1967.32726875396	2045.97605180766	1782.42867372104	1249.00163988465	1759.46750100367	2072.58464244654	1793.14864677559	1643.55338554302	1413.41693548586	1733.21798201825	1599.26032659589	1571.04713034634	1802.23672624414	1648.76269982899	1660.96041879428	1733.05101043652	1701.37734663153	1700.31509862063	1631.01104198754	1981.80347711659	1769.88438544971	1738.6136166903
100195059	1393.42446162557	1209.89608822086	1439.34352821337	1685.81796822918	1720.90126683551	1151.79749417452	1684.34526673079	1530.5091906489	1810.98892350508	1524.79511064154	1750.95461876247	1539.24720089349	1817.05701718977	1748.1964480945	1564.47604244489	1642.5982896585	1800.66204790182	1588.67112476967	1640.36196486591	1506.5406451323	1626.5166936616	1486.202993687	1657.50777874023	1463.87930575598
100195060	109.457193046974	152.980248711533	121.314958188681	162.098244890735	139.984607667137	99.4095895952666	142.547448871078	132.849234455852	137.265965241196	161.473032515315	90.3952623232291	118.063527330616	90.0544984749936	119.494220559024	136.290886621028	149.589890437981	124.274604560486	141.747708274559	97.4845777986532	102.918701791624	114.193722028047	97.6443444566864	70.4730107902118	116.745200580058
100195061	20.5898003696808	32.0052878730108	20.4057276003308	19.5163256901844	21.7226682467756	12.4473027885404	15.3254299930632	15.4634866148257	15.2266036207153	12.9804314832894	33.769781690066	23.8247643075944	54.2386771352806	28.4211908607147	22.740681507629	33.7614510468413	20.7156676616315	21.0687926785109	39.924060098624	20.4700985212056	15.2697145174587	20.4813961821616	22.7651800923849	20.7956466756262
100195062	1808.50127869093	1564.68173179536	1968.90884264375	1741.64885532025	1740.26029657373	1530.49689800543	1740.59661470437	1824.05193794268	2167.20971573999	1709.71598899135	2140.57023374433	2002.13668908427	2046.76210445782	1939.35837989997	2014.06517206227	2279.67164890427	1998.05933588053	2038.162077831	1967.57034441919	1953.08063160587	1822.14580240357	1875.83699478866	1917.37186639832	1715.56406722592
100195063	18.7150697144203	18.414949366923	23.4589540246004	13.5100662042219	14.4815413520236	17.7698341757015	12.9641618182464	41.7343014597764	35.5521564604086	18.402557970109	27.9787224387171	22.2657508758672	31.0173427306028	24.0470635922982	15.9955389212074	20.9813491870164	10.7407936443956	14.0505566637494	20.7664566576713	13.6768511300899	18.8104622461986	29.9124170022234	9.10097532947588	8.60096615205574
100195064	628.378777715108	1031.70176254268	527.621799483312	574.577933680079	649.037408235174	799.879838672911	781.509253983453	503.601546069719	664.450452249311	1112.89520551938	541.558451854822	441.475458221735	620.491339413672	696.361584185555	436.957498870001	2013.18369238932	424.850115009118	578.128601469624	431.29826456132	318.531449467116	276.809188303499	419.792715231877	630.489903297412	425.006862046903
100195065	3468.02545076722	2556.15679491047	3085.90382989115	3702.75040594476	3457.37956482925	2337.04168321888	3311.59386290054	3523.62053256149	4538.19577061038	4120.21622206344	4809.10747479744	4859.09098511018	5878.30300274298	4008.16179701106	5052.89960428231	3946.26920994143	3962.21646626311	3405.43879040501	4015.22512003702	4437.90468330389	3763.62207327826	3574.20175615503	3959.41108612888	3237.37985013307
100195066	593.732419765531	601.966922440771	866.335990182361	916.098869668853	619.133147516627	493.013220498577	822.573168733715	831.761616777707	1287.44441999726	875.720196048077	764.688169405854	644.291018038134	1361.03557727337	812.772838554532	723.109520584985	833.914461613726	813.47966760319	1106.95150861926	776.81741251198	952.478626302201	898.807142580807	850.074734128438	776.526673924164	632.262392308403
100195067	1194.65127739406	1105.63331436369	1315.47633740501	1142.37043235074	1133.19518889818	1094.41412666616	1131.6704238044	974.153067699442	1065.81963977796	994.494022231339	1454.76906603407	1182.9364087304	1167.15840110252	1257.59205161512	1200.16556265126	1413.67242535916	1512.04089627455	1357.38359602092	1286.7497764109	1286.11546755613	1515.98898826174	1208.18384898122	1407.524318842	1350.11730065351
100195068	477.953657452841	463.047397245112	371.830385857876	282.46310746727	370.492707861068	258.44674625126	334.477986574042	265.891021566531	227.971256518978	446.524546422937	402.512118933136	409.187932866421	172.475887215302	368.820845609468	344.354291268485	555.137064382971	463.503059079689	395.433600285109	383.914614231363	270.569320275959	236.208640497171	301.694811882595	922.203375100971	360.220182210001
100195069	450.223403255917	463.83702921901	590.897429532988	704.139568392735	521.350562613841	414.538818694686	595.461095501553	629.567550671278	979.068359113598	607.561563871383	655.275551667511	546.088635056201	1370.63183797378	666.111628507919	568.717970160026	714.184783949859	491.061801565066	600.301873107666	598.725228422895	766.295292296768	581.009485824396	658.910665886898	561.030217585254	495.697830269053
100195070	1687.30514079974	1177.42477153436	1427.27505229869	1685.97825275289	1084.85690696423	1066.98763074787	1058.66538218118	1377.97583881482	1397.32324567409	1245.08780253939	764.522932189793	1350.76534940207	1202.5938007889	1367.30842834624	1339.97113484552	924.876535848481	1249.63113403386	1315.51850121621	1124.24976194759	1223.94784852647	1095.77049818815	1214.42839923825	866.10299637355	1104.89374608407
100195072	1250.73132148642	985.454659731079	1060.78215352222	1061.08369047213	1100.34661123607	1148.36746428087	1203.01277598771	971.029853915432	1254.82985752533	1593.02813531311	1190.78580269539	1241.07220646723	1351.2992635792	1136.52070310346	1076.03870503802	1619.48929044243	1130.22706974766	1162.09523518907	1012.41004328811	1281.71744439471	1097.08843561369	1186.50670981935	1101.34457025637	987.745097208502
100195073	3923.62443747067	3131.83406338693	3775.72361949106	4401.89895973437	4375.94854672477	3182.34003970641	4033.53589855995	3704.32627541138	4999.30978105868	4365.08442158542	4369.98667993343	3836.29446153968	4953.80542789024	4455.00242675692	4151.60077566755	4231.99764768173	4806.96167630029	4581.63252025794	4509.92021013215	4956.95140607571	4441.3171950747	4633.66267837019	4090.62416811573	4095.65437271955
100195074	588.195602226612	622.132450605672	772.181957319894	793.579839312293	572.004383098237	637.062700176049	704.268157933034	762.322510318087	682.445634064098	720.809321278891	708.518768698208	687.335335997012	729.433504589391	724.443901455167	724.76115524485	617.094985131855	595.564153086002	580.912883665826	707.339355009239	664.382446148966	656.939583081481	807.720030708219	673.433151521431	608.985569416189
100195075	628.689911789285	671.040573928784	767.680514072936	634.892329133088	743.368213606164	656.870301749242	691.55590662513	630.294646033549	632.047996110574	746.606563232137	918.851667711572	846.484144376121	639.634560004171	836.466961973189	779.09018928667	1063.00306827886	730.310974957009	804.76462952381	655.999297142677	560.176378834539	670.957693083212	661.972930408214	767.680475554397	810.820265684182
100195076	3504.17296506246	3000.52875309492	3912.95060295907	4344.58665952449	4120.02370529045	2770.78326687809	4326.92822535364	4311.5590879547	5858.65603625334	3926.25269118928	6208.48125710022	4474.91350227141	5349.47744703932	4851.19812909279	5114.95675564531	5325.63736712622	5285.40333239827	4579.46989943741	4620.97142041855	4875.40148233224	5017.57712488074	4827.68131174179	5292.12740982344	5073.40492892179
100195077	1179.12408656046	1216.68515931553	1345.49697541672	1672.30793085473	1105.4317317039	809.637308807835	1548.79757570418	1327.98913486286	1101.82348156747	1441.46340123624	747.471442768238	947.054993595776	1398.44804788787	947.334686702725	1024.74180170254	773.696290635363	921.429730835801	1225.74558683315	993.480175554273	1172.8836954096	978.962581010758	819.969952051083	840.513567766435	899.692239576081
100195078	924.615838331957	889.139232703826	928.349176595649	822.66046394535	929.241917326429	776.873298207765	744.977280047352	729.766167252544	1022.12284891435	832.056583605314	1009.45947725949	828.18590136758	1092.83170402372	934.960887124211	738.529001258871	1003.38553349175	840.883539577506	880.31598197631	785.788602821941	862.719950018597	928.237941693291	809.451865957768	857.311289463387	835.980334094206
100195079	177.778815512255	148.237763719552	240.668982020344	145.601610244969	160.502358588791	103.029202956466	155.548269788164	115.904174829399	135.482637771278	196.00763759812	60.866384957087	113.574647410804	214.104148054443	164.680152434159	168.335332815158	107.087198275796	148.831950394734	161.60912201141	198.109155489028	158.603370491619	138.791518936714	156.516887534467	140.266324796374	153.346046891544
100195080	9954.19993476861	9699.30585965246	10258.1763713563	12858.2749961452	10500.6281669184	6641.12937842114	10691.5031731251	10335.4101188416	13617.6555591126	10235.240265327	7906.56511134057	8220.88226179673	14164.8693217815	7949.4885948672	9453.99488906218	10208.843305179	8346.63936140695	9589.89797504424	8299.78699970235	10405.9969176806	8767.92477668278	9142.9923660496	6067.81863091637	7338.43754772179
100195081	0	0	0	0	0	0	0	0	0	0	0	0	0	0	0.835251944990584	0	0	0	0	0	0	0	0	0
100195082	18.7162252060949	25.2060528681964	16.3213643712168	27.0211081009928	12.0680299634354	11.5534707029311	7.07211536662804	27.8273616827466	22.002768450949	67.0956536927746	46.9223276163144	27.6509608625254	26.3567677412663	20.4041174283845	26.944607007896	29.9878498786075	36.8264770697105	22.2437881031836	33.5420338960837	12.5262262987283	15.2780691629874	29.8951873042466	24.2746203705624	15.0545369008966
100195083	153.437992737765	162.711289103554	158.03833488455	148.596210308982	149.639890132983	102.103246567805	156.703421344931	171.499695912314	116.895841315956	146.25267282734	180.042010334002	177.173224992798	124.170452494781	142.085936130867	164.928217591012	242.468534817705	118.140909466444	137.041408101968	149.404015571004	124.522741405199	121.208310486077	119.835566681862	157.656560065993	128.232410429684
100195084	15.9016324838084	15.4817442843179	22.4209710085556	40.5209559326535	14.4809177569615	16.8532110849143	51.8219505156381	12.3532106294455	20.3485068628621	6.50687230484092	28.7371071396076	30.6370151206211	27.9684820512959	32.0572915638205	14.2959930713684	7.47073265676632	48.3260859260584	26.9523598206338	19.1825218393268	44.6926905074478	15.3175348872062	32.5937901572687	24.9931476091044	22.1928648270772
100195085	540.072930505049	481.974370078878	682.235268401203	627.758116519959	659.058999954139	550.529929147581	822.449165640242	816.810244137947	1082.5368830575	853.593464679563	1034.46315777598	810.878568512141	1167.83238159742	878.011240239411	730.932997467317	1052.8985166187	920.543312997408	1150.8404198108	717.796201837807	911.233834270969	862.341289862828	795.656726684284	839.428132490478	761.131776217316
100195086	856.12396789363	1059.83567439195	962.626102279887	1260.86146565222	954.564069615828	996.43397003504	942.676167069512	1155.87561526107	780.800373345555	854.52045572382	723.711826519075	864.720416127211	944.966173964969	883.142328343112	1047.81285851875	619.187820660944	873.803658250597	719.081589403542	928.27938217906	870.912535285254	737.582706179593	959.851316625593	845.313714252493	811.095706085576
100195087	263.905725792913	360.681075364417	350.928534673747	291.231980765419	409.107345038749	312.868038244849	386.626575490982	360.234574666468	526.31560075989	442.559790775875	441.302094144544	381.031881335882	412.352627203203	433.592458588367	351.990432968033	401.170321822885	380.544218454467	492.847813477053	368.146023806739	371.094169205153	408.920089127272	365.485521345632	321.669007822906	311.869152750328
100195088	52.7872785129923	39.5719683770443	54.7074009581215	46.9874119422995	51.5039207914309	59.1322750490773	26.2195387523462	53.7188711588846	34.9357489884938	57.2104718924499	35.958067694758	21.1536086465381	14.6878836266793	32.484811832026	57.9080503603802	44.8696109114732	46.5712431276846	49.8139241770524	63.4170255500025	26.4269092567645	37.7657522185474	37.9950114341534	33.8392984573465	17.6886218033058
100195089	438.074311918601	610.477429158469	595.033719021772	603.563522258484	499.629793262008	494.693677736289	543.620434788187	522.894914914172	632.303921535682	901.425808466954	538.36996063924	915.52789219914	667.361852942195	534.939971424351	546.037632415438	571.694805809235	504.114230792602	611.946250295217	480.538135318178	509.414459246651	400.149846521506	396.207185520097	584.656247101964	447.694623525882
100195090	375.293346135286	223.157981142378	347.028286404921	294.255594015522	387.841296959934	302.156079883551	350.049152699168	309.467031157318	566.823634246864	449.740004433684	298.18611244933	316.007757273792	510.742428881356	331.588300465639	325.074450806219	306.817094447153	341.081663088837	464.767423667276	375.184427199809	421.231385912445	287.579606422532	440.892610610782	360.173986379464	371.292570544838
100195091	433.368426479221	403.978022037732	411.141017192234	417.654147994179	333.275351692877	321.47876624183	471.778371044097	307.833457530573	305.719422234632	376.565136472758	482.984619466081	356.990487310812	238.631762359358	461.710700479256	408.658955301755	413.811907853707	427.23112338234	382.046120147337	321.337316380209	331.8122003159	292.176527672133	304.887368815459	441.903576629993	392.082297465771
100195092	380.164931086121	1941.94351301094	298.233895565304	415.968312948743	182.23788009853	457.987060730151	218.281459584814	241.547346096653	216.098316899904	2392.44279303394	805.413929941903	947.529011178976	265.887894876591	768.994422783469	457.153432878716	1698.51575816446	856.41389005939	254.891987040098	327.075291976278	203.263077417206	236.581766361963	437.442420105967	351.973950005115	282.968887705553
100195093	512.93447090596	523.991371924355	672.535924311956	699.633918076808	644.446976157558	456.340944644131	641.442945165407	660.497888136399	571.555204960695	578.383179955558	655.260889259745	536.845976883512	610.213711317034	673.3983891787	584.719904068477	622.546068339743	499.501177725924	624.880774596577	541.251423234102	485.914231158454	519.985671177721	546.412538872284	546.598382294626	512.908500514604
100195094	1372.27389467453	1434.93117237313	1583.63474041253	1986.87734447113	1974.18452600791	1510.08699009883	1672.17252528304	2148.53094762186	2921.93877986484	1700.71454829591	1650.88826834206	1800.29694797353	2822.56275321576	1639.42236178631	1830.89136695235	1724.72773354994	2215.93864307051	1964.42415526722	1970.5620713677	2705.49061891834	1973.88549362146	2335.01171657311	1694.9223390586	1844.07697318309
100195095	2204.69669903004	1985.32956703204	1583.48946698736	1734.4382005572	2045.95514443988	2112.95313749494	1896.73740328708	1776.65354965444	1971.33377319182	1918.44450794627	1988.52911238422	1858.3226112604	1718.54046764332	1939.31857119057	1949.29661868219	1977.66975490251	2055.02298197055	1854.18192675802	2058.03278115274	1816.04370664651	1978.58007491523	1784.10744887509	1903.05065517269	1755.9995312839
100195096	1836.51296012367	2000.50720569324	1736.97721945582	1614.23052102124	2093.85386657309	2541.46710504671	2202.88894292933	2230.71118583651	2755.62215201916	2404.93460747354	2375.8450910107	2133.34145840487	2319.14153652094	2261.63009303161	2309.18111586141	1922.93558956456	2152.49770132058	2537.28537105449	2196.73918811371	2230.02584766197	2195.63065702838	2169.37675567797	1997.90130924942	1725.00225973852
100195097	191.7555253252	199.329857340261	138.603179891617	87.0451623382296	96.5394833392891	255.462306291966	181.37771392822	165.225412731538	157.699063684455	200.625896843914	248.785307704015	223.654161160171	234.621252195968	263.015835873545	171.553300208767	240.562885149204	208.646196690345	210.930251240028	204.612519843194	238.351523830779	214.442010381768	202.419257963838	181.770177062148	254.146293357582
100195098	194.157147959824	252.271540333789	291.019635139068	360.683820037668	184.234338526397	279.347417989386	233.080519851184	209.756362705364	222.68015706861	298.909527402348	220.953279513817	264.889848858169	408.093742991455	222.845232492108	251.892378008381	242.665317990895	221.989586403976	332.908947629077	237.746953644921	300.328304964076	324.249203243022	316.269188633819	273.96392325857	234.358473888894
100195099	599.014294925026	534.752177976296	868.921246346483	896.463783855786	858.230970728355	597.388680853043	887.813225353131	997.639329587843	980.651884523491	702.09351072374	1653.92450769859	1037.57446488952	1037.84521809356	1102.55848098561	968.466335936543	1577.91650018495	1249.45631105467	1080.96560209688	939.173508976859	1108.42529026707	1124.4995873834	1004.69709304864	1173.32169746864	1016.02683398142
100195100	391.232900969184	434.458852927708	392.496379614364	328.291969065664	361.656451226045	440.433270103002	415.854509712951	430.56971346412	408.028296100359	402.927433698132	500.169939006981	475.798016540708	315.833186779455	410.850177694491	499.306964084622	498.983390453006	384.758683589235	465.219707983919	371.383385763433	377.435212838356	441.80943690438	378.639879016757	448.8955972084	399.452813539108
100195101	5967.61812056727	4264.05985271543	4870.07178160927	6617.20460845924	7392.61229411368	4696.13661635627	6996.09061189396	6790.90910853163	10145.1311176422	7533.11713704322	10629.5995771999	6218.21132163537	9601.64291582971	8266.73535875949	7791.47820214418	8568.57234547571	8914.64514022313	7625.26299531404	7421.99395791132	8985.02934396683	7870.70935554445	7725.94842366115	7084.73150421508	7576.5717159954
100195102	1571.05180630253	1489.20510232341	2515.92920857403	2267.07547464564	1073.67385241321	1606.87988930555	2285.09316945033	2297.10604042377	2729.69093377868	1858.38394332596	5332.30991550718	1686.36068615879	2582.69751699928	2861.38494941711	2740.51312695882	4228.53632550503	1623.42072606959	2808.29303227279	2163.29035194175	2539.77606344053	2410.49786669406	1265.58889321332	3034.52692892914	2791.3238601884
100195103	289.872939672016	327.43669569109	384.076362972462	340.582196736989	317.606052872065	282.828270864299	430.713322694564	301.104461986861	336.222065643915	330.974788379577	382.040464852052	394.591651777996	357.008688985176	358.391338265243	328.660379218791	635.954557170871	345.684074795074	481.491592067876	287.719378553065	312.786066968824	285.846066185802	238.25637150431	329.052141133281	261.173338766628
100195104	2835.15610903834	2229.79445282895	2712.54842206966	3017.7196198419	3549.28271671	2152.64150157544	3684.70629273345	3240.54506633492	6473.34477892006	5390.52864114613	4765.45119315579	2914.81224774042	7129.26200874608	3669.42497242064	2918.47442259162	4193.08626500997	3702.89524919973	4748.71094797507	3340.96167684891	4793.85864002356	3853.7142840172	3549.82802373434	3529.24965878527	3012.09440848444
100195105	3623.06876853168	3419.65486026726	3232.94347479341	2975.13568693424	3696.39500425664	2857.70404385761	3058.11770313752	2981.32109701359	2470.5111446348	2933.14560921454	3280.85329528017	3079.45206063755	1749.77677840086	2553.30908372233	3286.22551939479	3973.02021708955	2642.1864874725	2783.45679454237	3200.70201760687	3004.03547665894	3195.10706890318	2797.59808022763	3466.13720160803	3163.98799575618
100195106	318.198777590978	280.741087054585	369.507732465577	371.603815858345	318.585758076364	231.750748305185	363.289322245838	310.606800906562	458.404544130799	371.429216152064	350.64016533127	266.343818435853	518.491370463347	326.841847174519	333.641808193808	303.892071444932	284.726938714548	380.347077995055	329.627185286783	396.556262657954	315.380296373776	432.348431181593	296.969188907832	294.939588383294
100195107	431.478066838332	379.320312480143	445.925704436841	393.343995439778	330.66948872853	411.766485824727	411.475332743617	378.920287615136	262.163740668354	379.560200862717	335.354470671568	394.423723680945	302.089929407878	364.384537898993	423.729699627575	336.286605112247	368.287979098863	386.207193485705	369.652497283508	340.854530523338	351.071018105415	358.205581384223	357.496935422584	398.782681127164
100195108	1874.44819588584	1849.81347408462	1249.6297211609	1393.09616377408	1580.91354060562	2010.38841744112	1924.82644384074	1552.18793584921	1492.74210787597	3117.64016628781	3139.85758400733	1368.80629095448	1775.12111571617	1378.01247507644	1588.93399758359	2942.78224147739	1435.4709024628	2181.01667550378	1555.6838026606	1649.81958586914	1625.26037659912	1342.59896736995	1284.32381217544	1742.07693763651
100195109	2053.55849105977	1960.56449482487	1780.66174301734	1805.20396674007	2126.17893597648	1424.78992991803	1472.87240204783	1932.31553009313	2419.12459884317	2022.70967586897	1590.83397792211	1368.8634966114	1947.77336957531	1550.96512052509	1668.57637124551	1482.02274049445	1373.84834477023	1604.40255552581	1569.63216043558	2032.83835983082	1465.64089928561	1694.26603219458	1576.74648333996	1537.61114726862
100195110	175.919413283871	210.306663030988	262.121380078652	255.188235968851	141.19483625624	181.242346517617	182.672804761806	204.027564699798	272.58111692245	237.082496530527	248.498510671584	247.206847326722	226.440727384125	191.646745386521	246.659073006348	147.604063197056	147.301569571826	175.636722058849	63.8982743462075	348.822227225726	251.608377107669	182.060061482618	169.118765003067	148.360879684931
100195111	2340.74572314946	1744.77262706926	2201.61192919877	2691.3553487771	2858.06529542134	1818.45071545249	2640.26189909423	2780.84798829428	3762.4283001845	2679.73709810627	3733.90571957023	2836.46495367141	4022.57426724617	3146.90712604346	2762.40871757718	3662.32196790344	3408.9529125349	3113.6826606239	2996.75294875957	3220.83059276113	3050.50883728467	2676.22364166454	3248.42611852592	2769.98599166638
100195112	370.669021962525	290.164041258956	257.188171519572	291.267723215187	393.427316402816	340.732298328276	300.688112657145	321.760396363552	446.379293023838	349.154735142869	400.627317905118	288.461180805783	472.32112121003	266.00952396841	315.97137684409	359.022778511767	324.563532833113	300.723944062013	308.133305562477	335.946042665401	359.130628829021	358.80050741391	299.894194561654	258.26553243917
100195113	172.166589409331	114.332377489387	157.050191483499	118.583498111445	158.08897230126	119.910199230316	120.198609283264	171.542970523721	147.330763517206	98.5403131826772	250.061183257729	154.256982719659	167.551009224742	157.394155497945	111.104708473286	276.352980451148	131.954660738045	186.197585260271	110.236014558185	102.677391987549	145.839754505506	95.7822115027576	179.699386466044	142.602154414582
100195114	1149.09224523819	1012.77316543676	855.721700617935	852.629628632141	1016.12025564188	1077.68771677349	847.368157013795	1032.50691099544	963.340022414628	777.279032687667	1017.04190437247	967.339640743466	1096.52395060788	951.676054341217	873.833247423993	1159.86595345858	946.719987907016	957.802736306238	1054.31883494617	908.515811466844	1033.46720455924	956.443886320218	963.905940963421	957.540989362392
100195115	2.78821068490077	0	2.40060279289897	0	0	1.76394699233102	3.51126046278955	3.0696222706276	23.5610995518335	11.8380590997757	17.1499242404696	6.85711742505484	38.5466054981151	4.34293421490282	5.01538879358177	7.43400190989751	3.81035228108263	8.14480389366978	10.3176436424801	15.8881046116479	2.33799403183572	5.1018624584847	3.01177726826494	3.55819012590766
100195116	935.868974345775	938.688402431279	1078.36832249717	1019.33296846708	896.660399676341	846.295113940337	907.684921173062	946.283112642116	903.571446826608	859.006742251531	899.255565073001	1003.50461056644	1044.65215852888	918.209881038065	930.595085093027	888.819932635637	883.856946519248	945.821791764515	824.082697679424	899.96761983182	757.757808875145	863.900097976406	808.067928427348	835.326290400344
100195117	3.73791671950997	0	3.05482384483409	0	2.4108757620218	3.54600521480793	0	4.6288439253449	0	0	2.46220646005226	1.53133173880815	3.10237018902325	0	3.36123918210481	1.49391841123103	2.29883336921006	0	1.59644207635958	9.14208220530123	5.88081656040772	3.42330013146363	0	0
100195118	745.893403007868	718.586145803709	757.012581926884	653.036619800041	789.25488066566	529.841327723022	720.263617535863	680.348199304461	807.096229665411	672.899786787557	802.119766149494	782.249593934475	977.967668051119	891.249597602943	928.089344171823	1053.14749660559	741.920398004223	903.666114903431	721.860552956506	799.756723013707	1054.9392599402	748.601802920587	820.230864197644	644.614888616459
100195119	2951.32170585027	1100.79713002875	3087.13810626931	1494.32935902526	3502.36151611619	2011.29214121576	4006.6708358103	3435.85182263336	4304.48425553015	3533.3727073217	6576.64211597433	2897.22412664637	6665.53160517451	3937.14578416666	2855.68666524102	7108.81126531901	3114.03953426669	3761.47761404581	2857.11455617913	3549.91296743136	3554.81957295316	2703.83504528992	3355.44551489395	2620.36983712975
100195120	2071.47890830186	1348.05939809434	1506.44567162894	1719.09853447086	2121.6149961239	1475.1418579623	1944.51184604314	1831.64781801554	2887.71370539643	2220.12714049822	3556.56871026141	2049.46691900082	2774.82814635848	2190.76980029978	2140.29260075575	2811.75223214446	2468.38865552492	2535.57579112437	2437.84240079127	2455.39961879346	2160.42145401263	2241.05087113287	2287.69867790376	2056.19714598066
100195121	782.467893707257	692.68864696293	428.583514436059	537.471806728164	745.817010649954	699.931212077315	700.340216525975	538.229440257356	686.683498811721	821.817756732289	590.80362209055	591.272213649433	907.793754162249	537.104119262555	500.396645834482	799.466844266833	520.207921895876	750.16913645053	586.807272851535	682.790905680611	528.350514551978	610.622966962153	547.26222106317	423.176011207577
100195122	2723.08702419525	2100.25482085406	2302.51643155782	2339.79417916204	2128.70980172758	2206.57318219977	2550.14343935276	2206.94249698691	2717.53080573069	2608.51082518575	2837.75950026373	3378.24723258771	2768.05914262203	3154.81386340337	2540.92224970692	2718.39080390229	3326.9106645874	2718.32364125331	3298.23185532781	3038.79415137132	2919.91824950371	3246.39018685234	3096.79097432522	2745.2659103018
100195123	235.854926341748	186.240075317996	574.462388046544	672.576119048587	470.6594741346	205.411127026951	532.885170624946	541.270912426985	656.340452836232	274.707644571341	843.590223864141	517.340241546066	1222.48774749235	692.321387219361	479.28608080513	739.951240840823	530.942077430759	481.035292237803	573.273273327857	719.515769740706	617.71325719787	693.583788337359	675.450340999501	547.915666327611
100195124	2387.53391421301	1720.0718863956	1786.97328643529	2038.83281678749	2169.08889613568	2044.79686626245	2327.24610648552	1876.08312542089	3295.52393199138	2361.25400175565	2142.98010200837	2040.51498825038	3266.21484434187	2147.2711080503	2192.70489454467	1925.6724375923	2204.47063862207	2594.62203140721	2589.51251018579	2943.43368399474	2452.98813390566	2692.78585930897	1971.39633822178	2043.79762656286
100195125	571.035149732666	755.322336952409	643.099820633562	675.658908528547	605.835554678568	687.090593920199	694.646790572909	626.663633277874	713.238888869386	717.437579342022	500.654749409988	685.802668319403	679.508907001478	653.02585260668	704.600834985113	575.77659194462	643.78028483532	767.447132052529	704.749314667079	636.974794715672	642.789218964733	643.723714901229	603.793948862885	561.176922605097
100195126	1125.52419273946	1022.75814382747	1705.79560747097	1820.6791802017	1766.71618801656	916.266986020864	1316.07386138482	1959.11536857298	1599.26838227555	1327.10548114157	1348.26243492728	1611.43606553291	1682.50686054181	1656.94085422914	1719.96735138986	1540.12826211716	1211.32805941059	1390.32508650503	1472.4675514761	1510.25948232074	1450.96657795651	1432.88648927227	2007.09169557823	1717.8862407149
100195127	925.276729254716	688.524972576231	745.280468984265	694.937070244013	1000.41157755424	766.114363872242	812.928394791622	857.427914969169	945.456329166722	854.892356749651	1726.11540361452	948.571747714775	822.755845602071	995.316423097785	822.042813147637	1684.14375186512	1013.3907605443	1190.11428260353	936.425248878788	969.193495154579	1006.32867181802	857.075859432375	1324.77271535504	889.660990056122
100195128	603147.418304331	548067.902695711	540384.315448466	861175.72126533	807848.076501864	559892.551895486	777090.976626518	827823.437287928	1412387.53759488	669273.637363302	780257.03261161	661778.863309293	1405826.66492967	637697.821248685	629389.798885854	660383.359230359	820313.541504669	779562.920516658	799790.538320067	1061803.9558403	807321.141453438	933351.111379049	687366.78988409	546757.152066351
100195129	793.600133748391	713.648989817993	634.546507944356	708.570292642753	993.203081245153	783.107059197975	776.808468728719	590.621168090201	1149.02541122307	1150.14530439488	843.154343641478	689.913784109041	1368.72919063592	739.662291640664	733.483579465115	887.172774766829	843.953603920371	997.371938027904	910.35910465966	1045.91182948043	952.893690982101	975.067800093702	770.072285722551	706.217262793778
100195130	984.293324299167	834.056681446406	843.290365714756	854.075742557101	972.664138417419	919.996833130529	825.997806949434	934.861411403298	896.031066690912	782.013882908602	1312.43183967329	889.953849300209	864.345103767336	959.645648783607	829.797306956596	1495.00358184353	863.057972338305	940.458599701166	920.316768555753	980.704465174814	915.296035995505	978.813780486926	1089.37081128028	904.199743872506
100195131	34.6343082872623	64.058269795656	111.251399487888	222.208317023802	167.750209055195	35.5904917143041	84.9048116364158	128.405412560955	282.331042765171	85.3841830783849	247.346421241419	97.7116712543799	478.441092323636	140.659001991215	167.690654693549	113.443371358572	85.9375024544658	125.195641726426	193.170789998123	152.016012471797	117.341516865766	161.029100954997	117.693328855421	73.1823361746913
100195132	830.785872746817	611.431489699129	1600.17732983808	1749.41716462377	1486.65177950533	795.876036751049	1040.19973877552	2014.21186866361	1494.03146317696	825.156138214308	2276.95499601198	1320.94143672864	3141.52463436123	1453.39119319556	1280.20436431498	3304.77363177283	961.924758183436	958.873284111356	1673.16236714109	2446.27380269308	1595.33198704788	2521.5613376816	2505.56434631299	1776.03517349883
100195133	669.627090571802	568.348778443224	684.879057917598	624.146463518671	872.43630826581	676.845471355538	779.668281795592	612.740754561932	774.857586685475	653.858410498692	613.958681974106	883.813833806631	739.041112882963	752.280876239302	791.46981921427	682.625395919692	848.047903073249	791.810815802103	843.685875660066	804.813731921284	753.762183686118	774.15068846786	816.501599110967	632.046332671356
100195134	716.516994189946	790.925326710763	696.097886297245	850.322300859562	726.392727044216	602.840722092784	769.706523338339	865.693612344896	607.090132399996	721.925112758927	640.109815665231	722.267331996053	524.059040595981	719.322505875716	785.296704180558	576.385015764078	838.731938173112	631.363006962135	788.333003895501	705.958713000576	676.916707358101	658.185236298214	759.414228707907	780.737039084297
100195135	182.533074416533	106.766070750154	128.60387079522	183.172251376317	172.577638198112	55.1664563489717	104.952687357719	120.671727257104	133.554981069633	141.583076005515	127.799376801554	90.7900846781421	72.7708043082596	168.353881778562	77.5264370297022	118.707005867626	118.931596380379	94.7732545513084	139.688336698829	150.870951500169	126.725179062654	172.097134215685	94.9156742007989	112.645127934042
100195136	808.43332996053	789.215911295365	788.042543391871	825.416195630726	930.637229999709	789.972179963942	784.6824019935	750.142661285633	1283.04124208216	889.088269254974	734.944338147843	729.899256411474	1105.2208210407	761.593530115455	854.416662054971	577.251881134977	717.836165825496	841.72606264325	959.594874756835	1102.54618480237	830.762788609988	1013.02029127742	849.211047081772	789.740763780561
100195137	275.242082926175	156.360618655977	678.940204565218	810.828076488737	599.805934364464	131.767624152699	546.121928253084	679.414599584498	758.616666814434	177.13132559864	1005.90237790359	470.523886360274	1564.26767485407	628.996127838341	516.769227567314	943.183311900054	456.56865982249	429.275551114513	770.880693604956	862.686591190433	716.355761622908	802.352337166873	820.48314250539	708.462192428566
100195138	603.429647673606	481.901487824541	760.044442128986	918.586843462937	661.325583311101	351.155757027229	435.620663573208	734.323651598133	657.36336351348	599.083579748481	975.258450106502	662.770543245084	871.889976244902	592.170199990072	569.573758583822	1348.20666733176	776.387936017902	853.037744670782	562.812764170682	756.885847335399	585.048218713805	957.1030547935	780.075787408669	530.133743229319
100195139	2645.85812235868	1921.70457156904	1950.70189456739	1972.66194067889	2730.50251287901	2474.92513119181	2793.52087567697	2101.64998697795	3644.34771553002	2934.46092854287	4067.30010207283	3217.9669741363	4747.53829928082	2768.64380709654	2150.83267102344	3905.8759735277	3019.65240878166	4970.57629463896	2927.30791449831	3909.23819443705	3656.8308864621	3093.19411567254	3290.85063291589	2983.08933499098
100195140	201.161488967986	271.231514709013	134.598602474007	217.646007436458	119.471080758926	124.32091888748	177.923639116428	137.523069269355	115.182481113536	426.761132271045	150.480758504451	186.423495466869	128.801783270829	116.585368077651	135.492137240998	414.720097618666	100.498083543972	154.597758871888	144.599842764758	97.0505228524877	115.298042154569	70.1633648854291	165.25965807704	113.918633127449
100195141	556.033457685798	644.251346673231	509.214876441394	702.998501398987	567.08970291948	646.445522839526	605.819252644271	586.149486705114	648.057599390137	681.46076577633	701.161975803343	552.684825665493	759.475740169339	623.939352676773	539.242565556089	831.27470691573	538.808446413825	852.102061939741	642.311765847426	705.483534513679	563.9897158804	556.205083554779	545.525211466265	519.380684025274
100195142	949.025860734566	916.611282628311	1075.4366384387	1044.88898191433	1113.89295590848	886.519789946733	1068.10985391996	1122.72123331566	1121.57727017284	968.01153356077	1219.18079032026	1151.45183352398	1092.39038851562	1167.46745927123	1078.15238002213	1223.90068102926	1260.59887931309	1169.25667892819	1295.87675567633	1321.00245829902	1183.82270293982	1275.52800618536	1201.34807153764	1189.74387973822
100195143	456.594568974491	470.801360938419	501.69656016585	492.333295939246	412.718750152859	402.28505338991	457.189510839392	383.220797575695	325.206900052283	394.247257152245	318.24903768759	408.163708081767	305.69466587779	472.172899030184	494.855579035394	372.080647964697	549.289517787413	378.287651998927	413.819324346402	368.737866273958	358.814233883377	495.373631682405	586.011323757539	477.900331013291
100195144	1046.880175957	846.790776967275	1135.2649572137	1383.11561722518	1174.3385835965	554.023327541059	1064.33890170318	963.584271346145	1471.22082752253	992.713482631762	988.055303033895	868.519461805014	915.337549229771	1074.90892623637	1228.52405155324	1152.59882337342	759.245701261724	993.668067481166	1122.14455935774	917.937513582895	702.970844954733	855.25926656303	806.917331988001	917.754166711009
100195145	497.996750302461	550.385622696694	598.312699050453	515.280905709365	465.715134306742	607.568772759423	663.797522444967	580.416193895169	389.472631617704	591.390842047707	503.895305448677	571.713422444875	431.971707855109	529.314908170662	686.426261187942	633.848908033114	542.434595628966	583.004914639129	489.402310933625	434.13752747415	500.879071462119	402.62198930661	609.619453673131	587.842237235941
100195146	710.108378453359	575.943216846476	759.088674966329	548.187555706723	745.729955170382	689.77966305407	796.910734175106	661.469797825083	662.153240541572	927.759813417844	277.311623325931	618.077901400019	808.183806117546	572.176242752121	504.493491514775	368.902089563185	787.601320124091	693.267759534742	626.350745106171	487.632400245781	632.080543570653	645.842585476387	2706.06577775549	510.926744303425
100195147	433.081332835737	627.810911231578	300.663920549651	242.327326772687	314.915576324124	607.620767904629	512.721771827821	484.675448473419	664.770641431542	239.381460005383	440.613145929889	349.697347379785	433.278091720188	292.314448500122	510.441390773828	272.714773933956	567.008085138351	407.559153976839	375.094553813831	304.283732137132	343.306034269271	560.817421132753	485.212210701909	471.843629723326
100195148	159.987445957152	128.814030686722	355.842400175222	438.284206947141	219.632782927813	154.487774181917	268.635219911767	213.216778399114	164.330672821508	190.668636279883	147.1590632264	202.485825244622	423.72817470691	85.9802712184684	254.125313901645	127.222820259812	1172.9712486522	264.711515784771	170.176244670499	199.917085451758	263.596100531341	202.861303974931	8258.8279566839	513.648674554042
100195149	1306.46609718806	1213.0912063372	1028.36629822462	1197.97520959494	1490.41046936719	1432.97914855932	1302.57474685098	1113.25864199328	1490.75728036411	1386.99562255844	1493.77177745114	1196.32775663005	1593.36889553026	1219.17584426507	1173.96351595631	1587.05820170718	1230.64544589749	1487.8134245973	1216.17272216602	1323.31383390466	1211.27506788118	1349.69799576176	1298.95380404974	972.26082063974
100195150	193.508696534166	197.781038752997	1392.51633577831	1538.71519955862	1090.63746265732	161.925489516894	655.834400717698	1515.45421144439	971.343046817425	178.096712231143	1534.88468735387	1204.42822800021	1771.83924362213	1660.87985103626	1163.46693654346	1283.89027237337	965.562276409377	255.700609436968	1575.99186307665	1455.66513952058	1723.33439972486	1737.24625943722	2358.59826040913	2307.63995482195
100195151	203.951857450459	130.727245775586	1116.3691815802	1112.19321838068	934.038279528683	124.277615311427	638.550561764163	908.387351878208	1001.41064011153	162.53440030431	1809.03288653415	1177.78395497296	2451.30631410008	1568.7461336288	983.56372373659	1597.23587339998	1104.67607566358	993.343928539772	790.222435528247	1085.91755842665	914.573617378629	1192.8205746108	1568.75616008821	760.702308600279
100195152	335.909078427603	282.91374622927	283.501100825027	273.190976595996	292.041950050583	226.48859826277	187.365620590383	156.085119735203	193.061109347319	353.026942078903	228.662903124466	264.75509190444	186.175665272876	317.701816013908	220.520567906925	195.45596905883	280.019102442214	223.675425313694	230.061392163246	223.63575461677	203.480098612917	330.988443450011	172.111822168368	305.977430029526
100195153	1818.94549238332	1795.27147524354	2025.26183576746	2266.57264321003	1729.32111717166	1318.02427659251	1665.05378953236	1914.70263184728	1595.35396999497	1467.39743644632	1349.69952712544	1637.55321278955	1523.60383185946	1663.55601627351	1780.95294782598	1577.01783500405	1743.01685017526	1388.921834218	1721.49419787012	1440.12067413223	1518.53320207615	1562.70298798095	1501.9502068416	1615.83214033376
100195154	87.9772795830772	70.8088148819957	161.215457076255	130.61157579997	142.404603230207	69.3584002909561	143.830842903866	151.554266333281	187.770667927718	199.004583401167	378.947712058846	159.118470322598	266.504469662398	155.225473964429	138.982948391334	421.743936514078	191.046776969072	255.149858349538	111.781124402912	179.604895113727	194.948230191292	155.273028016072	207.944654097809	158.491983580063
100195155	198.42628602762	171.72218394618	176.538208861448	159.140357520451	147.23259047447	129.851478390025	139.126540437988	91.2532494124012	104.859841813027	185.984048831817	87.3469852077881	111.493272766495	123.926541467643	118.790015013083	139.001907389724	97.5929773063097	128.134167661199	181.395380746311	160.471723536673	95.4220853406916	103.317621649838	117.682050070311	103.231017806992	132.693688989777
100195156	257.385198201375	230.874828974648	426.52347266747	450.389701809228	417.56006459021	240.106409137815	418.537851832878	497.988681738326	734.107899993996	337.412358657443	569.308053776	414.372312472098	972.960840405526	466.40899126072	400.96643833491	523.130232050646	373.656507001421	320.679967363611	473.456489337378	579.58302230761	467.355006035023	598.804433410594	415.917451649845	403.066339175069
100195157	926.951993327295	912.003412912595	759.126991141261	829.917345277154	1013.15970761325	1142.68874630238	1017.91628134704	959.695812305939	1061.76886901448	867.141073748889	1378.32626284961	1111.61655757263	1051.07522941388	918.329970677307	1152.61587062212	931.481031338262	1258.71869411229	1063.0217015691	893.119793188082	1093.70906034236	948.876343194273	1033.51222728199	985.758852908123	979.753430007168
100195158	175.94920315909	197.850870487703	159.164675282581	204.170791835776	174.988160876803	180.485890433837	208.661623751707	174.73739874753	197.945847069299	220.667335215919	202.618690140396	152.939616039074	224.70309098902	169.069648197072	154.13128577393	321.108912178847	126.595746821082	231.75671946362	113.384330680092	195.603163647075	130.379870110609	179.212216593914	138.867598563548	144.13534420003
100195159	569.089573623866	606.445830164628	520.464768782986	549.494732516368	564.795668232428	471.443198304777	503.476954298565	578.500745032181	536.066708849612	574.085675274043	412.090043144947	452.983661267523	418.187057752533	538.570663618035	583.01835288592	390.469013362776	517.146690020379	513.723718554172	554.83268909592	495.065557764857	476.582893024627	516.62491385612	450.927718874231	428.965018308372
100195160	591.367632544946	362.409015535993	391.623283786661	553.897047655338	860.440464945746	167.001656228709	487.883206976233	692.392832322802	314.954372631913	364.886741377052	384.188319902734	287.831983373672	440.550388090817	338.109165026398	328.284217238965	384.263128738499	316.080162862052	411.021014566602	390.603506232715	337.591600610156	435.112789649456	373.646151329029	208.528070297002	296.689479784515
100195161	310.538284420001	334.717986069672	387.339978745186	360.049567461732	381.251401815336	297.303821019781	418.726533407699	467.305983863292	364.687013783564	399.664624531601	308.172224919268	299.730470046168	363.353295483375	332.791129106365	336.323420881391	442.015297709232	326.972772572332	384.84602501344	365.643799037862	389.204497423037	274.696102869791	288.285704140098	305.644074319711	335.600615112439
100195162	504.486517433092	446.408521646645	410.626054198723	353.355960086914	590.63605030836	461.342975668522	484.582406971945	394.844636909331	539.947417582696	511.689979012611	523.828167276049	468.280275801785	439.529812284782	480.109058196076	463.81258392611	471.202040911941	481.889680798601	567.753542957523	465.996761406903	499.85441537216	504.513138700608	439.186678063738	544.268357892985	390.483527837281
100195163	5162.33365318085	5249.39768419419	3469.52575012313	4007.94983879871	5740.56130132913	5462.7399221167	4406.54802652098	3914.22313237538	6132.96666984422	4422.56652155305	6189.01678389992	4974.72594751787	4563.49636566145	5265.56281079701	4828.05324533337	4883.03822578761	6219.83183714173	5554.02513090441	6007.76434340264	6149.72084770124	6810.26199271173	5288.11283731815	5471.57671688345	5359.60258694455
100195164	415.12818130453	369.432029912804	426.736369498504	380.88721320915	405.304822402012	370.024564326126	389.150438275927	392.34828446825	487.3472715553	364.367657469431	495.620956204846	395.855539644655	474.255648207629	425.399734712101	341.338406488618	581.422394493952	362.998771765971	446.041626845063	400.563714675145	441.96378089352	410.759364106312	390.92693787851	451.549936247528	347.446149662365
100195165	1569.8230754455	1089.68079689195	855.762354691056	940.844203251592	1161.32420908275	1085.92193535404	932.840944278726	879.156730887755	1448.46396465634	1018.5674953025	925.639324438625	854.598054818097	1428.74446495569	838.42406252055	980.050427424678	1223.13106629467	824.905552384315	927.723407392901	921.056298106974	1068.41668167619	1114.40722630955	1018.3994038535	730.602747784361	718.885532742635
100195166	467.088629464542	263.011391488744	327.620760898785	566.026062653902	370.498152094853	262.464001736206	385.600048393188	512.055857438426	574.839596565373	536.118455442241	455.080346040534	350.038537164446	461.440901886614	601.258966542574	397.72273813108	478.513145539203	292.339378198371	446.9735313351	278.588169817925	534.429973894841	546.85558331308	374.07939769016	346.228860669638	359.439008274494
100195167	1377.3736177304	1138.40823894598	1689.33787936583	1686.73328455565	1553.88978204971	1049.53482929688	1272.8868400691	1565.44590387615	1310.64168370602	1774.02570882631	917.64505524063	1040.9271943768	1310.82622508956	1431.12981810366	1239.28375320229	1211.98801853118	1129.02209047133	1425.7597927885	1303.06473174843	1261.39198846647	1400.4084895719	1420.49744373774	784.601435613346	1098.47984154025
100195168	0.935144391056701	0	5.09683322390235	7.50049105852194	1.20593486212634	0	1.17785243224823	4.63464523408678	15.2212322241243	1.08137001751379	3.2905680825457	7.67565549759081	4.6476725393537	2.91278431006063	12.6214612689571	4.49520424091287	3.83334019562161	11.698637255841	4.7882022070358	0	1.17433861640641	5.97431013875522	2.2741681698967	20.0587246605746
100195169	298.548188290259	294.820018311435	287.712908279888	268.722734647822	298.082877752296	253.377132209134	337.15180626361	347.916482526578	225.02781020027	300.732010498765	313.787887836224	291.252882976944	229.36690709051	306.072622146576	297.302186414126	390.842282736421	267.767803306852	232.933746808373	264.303635890412	253.648669240788	257.255444389781	284.214243550043	332.356013935139	299.732077592289
100195170	70.0305045912976	80.4492884224257	746.272219446924	828.131991834992	365.462795437756	31.9809989615157	275.985212482542	773.057510775314	475.329155896574	39.1078343955297	632.0280995213	499.359044010289	845.046460089991	634.647892568585	483.238003797291	673.759573006271	361.906255180748	116.804849164626	643.446401577751	631.105735845246	667.284989264738	772.555301326842	884.713900439471	834.579919359346
100195171	4986.64226690023	4261.65054259941	5072.25905006603	4956.70012449678	5156.63683137689	4351.87734204488	5010.07998540233	5714.54365081248	6081.05056594824	6467.88481256802	5687.98874032208	5667.10264480239	6732.23531195232	5769.84388447317	5286.98269806825	6260.05267976403	4535.68801519809	5849.68527072028	4642.08150102527	5738.38548318853	4724.88788938993	5310.6173574708	4492.88656244343	4637.38823973669
100195172	96.4152280455239	58.236875629167	163.307640186483	204.192414597973	106.201658553981	55.16725738322	205.189588467077	227.421791627094	172.435636651434	95.107730564571	143.467912458848	150.807058926793	260.112628185006	161.794872455272	148.312868107751	103.683538863448	184.919691101482	88.9224140196235	284.16423543605	203.042302027412	176.003784299767	224.060037659453	273.360424457651	168.610684513862
100195173	1546.15963732051	1041.58919057184	1292.38856306209	1159.3995545575	1630.50654746516	1041.36157490738	1432.7501941516	1474.60869183246	1980.8308051541	1441.82668640617	2395.10863599257	1348.88182824644	3298.09168720857	1241.3990291806	1090.19061815216	3308.86508635672	1286.99276263696	2074.74339810769	1099.00182445705	1593.55193589294	1616.08895548732	1493.80639735097	1549.32506732998	1181.94824534022
100195174	65.5413758001828	56.3567111417341	114.375362387351	88.5963855795812	76.0325631723574	32.0677035858037	80.2240242135892	78.9537027951612	84.437058297333	113.344840043662	94.1350247531867	101.726168884368	81.9573132312803	79.4483845254056	78.4265868320249	143.037374955529	74.4355222830476	71.3331682362729	80.582072543619	67.8174236807727	66.7838011978126	63.7446571959298	100.322965937852	58.1619800786691
100195175	558.608530549849	567.798359970695	557.839925122568	498.35236861066	413.927838897453	748.788758766742	571.537552520831	451.272106278559	709.54358126645	389.820599237133	561.83142444712	729.09820531611	420.418610735564	573.469776872685	681.78864853229	764.681430968882	396.631950322886	370.049119006924	542.388193382685	665.074421990766	592.75094945684	370.28356156014	619.481117501952	425.663210696118
100195176	1383.18434257524	1278.94116666015	1519.03315110065	1735.39615019585	1935.72010543282	1437.322319375	1788.19009723433	1589.41791986333	2157.60080963872	1786.35471930814	2230.56393228207	1834.64159216876	2275.53808418641	1966.11661480784	1821.49525834606	1990.31775950813	2039.29833650741	2020.50009593244	2048.31014351557	2210.20374272726	1961.01707685016	1967.22267514986	2027.97929167493	1724.31423235909
100195177	2915.24312942711	2505.19456394671	2963.93313465374	3041.33480079178	2548.04967563426	3052.87024631907	2865.77915774172	2623.4707236439	2667.73825009044	2518.6868530417	1942.7825521415	2121.13738743563	1199.83829387358	2484.26753112983	1420.69819178122	1894.57019726228	2238.05098404396	2340.78987912343	2376.62112721818	2445.5088870782	2148.56618308738	2202.46445175793	2225.60705685164	2456.27752695883
100195178	1158.39193784261	1350.72308712174	1403.27930649018	1248.88582268034	1247.8179616671	1271.98462685424	1339.88135326279	1463.55795570027	1214.16384097861	1118.54854874392	1262.70894733244	1322.38535794425	1268.98907876951	1337.85547150289	1449.44786072954	1297.22577234534	1326.45585188313	1245.97812282222	1421.86202399173	1235.39820863366	1301.90672022053	1244.21136603114	1423.99178508708	1277.72106882863
100195179	1572.28008979959	1384.41827148935	1462.1816545095	1497.33521298067	1386.99006896028	1263.59933319552	1550.50421764552	1527.51548423233	1467.21164942149	1652.31535803171	1324.03928067466	1355.87001378726	1363.86011493282	1422.19696351878	1465.94071413763	1463.51042981423	1285.0276272322	1340.37710016424	1351.57921441646	1370.66594143846	1247.25854914909	1293.93662142058	1133.22516373866	1263.7601349896
100195180	755.089132351622	674.134960341072	614.52498047828	744.528118131828	766.710511684606	648.160209669768	743.031119420823	648.226163280115	689.964572955845	688.806559109979	663.068124128111	656.98844138497	662.535056352902	668.255177662332	661.692675118273	650.736630701697	660.493239374855	678.376599174389	758.933035630686	736.002227308839	704.391649884551	687.516646058213	669.848770127289	674.05761450043
100195181	416.621721076687	500.554204286667	383.239177615518	470.922967183579	407.947866161239	510.894533696845	474.900166435866	400.397390876374	485.763809690374	419.779177159295	408.380445017642	406.709685476827	448.889441312065	393.452520216417	412.109495619131	346.695346756049	415.293577809636	435.440681232302	413.805821267376	479.13091340079	378.15735977616	512.154083521221	413.421071267554	369.727197396878
100195182	2042.93906855539	1907.06313688693	1572.53359675316	1644.25192462314	1141.69118018714	1880.09576061311	2231.96496833324	1736.8035445269	3099.3524549348	1210.31573588307	1571.03533309432	1940.79467834293	2886.07178551381	1857.1663173263	1819.63045585682	1456.27331936903	2068.04868741103	1713.3096910508	2237.31139957938	2796.74441999894	2124.67392935521	2460.59305317419	1929.42664164687	1865.98570726508
100195183	363.83563918498	359.377783250965	323.34193207003	385.868243086446	375.875633939397	335.335409502258	482.194354787639	365.883128525594	518.921628707116	486.130006174902	359.102599946301	346.32351310357	473.481343990043	390.938383383622	328.446884152843	398.945373047618	413.843948225046	457.221104885605	415.977706495788	417.719315212967	377.440000140651	406.314001675277	392.812309742844	340.362685863794
100195184	528.942120987669	488.46767019926	630.931279962909	671.178469430081	658.940596903105	438.89426894359	635.746302562842	739.737591844613	871.884385096444	704.265396283292	778.89389857456	617.540254411443	857.251615946942	691.671757981401	610.312508414287	805.426991563682	747.386170623588	915.901403741218	641.623940942435	751.928440797775	719.948255441775	698.666555115474	569.743068262372	488.072510805304
100195185	367.942087728426	363.292926208215	294.064734138904	310.825484431371	273.956792038849	374.008080520763	310.240216328763	321.947374277863	285.482937739196	403.859595846143	316.95490406005	294.25731439947	301.646515784457	242.711148808638	300.15259747684	375.450948841894	277.782724814872	340.346310023148	327.956177984213	323.585743246232	276.621911146885	296.822060020091	276.577798584076	264.184499079495
100195186	16493.4541668517	16157.1739683382	20076.070179995	22698.3069688704	20655.7339608861	9592.95898664327	19115.0060890794	19207.7022301256	27706.5749565833	23940.6563583207	20642.8071031272	22361.9101796811	20184.9818616063	21219.9539587429	20143.5959919086	26984.7623949028	25537.2978857714	27557.4976534313	22083.2786437433	22189.7276570146	23463.5884328788	19435.0872215589	19288.4235549402	21353.7613676045
100195187	1379.36609503354	1206.90844558969	1193.4643636544	1348.04180294403	1570.04833740057	925.997988925932	1258.80545944096	1201.16954345684	1540.2863021705	1529.23476240401	1571.35593202832	1249.5576557108	1215.59722679357	1412.97635395194	1209.93186379427	1536.70530256352	1417.04415431493	1382.6691577844	1243.48356621184	1256.29143063598	1356.33403912386	1222.44909715912	1257.66456589231	1246.60447569647
100195188	28.0791713164756	28.1351866110722	165.312989606359	198.174702169669	84.4777097280076	14.2302548221877	99.039109380288	177.866168797128	118.390502071689	44.3335575836996	201.062031172465	123.795419137156	398.115417885369	180.735672427668	112.886165770769	203.442674676695	108.952375446051	84.2612095312501	138.916003284021	151.086494292563	151.454868003873	199.549162090219	159.400426947358	139.866012975031
100195189	301.319237654373	282.065934346684	280.500275732114	213.161560405438	235.325595975539	286.121430799742	326.473547043691	225.687327969592	314.861493123352	374.507383561698	176.123815414549	215.009289006971	265.169770635244	250.67481755099	214.690429715478	191.1129773567	214.050532659791	291.535420715531	232.415264075911	265.476850575493	209.239956036904	298.208445862004	243.470174964104	192.101154523354
100195190	0.812351634496038	0.842356180468117	0	0	0	0.772216063191807	0	0	4.40111457055868	0	1.4311683517716	1.33552712541883	0	0.988285387038179	0	2.0016874368387	0	0	0	3.04181917085651	0	0	0	1.94991642640018
100195191	444.887591683094	365.476633620705	538.290466998049	459.729442217826	575.490522073016	301.998902182471	550.87411926699	443.770203898606	642.959340988473	613.343590329736	777.575355958082	480.966216815769	638.179101190827	569.230136734874	434.594267726675	941.40693500155	577.551022550696	725.405720945313	496.695826361464	552.458367315613	518.512992146272	456.873453549027	639.788012162205	423.429020860479
100195192	834.990899969636	443.608146854045	853.317169962479	824.286090244894	860.476457072061	425.357868273673	882.10924826142	640.526923327872	1269.49459443969	847.244695780072	1288.06037003512	923.422708887153	1032.60950036678	987.540069769619	1073.64315924041	1261.67773383032	1056.58238799663	1133.71309150816	968.997027900629	732.565102846043	1121.60376848557	936.109735673711	1074.53377758643	963.650098881082
100195193	1394.89236943989	1507.10026704225	2577.58685363394	2221.75576403349	1626.73123140148	1188.97946928043	2108.72310987783	2159.51670109077	2716.41768800425	2216.51806656623	4260.35196926973	2687.11605095358	2889.11647619246	2362.02390415098	2420.43371653702	5862.95879481484	2283.44430352815	2841.8642566579	1621.14624501578	2211.83549875684	2025.41341161272	1906.36077552791	2409.0545956248	2189.8210400028
100195194	215.206285457823	125.954530741737	813.790240603893	797.056999153091	499.608933770195	90.5952799675854	436.007740570069	576.432550153396	604.587140445156	450.489234108235	956.59829926266	702.174752128901	687.299869410197	942.175171561095	706.170003819467	823.009291552394	729.583899267905	448.522315110584	500.064369664324	482.64524103335	389.318327362752	525.136117570155	892.402289793548	654.948529116591
100195195	41.1673199414127	8.71760351752922	23.4520638131046	24.0159014901523	27.7558623998684	7.99154760148685	20.030624055878	10.8160012628613	8.46982751210689	66.0767780537871	20.5557113188293	23.0131048453126	35.6946524819434	36.4326902171927	18.5136687449635	16.4671191169014	53.7009480093032	71.4451567984975	25.5653035183589	23.9822000213582	25.8854433947381	41.0769261761356	25.773076593124	42.9862103557513
100195196	197.458962451784	202.630114820929	294.813286400685	259.705014309571	203.950008438674	117.31931629985	243.993931973132	224.173139094858	157.395076820719	243.476055953559	104.554816277236	169.761235136576	221.691586277682	294.404071848352	229.880452468981	140.958486940926	153.444509260593	248.186373091971	224.406389858744	151.423376977807	199.773889847616	161.412738041421	176.758496562379	211.489545743263
100195197	1387.60762158908	1830.1876637175	2616.75427412815	1549.0792058739	900.261151606781	1459.27155791512	2379.17315433117	1548.47156691507	2293.06315211553	1981.75361966994	4166.00830919186	1428.87368342303	2159.68065653056	2889.18683706107	2792.66700603976	4546.26628088439	2431.17562132907	2098.58546994111	1584.87909445084	1862.21644681007	2074.83977873512	1835.47318305137	2715.83967551656	1590.77622376035
100195198	919.283908021279	1003.91170776262	1009.58969205429	1258.23572290642	895.479086809426	963.934749048294	1018.99356297457	1041.37735087952	1154.30707380825	1038.28081118566	797.639038428422	927.558395213708	1214.99575583632	857.100811471697	992.037731619337	645.742347163712	953.014084170385	878.564037455133	1054.30732038973	1120.75126562167	917.201586526331	1167.25747281412	909.907056264545	902.078336450937
100195199	375.002443957372	439.55970317835	437.283276447869	478.131628436539	570.122520643722	481.40579370591	552.812527421991	486.875897468898	521.061751009291	492.34783500693	558.541938383839	505.391677997407	538.91490488868	480.825922137589	497.921851150769	427.660120390431	473.995104277907	624.349241851783	474.596049774977	485.969825145809	470.42576813833	487.501998798929	469.442485717636	430.19912348461
100195200	6.54862442883231	8.71411857654397	15.291622698565	4.50263578785583	13.2740868329999	2.6627547955135	11.7806289652819	3.08948967776017	5.08371153010397	5.41833313548971	4.92960232668432	6.89991860354741	4.65778761454625	4.37166604599959	10.0969632568119	11.9690872408249	9.2053705511501	4.68575168297811	10.3888317361261	5.71719418352384	4.70880308980371	3.426357690296	7.57776895596357	5.01426932881529
100195201	330.157261736396	242.759614986805	363.750629945702	346.657327920431	241.345612127374	233.176949792201	336.780510208079	268.607461655709	271.434409408066	318.996547059624	450.4843433782	388.831010095915	287.603399141335	343.142443778107	332.911259097522	487.434275750101	352.841879271732	280.133258621493	241.426594173756	277.740956234571	321.865052276261	254.140963228129	430.021685132417	327.059152826124
100195202	1446.02895616853	1550.12330918847	2100.9613966264	1977.20450564221	1357.6728662646	1114.24526684729	1532.65935567951	1563.53836759588	1659.39268737889	1177.7293506808	1251.44924117345	1372.22474055441	1967.66467773697	1162.37591513675	1478.33004861098	1484.51534988752	1245.26326999325	1454.78050435823	1057.10399828275	1284.27288848775	1188.38736757234	1202.78824386283	978.297656444704	1155.38966862303
100195203	115.133125904809	115.114089930497	125.305793148183	112.556326888784	96.2177721191644	94.9140366107223	116.576334936454	103.765360020479	118.223294596172	99.9367314860774	52.6878710883357	65.8992078715243	110.496928077302	102.035963802779	100.85109581855	75.673075952626	55.947948706069	104.210961412917	89.4333368275418	65.2635627901765	63.5394161758194	94.3891972381286	80.2289679055428	82.3804184765959
100195204	896.660255644089	859.573185616458	510.223757920662	403.855685472667	817.020017342163	812.898267819716	708.599492693974	403.677355219946	1046.91661919315	1044.54895319431	1566.45791547979	1127.22016487739	642.875724843868	735.33137413773	543.36774983525	2357.956629223	1185.43187111138	1506.17374003217	938.084672175971	848.600654293444	966.26656550628	826.349260055075	1184.87043133256	741.645240308772
100195205	1529.63146780253	1399.23669287571	1289.67375156236	1472.4135224496	1579.65819669936	1382.11567312033	1425.53447249387	1487.69711030271	1772.41433501165	1739.15789949806	1626.52215393016	1910.00684538175	1847.45017884424	1401.88625174199	1926.71485979676	1497.67911050841	1601.01005631986	1830.91105030815	1554.09121109507	1693.00421626064	1540.81120752033	1435.21746326658	1373.20621672962	1242.7484703965
100195206	353.560462883758	148.981459798921	257.815569561043	180.088028748801	226.866448020674	111.740421168091	113.056721180391	159.027719450414	133.987783589106	235.384757052605	241.325009971981	132.465523497906	124.333355960329	346.065680157574	195.071657013147	72.4391535570693	273.842521507881	152.354812762397	162.266189996714	86.0053891778829	169.717690956253	366.414498181143	148.418869992519	314.949476425618
100195207	1547.47568703944	1304.80074353849	2588.48807452764	2244.94012429712	1802.18415522942	1251.86948529394	1815.61640667266	2472.00327832612	2406.7312999841	1938.49484708057	1729.0909727009	1582.19526073992	3135.0482808298	2476.81574324258	1692.35831988222	2055.20200138583	2199.10655774763	1907.94401152016	1595.10184837489	2222.15200304729	1558.29614157673	2201.67182777139	1586.25577694342	1442.10277157718
100195208	41.3703107082931	10.2053282519965	201.240714931813	148.814828981807	112.010880932848	197.188663096198	191.844753885151	166.254615552185	101.761334202028	174.673980097523	97.203172260998	148.419090505637	112.847619144467	146.665910072323	169.418148863465	151.489581622383	135.123487153206	152.511332846484	162.55759763942	171.855029835034	179.855066381093	192.878159516475	97.3389365649647	172.5181884451
100195209	256.761157272653	386.15805374191	421.09063321732	473.625072867093	217.863973031982	317.207739398027	245.992189397805	443.934617384306	290.772346746381	266.21269829948	185.376335395914	184.21512983077	264.101118148521	264.410626292899	224.949128066816	165.829969864095	220.658344520916	191.935768846939	237.566222662837	254.566167584199	218.520481077333	286.142559899237	183.200254692039	230.300835937903
100195210	1226.81208068166	925.396231912191	1486.99587310673	1430.12449944555	1443.37088610308	1102.75963468189	1507.30041661526	1615.06109439621	2346.6197007874	1470.79047362903	2192.88715998181	1605.28961312432	2419.45014502998	1891.62963678898	1673.35143340158	2085.16020558016	1887.70580077366	2087.45635378012	1528.75101402883	1829.12260215517	1705.01785193849	1704.48005491292	2385.41826832884	1488.00987635798
100195211	926.417213482811	674.634799328674	609.961862274869	603.457727231195	804.934303113386	753.515582151428	768.451694528354	667.788903959697	876.868656616569	836.684523270483	897.084441102463	680.3550810635	696.261084612038	753.482191517671	697.114439715023	1045.50856712561	762.603273727422	889.82509667703	809.857899969351	837.436684448931	742.915130311034	619.481695133277	735.722463494241	678.807271602046
100195212	19.6563534398966	31.0520564808095	19.3904786306285	18.0163803487283	18.1024528764101	16.0123359195135	25.9409485165417	21.655973742403	49.0376472586905	24.8644375675648	26.3761083146708	16.9212207616752	60.4002672830989	30.6090885800922	32.8594054886053	18.0238093280994	13.0438369539634	38.6157823681003	19.1591530427592	47.6795612865107	32.8648904560161	28.1290279446109	17.4611180531007	23.6730908674227
100195213	278.997559901532	203.98237131208	220.545602188208	280.792996074825	330.678923380119	209.260585520529	313.775592022354	269.316817891594	445.973649943689	401.712193279014	477.890592877556	323.515823494925	372.815975905677	381.922804300042	284.971089966048	413.050307759633	370.63183284407	366.082030613134	315.990729017018	328.141117991711	276.632209570377	321.50570925215	273.532170404855	310.841377763387
100195214	70.9631195884989	76.5031737619608	100.111390373173	61.4008854750384	85.4857327147921	75.6158162417392	54.078361661527	88.8275519114226	81.1190765660685	51.8878976865445	53.3663986100399	72.3192476563421	51.0930006722261	89.5083224212917	67.5059368833922	78.4476250992987	68.1509974911167	57.2573501530022	50.2521423749224	34.6891201983066	73.9502089133507	60.0311217796095	73.3781559498966	106.558439366572
[truncated: 59,576 more rows]
